# Supplementary material for: Correlates of monoicy and dioicy in hornworts, the apparent sister group to vascular plants
Source: BMC Evol Biol. 2013 Nov 2;13:239. doi: 10.1186/1471-2148-13-239 (PMC4228369; doi:10.1186/1471-2148-13-239)
Supplement: Additional file 2 — Matrix S1 DNA alignment, morphological matrix and tree used in the study. NEXUS file of the alignment for 98 species of hornworts (from 3593 aligned nucleotides of plastid and mitochondrial DNA), a morphological matrix and maximum likelihood tree. [file 1471-2148-13-239-S2.nex]

#NEXUS

[Supplementary File 1. NEXUS file of the alignment for 98 species of hornworts (from 3593 aligned nucleotides of plastid and mitochondrial DNA), a morphological matrix and maximum likelihood tree]


BEGIN TAXA;
	TITLE Taxa;
	DIMENSIONS NTAX=98;
	TAXLABELS
		Anthoceros_agrestis Anthoceros_angustus Anthoceros_bharadwajii Anthoceros_caucasicus Anthoceros_alpinus Anthoceros_cf_sambesianus Anthoceros_cf_scariosus Anthoceros_cf_venosus Anthoceros_erectus Anthoceros_fragilis Anthoceros_fusiformis Anthoceros_lamellatus Anthoceros_laminiferus Anthoceros_macounii Anthoceros_neesii Anthoceros_orizabensis Anthoceros_patagonicus_subsp_gremmensis Anthoceros_punctatus Anthoceros_sp._1 Anthoceros_sp._2 Anthoceros_tristanianus Anthoceros_tuberculatus Dendroceros_cucullatus Dendroceros_africanus Dendroceros_borbonicus Dendroceros_cf_breutelii Dendroceros_chicoraceus Dendroceros_crispatus Dendroceros_crispus Dendroceros_difficilis Dendroceros_granulatus Dendroceros_javanicus Dendroceros_paivae Dendroceros_sp. Dendroceros_tubercularis Folioceros_amboinensis Folioceros_fuciformis Folioceros_glandulosus Folioceros_incurvus Folioceros_kashyapii Folioceros_sp. Leiosporoceros_dussii Megaceros_denticulatus Megaceros_flagellaris Megaceros_leptohymenius Megaceros_tjibodensis Nothoceros_aenigmaticus Nothoceros_canaliculatus 'Nothoceros canaliculatus_2' Nothoceros_endiviaefolius Nothoceros_fuegiensis Nothoceros_giganteus Meagaceros_minarum Nothoceros_renzagliensis Nothoceros_superbus Nothoceros_vincentianus Notothylas_breutelii Notothylas_dissecta Notothylas_himalayensis Notothylas_indica Notothylas_javanica Notothylas_levieri Notothylas_orbicularis Notothylas_pandei Notothylas_vitallii Paraphymatoceros_diadematus Paraphymatoceros_hallii Paraphymatoceros_pearsonii Paraphymatoceros_proskauerii Phaeoceros_brevicapsulus Phaeoceros_carolinianus Phaeoceros_cf_bolussi Phaeoceros_dendroceroides Phaeoceros_engellii_ Phaeoceros_evanidus Phaeoceros_flexivalvis Phaeoceros_himalayensis Phaeoceros_inflatus Phaeoceros_laevis Phaeoceros_microsporus Phaeoceros_minutus Phaeoceros_mohrii Phaeoceros_oreganus Phaeoceros_perpusillus Phaeoceros_tenuis Phaeomegaceros_chiloensis Phaeomegaceros_coriaceus Phaeomegaceros_fimbriatus Phaeomegaceros_hirticalyx Phaeomegaceros_plicatus Phaeomegaceros_sp._1 Phaeomegaceros_skottsbergii Phaeomegaceros_sp._2 Phaeomegaceros_squamuligerus Phaeomegaceros_squamuligerus_subsp_hassellii Phymatoceros_bulbiculosus Phymatoceros_phymatodes Sphaerosporoceros_adscendens 
	;

END;


BEGIN CHARACTERS;
	TITLE  Character_Matrix;
	DIMENSIONS  NCHAR=3593;
	FORMAT DATATYPE = DNA GAP = - MISSING = ?;
	MATRIX
	Anthoceros_agrestis                           AGCTCTCGATTTATGTGTTATTTATTTATTTCCATTTCTTTCACGCCAATGCCGGTTACCGGAGATAACTTTATCTAACTATTTCTAGGATGGGAGGGAGTCGGTCCTGCTCTATATTCGTCAATTAATTCTTGGTTTACATGACTTTAGGCAAATAAAGCAGCTATCAAAGCTATGCCTGTGAATCGAGTAGGTGACTTCGGATCAGCTCTTGGGGTTATGAGTGTTTTTACCCCTCCTCAAACAGTAGACTTTTCTACTATTTTTGCTTGTGCTAGTGTCTTCTCCGAACCCAATCATTTTTTTGTTTTTTGTAATATGAGATTTCATGCTATAACTGTTATTCGTATTTTACTGTTTATTGGCGCTGCCGGAAAATTTGCATAAATAGGATTGCATACTCGGTTACCCGATGTCATGGAAGGTCTCACTCCAGTATCCGCTTCGATTTATGTAGCTACTATGGTAACAGCAGGCGTTTTTATGATAGCGAGGTGCCCTCCCTCATACGAAGACTCACCTAAAGCTTTGATGGTAATTACTTTTGTAGGAGCTATGACGTCATTCTTTGCGGCAACCACAGGAATATTACAGAACGATTTGAAGAGGGTCATAGCTTATCTCATTTGTAGTCAATCAGGCTATATGATCTTTGCTTGCGGCATTTCCAACTATTCCGTTAGCGTATATCATTTGATGAATCATGCTTTTCTTAAAGCATTACTTCCCTTGAGTGCAGGTTCAGTGATTCATGCCATGTCGGATGAGTAAGATATGCGTAAGATGGGAGGACTTGC---TTCCCTGTTACCCTTTACCTATGCTATGATGCTTATAGGCAGCTTATCTCTAATCGGATTTCCCTTTTTAACTGGATTTCATCCCAAAGATGTGATTCCAGAACTTGCTTACACTAAATATACCATTAGTGGTAACTTTGCTTTCTGGTTGGGAAGTGTCTCTGTCTTCCTTAGTGCTTACCACTCCTTCCGCTTACTCTTTTTAACCTTCTTAGCACCAACTAGTTCCTTCAAGCGAGACATCTTAGGATGTCATGATGCGCCCATTCTCATGGCAATCCTTTTAATCTGCTTGGCTTTTGGAAGTATTGGATTTAAAGCTGGTGTTAAAGATTATAGATTAACCCATAATACCCCTGATTACGAGACCAAGGATACTGATATTTTGGCAGCGTCTTGAATGACTCCTTAACCAGGGGTGCCACCTGAAGAAGCAGGAGCCGCAGTAGCTGCTGAATCTTCAACTGGTACATGGACTACTGTTTGGACCGATGGACTTACCAGCCTTGACCGTTACAAAGGTCGATGCTACGACATTGAACCTGTTGCTGGAGAGGAAAATCAATATATTGCTTATGCTGTTTATTTTTTAGATTTGTTTGAGGAGGGTTCTGTTACCAACATGTTCACTTCCATTGTAGGTAATGTTTTTGGATTTAAAGCTTTACGAGCTTCACGTCTAGAAGATTCACGAATTCCACTTGCTTATTCCAAAATCTTTCAAGGTCCACCTCAAGGTATTCAAGTTGAAAGAGATAAATCGAATAAATATGGTCGTCCTTTATTAGGATGTACCATTAAACCAAAGTTAGGTTTATCTGCCAAAAACTATGGTAGAGCTGTATATGAATGTCTTCGTGGTGGACTTGATTTCACCAAAGATGACTAAAATGTTAATTCTCAACCTTTTATGCGTTGGAGAGATCGTTTTCTATTCGTAGCAGAAGCTATTTCTAAATCTCAAGCTGAAACAGGAGAGATTAAAGGGCATTACTTAAATGCCACTGCAGGTACATGTGAGGAAATGATGAAAAGGGCACAATTTGCTAGAGAATTAGGAATGCCTATCGTAATGCATGATTATTTGACAGGAGGTTTTATTGTAAATACGATTCTGGCTCATTATTGTAGAGACAACGGTTTACTTCTTCATATTCATCGTGCTATGTATGTAGTTACTGACAGACAAAGAAATCATGGTATTCACTTTCGTGTATCAGCTAAAGCATCATGTATGTCCGGGGGAGATCATATTCATCCAGGTATAGTAGTAGGTAAATTAGAGGGAGAATGTGAAGTAACTTTAGGTTTTGTGGATTTACCTTGTGACGATTATATTGAAAAAGATAGAAGTTGTGGGATATATTTTACTCAAGACTGGGTCTCTATGCCTGGTGTTTTGCCTGTGGCTCCAGGTGGTATTCATGTTTGGCATATGTCAGCTTTAACTGAGATTTTCGGAGATGATTCCGTACTACAGTTTGGCGGGGGAACTCTAGGACACCCTTGGGGAAATGCACCTGGTGCAGTAGCTAATTGAGTTGCTTTAGAAGCTTGTGTGCAAGCGTCGAATGAAGGACGTGATCTTGCTTGCGAGGGTAATGATATTATCCGTGAAGCTAGTAAATGGAGTCCTGAATTAGCA?????????????????????????????????????????????????????????????????????????????????????????????????????????????????????????????????????????????????????????????????????????????????????????????????????????????????????????????????????????????????????????????????????????????????????????????????????????????????????????????????????????????????????????????????????????????????????????????????????????????????????????????????????????????????????????????????????????????????????????????????????????????????????????????????????????????????????????????????????????????????????????????????????????????????????????????????????????????????????????????????????????????????????????????????????????????????????---????????????????????????????????????????????????????????????????????????????????????????????????????????????????????????????????????????????????????????????????????????????????????????????????????????????????????????????????????????????????????????????????????????????????????????????????????????????????????????????????????????????????????????????????????????????????????????????????????????????????????????????????????????????????????????????????????
	Anthoceros_angustus                           ?????????????????????????????????ATTTCTTTCACGCCAATGCCGGTTACCGGAGATAACTTTATCTAACTATTTCTAGGATGGGAGGGAGTCGGTCCTGCTCTATATTCGTCAATTAATTCTTGGTTTACATGACTTTAGGCAAATAAAGCAGCTATCAAAGCTATGCCTGTGAATTGAGTAGGTGACTTCGGATCAGCTCTTGGGATTATGGGTGTTTTTACCCCTCCTCAAACTGTAGACTTTTCTACTATTTTTGCTTGTGCTAGTGTCTTCTCCGAACCCAATCATTTTTTGGTTTTTTGTAATATGAGATTTCATGCTATAACTGTTATTCGTATTTTACTGTTTATTGGCGCTGCCGGAAAATCTGCACAAATAGGATTGCATACTCGGTTACCCGATGCCATGGAAGGTCCCACTCCAGTATCCGCTTCGATTCATGCAGCTACTATGGTAACAGCAGGCGTTTTTATGATAGCGAGGTGCCCTCCCTCATACGAAAACTCACCTAATGCTTTGATTGTTATTACTTTTGTAGGAGCTATGACGTCATTCTTTGCGGCAACCACAGGAATATTACAGAACGATTTGAAGAGGGTCATAGCTTATCCCATTTGTAGTCAATCAGGCTATATGATCTTTGCTTGCGGCATTTCCAACTATTCCGTTAGCGTATATCATTTGATGAATCATGCTTTTCTTAAAGCATTACTTCCCTTGAGTGCAGGTTCAGTGATTCATGCCATGTCGGATGAGCAAGATATGCGTAAGATGGGAGGACTTGC---TTCCCTGTTACCCTTTACCTATGCTATGATGCTTATAGGCAGCTTATCTCTAATCGGATTTCCCTTTTTAACTGGATTTCATCCCAAAGATGTGATTCCAGAACTTGCTTACACTAAATATACCATTAGTGGTAACTTTGCTTTCTGGTTGGGAAGTGTCTCTGTCTTCCTTAGTGCTTACCACTCCTTCCGCTTACTCTTTTTAACCTTCTTAGCACCAACTAATTCCTTCAAGCGAGACATCTTAGGATGTCATGATGCGCCCATTCTCATGGCAATCC?????????????????????????????GGATTTAAAGCTGGTGTTAAAGATTATAGATTAACCCATTATACCCCTGATTACGAGACCAAGGATACTGATATTTTGGCAGCGTCTTGAATGACTCCTTAACCAGGGGTGCCACCTGAAGAAGCAGGAGCCGCAGTAGCTGCTGAATCTTCAACTGGTACATGGACTACTGTTTGGACCGATGGACTTACCAGCCTTGACCGTTACAAAGGTCGATGCTACGACATTGAACCTGTTGCTGGAGAGGAAAATCAATATATTGCTTATGCTGCTTATTCTTTAGATTTGTTTGAGGAGGGTTCTGTTACCAACATGTTCACTTCCATTGTAGGTAATGTTTTTGGATTTAAAGCTTTACGAGCTTCACGTCTAGAAGATTCACGAATTCCACCTGCTTATTCCAAAACCTTTCAAGGTCCACCTCATGGTATTCAAGTTGAAAGAGATAAATCGAATAAATATGGTCGTCCTTTATTAGGATGTACCATTAAACCAAAGTTAGGTTTATCTGCCAAAAACTATGGTAGAGCTGTATATGAATGTCTTCGTGGTGGACTTGATTTCACCAAAGATGACGAAAATGTTAATTCTCAACCTTTTATGCGTTGGAGAGATCGTTTTCTATTCGTAGCAGAAGCTATTTCTAAATCTCAAGCTGAAACAGGGGAGATTAAAGGGCATTACTTAAATGCCACTGCAGGTACATGTGAGGAAATGATGAAAAGGGCACATTTTGCTAGAGAATTAGGAATGCCTATCGTAATGCATGATTATTTGACAGGAGGTTTTATTGCAAATACGACCCTGGCTCGTTATTGTAGAGACAATGGTTTACTTCTTCATATTCATCGTGCCATGCATGCAGTTACCGACAGACAAAGAAATCATGGTATTCACTTTCGTGTATCAGCTAAAGCATCACGTATGTCCGGGGGAGATCATATTCATCCAGGTACAGTAGTAGGTAAATTAGAGGGAGAATGTGAAGTAACTTTAGGTTTTGTGGATTTACCTTGTGACGATTATATTGAAAAAGATAGAAGTCGTGGGATATATTTTACTCAAGACTGGGTCTCTATGCCTGGTGTTTTGCTCGTGGCTTCAGGTGGTATTCATGTTTGGCATATGTCAGCTTTAACTGAGATTTTCGGAGATGATTCCGTACTACAGTTTGGCGGGGGAACTCTAGGACACCCTTGGGGAAATGCACCTGGTGCAGTAGCTAATCGAGTTGCTTTAGAAGCTTGTGTGCAAGCTCGTAATGAAGGACGTGATCTTGCTCGCGAGGGTAATGATATTATCCGTGAAGCTAGTAAATGGAGTCCTGAATTAGCAGCTTATAATTGTTCTCCAAATGAATTAACTTTAAAGAAGAGACAAAATTTCATTTTAGAAAATACCAAAAACAGTTTCAGTTTTTTATCCATGAAACGCTTAATTAGAAAAATACGTGAACAAAACTTTTTGGATCTTTCTACGAATCGCAATCAGAATTCATTTCTTGGTTACAACATTAATCCTTATTTAAAATCAATACAAAAGAGTTTGACCATAATTTTGGAAATGTTTTTCCCAGTTTCATTGTAATTATTGCTGAGAAGGAAACGGAATAGTTCTTGATTCATTCATGTCATATCTTCCTCCATAGAAGAAAATTCTTTACATTCGAATTGTATTTCAGATACTATGATACCTTACTTACTTTCTCCAGAAATATTTATTCGAATTTTTCGTAGACGAGTCTAAGATGCTTCTTTTCTATACTTCACACGGTTAATTCTTCATAAGTATCGAAATCCAATTCTCTTAGATAAATCTATTTCAAATTCTTCAAAAGAAATAACTAGATTATCTTCTTCTCCTTGGAATTTATTCTTCTATGAATTCGAATTTCCCTTAATAACTTTGTGGAACCAAATTTATGATTTTAAATCGTTACTGTATTGGACTTCACCTGATCAAAATCATTTTAGAGAGAAGATGAAATATCTTATGAAGTCATCATGGATTTCATTATCAAGGAAAAAC---TTCTCGAAGAATTCTTCCTTTCATTATGTAAGATATGAAAATATTTTTATTATAGCTTCAAGAGATACTATCTATTTAAATAAGAAGTGGAACCAATATTTCCTCCAAATTTGGCAATATTACTCTCATTTTTGGTTTGAACCACATAGGGTTATTTTCAAAAAATTATTGGAACATCGTTTCTCTCTTCTAGGTTATACCTCCAATGTTAAACCTTTAAACATTACAATTGAAGCTAGAATGTTAAAAGAATTACCTAGTACTTATATTTCCACTCGAGAATTTTGTCCGACAGTTCCCATAATACCTTTGATTGGACTTTTAGCGAATGAAAAATTCCGTAATACTTTAGGACATCCAATTGGTAAATTATCGTGGACTACTCTGACAGATGATGAAATTTTTAACCGATTTAACCAGATTCGAAAAAAACTTTTACATTATTACAGTGG
	Anthoceros_bharadwajii                        AGCCTCTGATTTATGTGTTATTTATTTATTTCCATTTCTTTCACGCCAATGCCGGTTACCGGAGATAACTTTATCTAACTATTTCTAGGATGGGAGGGAGTTGGTCCTGCTCTATATTCGTCAATTAATTCTTGGTTTACATGACTTTAGGCAAATAAAGCAGCTATCAAAGCTATGCCTGTGAATTGAGTAGGTGACTTCGGATCAGCTCTTGGGATTATGGGTGTTTTTACCCCTTCTGAAACAGTAGACTTTTCTACTATTTTTGCTTGTGCTAGTGTCTTCTCCGAACCCAATCATTTTTTTGTTTTTTGTAATATGAGATTTCATGCTATAACTGTTATTCGTATTTTACTGTTTATTGGCGCTGCCGGAAAATTTGCATAAATAGGATTGCATACTCGGTTACCCGATGTCATGGAAGGTCTCACTCCAGTATCCGYTTCGATTTATGTAGCTATTATGGTAACAGCAGGCGTTTTTATGATAGCGAGGTGCCTTCCCTCATACGAAAACTCACCTAAA????????????????????????????CTATGACGTCATTCTTTGCGGCAACCACAGGAATATTACAGAACGATTTGAAGAGGGTCATAGCTTATCTCATTTGTAGTCAATCAGGCTATATGATCTTTGCTTGCGGCATTTTCAACTATTCCGTTAGCGTATATTATTTGATGAATTATGTTTTTCTTAAAGCATTACTTCCCTTGAGTGCAGGTTCAGTGATTCATGCCATGTCGGATGAGTAAGATATGCGTAAGATGGGAGGACTTGC---TTCCCTGTTACCCTTTACCTATGCTATGATGCTTATAGGCAGCTTATTTCTAATCGGATTTCCCTTTTTAACTGGATTTCATCCCAAAGATGTGATTCCAGAACTTGCTTACACTAAATATACCATTAGTGGTAACTTTGCTTTCTGGTTGGGAAGTGTCTCTGTCTTCCTTAGTGCTTACCACTTCTTCCGCTTACTCTTTTTAACCTTCTTAGCACCAACTAATTCCTTCAAGCGAGACATCTTAGGATGTCATGATGCGCCCATTCTCAT?????????????????????????????????????GGATTTAAAGCTGGTGTTAAAGATTATAGATTAACCCATTATACCCCTGATTACGAGACCAAGGATACTGATATTTTGGCAGCGTCTTGAATGACTCCTTAACCTGGGGTGCCACCTGAAGAAGCAGGAGCCGCAGTAGCTGCTGAATCTTCAACTGGTACATGGACTACTGTTTGGACCGATGGACTTACCAGCCTTGACCGTTACAAAGGTCGATGCTACGACATTGAACCTGTTGCTGGAGAGGAAAATCAATATATTGCTTATGCTGCTTATTCTTTAGATTTGTTTGAGGAGGGTTCTGTTACCAACATGTTCACTTCCATTGTAGGTAATGTTTTTGGATTTAAAGCTTTACGAGCTTCACGTTTAGAAGATTCACGAATTCTACCTGCTTATTCCAAAACCTTTCAAGGTCCACCTCATGGTATTCAAGTTGAAAGGGATAAATCGAATAAATATGGTCGTCCTTTATTAGGATGTACCATTAAACCAAAGTTAGGTTTATCTGCCAAAAACTATGGTAGAGCTGTATATGAATGTCTTCGTGGTGGACTTGATTTCACCAAAGATGACGAAAATGTTAATTCTCAACTTTTTATGCGTTGGAGAGATTGTTTTCTATTCGTAGCAGAAGCTATTTCTAAATCTCAAGCTGAAACAGGGGAGATTAAAGGGCATTACTTAAATGCCACTGCAGGTACATGTGAGGAAATGATGAAAAGGGCACAATTTGCTAGAGAATTAGGAATGCCTATCATAATGCATGATTATTTGACAGGAGGTTTTATTGTAAATATGATTCTGGCTCATTATTGTAGAGACAATGGTTTACTTTTTCATATTCATCGTGCCATGCATGCAGTTACCGACAGACAAAGAAATCATGGTATTCACTTTCGTGTATCAGCTAAAGCATCATGTATGTCCGGGGGAGATCATATTCATCCAGGTATAGTAGTAGGTAAATTAGAGGGAGAATGTGAAGTAACTTTAGGTTTTGTGGATTTACCTTGTGACGATTATATTGAAAAAGATAGAAGTTGTGGGATATATTTTACTCAAGACTGGGTCTCTATGCCTGGTGTTTTGCTTGTGGCTTCAGGTGGTATTCATGTTTGGCATATGCCAGCTTTAACTGAGATTTTCGGAGATGATTCCGTACTACAGTTTGGCGATGGAACTCTAGGACACTCTTGGGGAAATGCACCTGGTGCAGTAGCTAATTGAGTTGCTTTAGAAG???????????????????????????????????????????????????????????????????????????????????????????????????????????????????????????????????????????????????????????????????????????????????????????????????????????????????????????????????????????????????????????????????????????????????????????????????????????????????????????????????????????????????????????????????????????????????????????????????????????????????????????????????????????????????????????????????????????????????????????????????????????????????????????????????????????????CGGTTAATTCTTCATAAGTATTGAAATCCAATTCTCTTAGATAAATCT---TCAAATTCTTCAAAAGAAATAACTAGATTATCTTCTTCTCCTTGGAATTTATTCTTCTATGAATTCGAATTCCCCTTAATAACTCTGTGGAACCAAATTTATGATTTTAAATCGTTACTGTATTGGACTTCACCTGATCAAAACGATTTTAGAGAGAAGATGAAATATCTTATGAAGTCATCATGGATTTCATTATCAAGGAAAAAC---TTCTTGAAGAATTCTTCCTTTCATTATGTAAGATATGAAAATATTTTTATTATAGCTTCAAGAGATACTATCTATTTAAATAAAAAGTGGAACCAATATTTCCTCCAAATTTGGCAATATTACTCTCATTTTTGGTTTGAACCACATAAAGTGATTTTCAAAAAATTATTGGAACATCATTTCTCTCTTCTAGGTTATACCTCCAATGTTAAACCTGGAAACATTACAATTGAAGCTAGAATGTTAAAAGAATTACCTAGTACTTATATTTCCACTCGAGAATTTTGTCCGACAGTTCCCATAATACCTTTAATTGGACTTTTAGCGAATGGAAAATTCCGTAATACTTTAGGACATCCAATTGGTAAATTATCGTGGACTACTCTGACAGATGATGAAATTTTTAACCGATTTAACGAGATTCGAAAAAAACTTTTACATTAT????????
	Anthoceros_caucasicus                         AGCCTCTGATTTATGTGTTATTTATCTATTTCCATTTCTTTCACGCCAATGCCGGTTACCGGAGATAACTTTATCTAACTATTTCTAGGATGGGAGGGAGTCGGTCCTGCTCTATATTCGTCAATTAATTCTTGGTTTACATGACTTTAGGCAAATAAAGCAGCTATCAAAGCTATGCCTGTGAATTGAGTAGGTGACTTTGGATCAGCTCTTGGGATTATGGGTGTTTTTACCCTTCCTCAAACAGTAGACTTTTCTACTATTTTTGCTTGTGCTAGTGTCTTCTCCGAACCCAATCATTTTTTTGTTTTTTGTAATATGAGATTTCATGCTATAACTGTTATTCGTATTTTACTGTTTATTGGCGCTGCCGGAAAATCTGCATAAATAGGATTGCATACTCGGTTACCCGATGCCATGGAAGGTCCCACTCCAGTATCCGCTTCGATTCATGCAGCTACTATGGTAACAGCAGGCGTTTTTATGATAGCGAGGTGCCCTCCCTCATACGAAAACTCACCTAATGCTTT????????????????????????TATGACGTCATTCTTTGCGGCAACCACAGGAATATTACAGAACGATTTGAAGAGGGTCATAGCTTATCTCATTTGTAGTCAATCAGGCTATATGATCTTTGCTTGCGGCATTTCCAACTATTCCGTTAGCGTATATCATTTGATGAATCATGCTTTTCTTAAAGCATTACTTCCCTTGAGTGCAGGTTCAGTGATTCATGCCATGTCGGATGAGCAAGATATGCGTAAGATGGGAGGACTTGC---TTCCCTGTTACCCTTTACCTATGCTATGATGCTTATAGGCAGCTTATCTCTAATCGGATTTCCCTTTTTAACTGGATTTCATCCCAAAGATGTGATTCCAGAACTTGCTTACACTAAATATACCATTAGTGGTAACTTTGCTTTCTGGTTGGGAAGTGTCTCTGTCTTCCTTAGTGCTTACCACTCCTTCCGCTTACTCTTTTTAACCTTCTTAGCACCAACTAATTCCTTCAAGCGAGACATCTTAGGATGTCATGATGCGCCCATTCTCATGGCAATCCCTTTAATCTGCTGGCTT????????????GGATTTAAAGCTGGTGTTAAAGATTATAGATTAACCCATTATACTTCTGATTACGAGACCAAGGATACTGATATTTTGGCAGCGTCTTGAATGACTCCTTAACCAGGGGTGCCAGCTGAAGAAGCAGGAGCCGCAGTAGCTGCTGAATCTTCAACTGGTACATGGACTACTGTTTGGACCGATGGACTTACCAGCCTTGACCGTTACAAAGGTCGATGCTACGACATTGAACCTGTTGCTGGAGAGGAAAATCAATATATTGCTTATGCTGCTTATTCTTTAGATTTGTTTGAGGAGGGTTCTGTTACCAACATGTTCACTTCCATTGTAGGTAATGTTTTTGGATTTAAAGCTTTACGAGCTTCACGTCTAGAAGATTCACGAATTCCACTTGCTTATTCCAAAACCTTTCAAGGTCCACCTCATGGTATTCAAGTTGAAAGGGATAAATCGAATAAATATGGTCGTCCTTTATTAGGATGTACCATTAAACCAAAGTTAGGTTTATCTGCCAAAAACTATGGTAGAGCTGTATATGAATGTCTTCGTGGTGGACTAGATTTCACCAAAGATGACGAAAATGTTAATTCTCAACCTTTTATGCGTTGGAGAGATCGTTTTCTATTCGTAGCAGAAGCTATTTCTAAATCTCAAGCTGAAACAGGGGAGATTAAAGGGCATTATTTAAATGCCACTGCAGGTACATGTGAGGAAATGATGAAAAGGGCACATTTTGCTAGAGAATTAGGAATGCCTATTGTAATGCACGACTATTTGACAGGAGGTTTTACTGCAAATACGACTCTGGCTCACTATTGTCGAGACAATGGTTTACTTCTTCATATTCATTGTGCGATGCATGCAGTTACCGACAGACAAAGAAATCATGGTATTCACTTTCGTGTATCAGCTAAAGCATCACGTATGTCCGGGGGAGATCATGTTCATCCAGGTACAGTAGTAGGTAAATTAGAGGGAGAATGTGAAGTAACTTTAGGTTTTGTGGATTTACCTTGTGACGATTATATTGAAAAAGATAGAAATCGTGGGATATATTTTACTCAAGACTGGGTCTCTATGCCTGGTGTTCTGCTTGTGGCTTCAGGTGGTATTCATGTTTGGCATATGTCAGCTTTAACTGAGATTTTCGGAGATGATTCCGTACTACAGTTTGGCGGGGGAACTCTAGGACACCCTTGGGGAAATGCACCTGGTGCAGTAGCTAATCGAGTTGCTTTAGAAGCTTGTGTGCAAGCTCGTAATGAAGGACGTGATCTTGCTCGCGAGGGTAATGATATTATCCGTGAAGCTAGTAAATGGAGTCCTGAATTAGCA????????????TCCCCAAATGAATTAACTTTGAAGAAGAGACAAAATTTCATTTTAGGAAATTCCAAGAACAATTTCAGTTTTTTATCCATGAAACGCTTAATTAGAAAAATACGTGAACAAAACTTTTTAGATCTTTCTACGAATCGCAATCAGAATCAATTTCTTGGTTACAACATTAATCCTTATTTAAAATCAATACAAAAGAGTTTGACCATAATTTTGGAAATGTTTTTCCCAGTTTCATTGTAATTATTGCTGAGAAGGAAACGGAATAGTTCTTGATTCATTCATGTCATATCTTCCTCCATAGAAGAAAATTCTTTACATTCGAATTGTATTTCAGATACTATGATACCTTACTTACCTTCTCCAGAAATATTTATTCGAATTTTTCGTAGACGAGTCTAAGATGCTCTTTTTCTATACTTCACACGGTTAATTCTTCATAAGTATCGAAATCCAATTCTCTTAGATAAATCTATTTCAAATTCTTCAAAAGAAATAACTAGATTATCTTCTTCTCCTTGGAATTTATTCTTCTATGAATTCGAATTCCCCTTAATAACTCTGTGGAACCAAATTTATGATTTTAAATCGTTATTGTATTGGACTTCACCTGATCAAAACCATTTTAGAGAGAAGATGAAATATCTTATGAAGTCATCATGGATTTCATTATCAAGGAAAAAC---TTCTTGAAGAATTCTTCCTTTCATTATGTAAGATATGAAAATATTTTTATTATAGCTTCAAGAGATACTATCTATTTAAATAAGAAGTGGAACCAATATTTCCTCCAAATTTGGCAATATTACTCTCATTTCTGGTTTGAACCACATAGGGTGATTTTCAAAAAATTATTGGAACATCGTTTCTCTCTTCTAGGTTATACCTCCAATGTTGAACCTGGAAACATTACAATTGAAGCTAGAATGTTAAAAGAATTACCTAGTACTTATATTTCCACTCGAGAATTTTGTCCGACAGTTCCCATAATACCTTTGATTGGACTTTTAGCGAATGGAAAATTCCGTAATACTTTAGGACATCCAATTGGTAAATTATCGTGGACTACTCTGACAGATGATGAAATTTTTAACTGATTTAACGAGATTCGAAAAAAACTTTTACATTATTACA????
	Anthoceros_alpinus                            AGCCTCTGATTTATGTGTTATTTATTTATTTCCATTTCTTTCACGCCAATGCCGGTTACCGGAGATAACTTTATCTAACTATTTCTAGGATGGGAGGGAGTTGGTCCTGCTCTATATTCGTCAATTAATTCTTGGTTTACATGACTTTAGGCAAATAAAGCAGCTATCAAAGCTATGCCTGTGAATTGAGTAGGTGACTTCGGATCAGCTCTTGGGATTATGGGTGTTTTTACCCCTTCTGAAACAGTAGACTTTTCTACTATTTTTGCTTGTGCTAGTGTCTTCTCCGAACCCAATCATTTTTTTGTTTTTTGTAATATGAGATTTCATGCTATAACTGTTATTCGTATTTTACTGTTTATTGGCGCTGCCGGAAAATTTGCATAAATAGGATTGCATACTCGGTTACCCGATGTCATGGAAGGTCTCACTCCAGTATCCGCTTCGATTTATGTAGCTATTATGGTAACAGCAGGCGTTTTTATGATAGCGAGGTGCCTTCCCTCATACGAAAACTCACCTA?????????????????????????????????TGACGTCATTCTTTGCGGCAACCACAGGAATATTACAGAACGATTTGAAGAGGGTCATAGCTTATCTCATTTGTAGTCAATCAGGCTATATGATCTTTGCTTGCGGCATTTTCAACTATTCCGTTAGCGTATATTATTTGATGAATTATGTTTTTCTTAAAGCATTACTTCCCTTGAGTGCAGGTTCAGTGATTCATGCCATGTCGGATGAGTAAGATATGCGTAAGATGGGAGGACTTGC---TTCCCTGTTACCCTTTACCTATGCTATGATGCTTATAGGCAGCTTATTTCTAATCGGATTTCCCTTTTTAACTGGATTTCATCCCAAAGATGTGATTCCAGAACTTGCTTACACTAAATATACCATTAGTGGTAACTTTGCTTTCTGGTTGGGAAGTGTCTCTGTCTTCCTTAGTGCTTACCACTTCTTCCGCTTACTCTTTTTAACCTTCTTAGCACCAACTAATTCCTTCAAGCGAGACATCTTAGGATGTCATGATGCGCCCATTCTCATGGCAATCCTTTTAATCTGCTTGGCTTTTGGAAGTATTGGATTTAAAGCTGGTGTTAAAGATTATAGATTAACCCATTATACCCCTGATTACGAGACCAAGGATACTGATATTTTGGCAGCGTCTTGAATGACTCCTTAACCTGGGGTGCCACCTGAAGAAGCAGGAGCCGCAGTAGCTGCTGAATCTTCAACTGGTACATGGACTACTGTTTGGACCGATGGACTTACCAGCCTTGACCGTTACAAAGGTCGATGCTACGACATTGAACCTGTTGCTGGAGAGGAAAATCAATATATTGCTTATGCTGCTTATTCTTTAGATTTGTTTGAGGAGGGTTCTGTTACCAACATGTTCACTTCCATTGTAGGTAATGTTTTTGGATTTAAAGCTTTACGAGCTTCACGTTTAGAAGATTCACGAATTCTACCTGCTTATTCCAAAACCTTTCAAGGTCCACCTCATGGTATTCAAGTTGAAAGGGATAAATCGAATAAATATGGTCGTCCTTTATTAGGATGTACCATTAAACCAAAGTTAGGTTTATCTGCCAAAAACTATGGTAGAGCTGTATATGAATGTCTTCGTGGTGGACTTGATTTCACCAAAGATGACGAAAATGTTAATTCTCAACTTTTTATGCGTTGGAGAGATTGTTTTCTATTCGTAGCAGAAGCTATTTCTAAATCTCAAGCTGAAACAGGGGAGATTAAAGGGCATTACTTAAATGCCACTGCAGGTACATGTGAGGAAATGATGAAAAGGGCACAATTTGCTAGAGAATTAGGAATGCCTATCATAATGCATGATTATTTGACAGGAGGTTTTATTGTAAATATGATTCTGGCTCATTATTGTAGAGACAATGGTTTACTTCTTCATATTCATCGTGCCATGCATGCAGTTACCGACAGACAAAGAAATCATGGTATTCACTTTCGTGTATCAGCTAAAGCATCATGTATGTCCGGGGGAGATCATATTCATCCAGGTATAGTAGTAGGTAAATTAGAGGGAGAATGTGAAGTAACTTTAGGTTTTGTGGATTTACCTTGTGACGATTATATTGAAAAAGATAGAAGTTGTGGGATATATTTTACTCAAGACTGGGTCTCTATGCCTGGTGTTTTGCTTGTGGCTTCAGGTGGTATTCATGTTTGGCATATGCCAGCTTTAACTGAGATTTTCGGAGATGATTCCGTACTACAGTTTGGCGGTGGAACTCTAGGACACTCTTGGGGAAATGCACCTGGTGCAGTAGCTAATTGAGTTGCTTTAGAAGCTTGTGTGCAAGCTCGTAATGAGGGACGTGATCTTGC???????????????????????????????????????????????????????????????????????????????????????????????????????????????????????????????????????????????????????????????????????????????????????????????????????????????????????????????????????????????????????????????????????????????????????????????????????????????????????????????????????????????????????????????????????????????????????????????????????????????????????????????????????????????????????????????????????????????????????????????????????????GGTTAATTCTTCATAAGTATTGAAATCCAATTCTCTTAGATAAATCT---TCAAATTCTTCAAAAGAAATAACTAGATTATCTTCTTCTCCTTGGAATTTATTCTTCTATGAATTCGAATTCCCCTTAATAACTCTGTGGAACCAAATTTATGATTTTAAATCGTTACTGTATTGGACTTCACCTGATCAAAACGATTTTAGAGAGAAGATGAAATATCTTATGAAGTCATCATGGATTTCATTATCAAGGAAAAAC---TTCTTGAAGAATTCTTCCTTTCATTATGTAAGATATGAAAATATTTTTATTATAGCTTCAAGAGATACTATCTATTTAAATAAAAAGTGGAACCAATATTTCCTCCAAATTTGGCAATATTACTCTCATTTTTGGTTTGAACCACATAAAGTGATTTTCAAAAAATTATTGGAACATCATTTCTCTCTTCTAGGTTATACCTCCAATGTTAAACCTGGAAACATTACAATTGAAGCTAGAATGTTAAAAGAATTACCTAGTACTTATATTTCCACTCGAGAATTTTGTCCGACAGTTCCCATAATACCTTTAATTGGACTTTTAGCGAATGGAAAATTCCGTAATACTTTAGGACATCCAATTGGTAAATTATCGTGGACTACTCTGACAGATG??????????????????????????????????????????????????????????
	Anthoceros_cf_sambesianus                     ????????????????????????????????????????????????????????????????ATAACTTTATCTAACTATTTCTAGGATGGGAGGGAGTCGGTCCTGCTCTATATTCGTCAATTAATTCTTGGTTTACATGACTTTAGGCAAATAAAGCAGCTATCAAAGCTATGCCTGTGAATCGAGTAGGTGACTTCGGATCAGCTCTTGGGATTATGGGTGTTTTTACCCCTCCTCAAACAGTAGACTTTTCTACTATTTTTGCTTGTGCTAGTGTCTTCTCCGAACCCAATCATTTTTTTGTTTTTTGTAATATGAGATTTCATGCTATAACTGTTATTCGTATTTTACTGTTTATTGGCGCTGCCGGAAAATTTGCATAAATAGGATTGCATACTCGGTTACCCGATGTCATGGAAGGTCTCACTCCAGTATCCGCTTCGATTTATGTAGCTACTATGGTAACAGCAGGCGTTTTTATGATAGCGAGGTGCCCTCCCTCATACGAAAACTCACCTAATGCTTTGATTGTTATTACTTTTGTAGGAGCTATGACGTCATTCTTTGCGGCAACCACAGGAATATTACAGAACGATTTGAAGAGGGTCATAGCTTATCTCATTTGTAGTCAATCAGGCTATATGATCTTTGCGTGCGGCATTTCCAACTATTCCGTTAGCGTATATCATTTGATGAATTATGCTTTTCTTAAAGCATTACTTCCCTTGAGTGCAGGTTCAGTGATTCATGCCATGTCGGATGAGTAAGATATGCGTAAGATGGGAGGACTTGC---TTCCCTGTTACCCTTTACCTATGCTATGATGCTTATAGGCAGCTTATCTCTAATCGGATTTCCCTTTTTAACTGGATTTCATCCCAAAGATGTGATTCCAGAACTTGCTTACACTAAATATACCATTAGTGGTAACTTTGCTTTCTGGTTGGGAAGTGTCTCTGTCTTCCTTAGTGCTTACCACTCCTTCCGCTTACTCTTTTTAACCTTCTTAGCACCAACTAATTCCTTCAAGCGAGACATCTTAGGATGTCATGATGCG??????????????????????????????????????????????????????????????????AAAGATTATAGATTAACCCATTATACCCCTGATTACGAGACCAAGGATACTGATATTTTGGCAGCGTCTTGAATGACTCCTTAACCAGGGGTGCCACCTGAAGAAGCAGGAGCCGCAGTAGCTGCTGAATCTTCAACTGGTACATGGACTACTGTTTGGACCGATGGACTTACCAGCCTTGACCGTTACAAAGGTCGATGCTACGACATTGAACCTGTTGCTGGAGAGGAAAATCAATATATTGCTTATGCTGTTTATTTTTTAGATTTGTTTGAGGAGGGTTCTGTTACCAACATGTTCACTTCCATTGTAGGTAATGTTTTTGGATTTAAAGCTTTACGAGCTTCACGTCTAGAAGATTCACGAATTCCACTTGCTTATTCCAAAATCTTTCAAGGTCCACCTCATGGTATTCAAGTTGAAAGGGATAAATCGAATAAATATGGTCGTCCTTTATTAGGATGTACCATTAAACCAAAGTTAGGTTTATCTGCCAAAAACTATGGTAGAGCTGTATATGAATGTCTTCGTGGTGGACTTGATTTCACCAAAGATGACGAAAATGTTAATTCTCAACCTTTTATGCGTTGGAGAGATCGTTTTCTATTCGTAGCAGAAGCTATTTCTAAATCTCAAGCTGAAACAGGAGAGATTAAGGGGCATTACTTAAATGCCACTGCAGGTACATGTGAGGAAATGATGAAAAGGGCACAATTTGCTAGAGAATTAGGAATGCCTATCGTAATGCATGATTATTTGACAGGAGGTTTTATTGTAAATATGACTCTGGCTCATTATTGTAGAGACAATGGTTTACTTCTTCATATTCATCGTGCTATGTATGTAGTTACTGACAGACAAAGAAATCATGGTATTCACTTTCGTGTATCAGCTAAAGCATCATGTATGTCCGGGGGAGATCATATTCATCCAGGTATAGTAGTAGGTAAATTAGAGGGAGAATGTGAAGTAACTTTAGGTTTTGTGGATTTACCTTGTGACGATTATATTGAAAAAGATAGAAGTTGTGGGATATATTTTACTCAAGACTGGGTCTCTATGCCTGGTGTTTTGCCTGTGGCTTCAGGTGGTATTCATGTTTGGCATATGTTAGCTTTAACTGAGATTTTCGGAGATGATTCCGTACTACAGTTTGGCGGGGGAACTCTAGGACACCCTTGGGGAAATGCACCTGGTGCAGTAGCTAATTGAGTTGCTTTAGAAGCTTGTGTGCAAGCTCGTAATGAAGGACGTGATCTTGCTTGCGAGGGTAATGATATTATCCGTGAAGCTAGTAAATGGAGTCCTGAATTAGCAGCTTATAATTGTTCTCCAAATGAATTAACTTTAAAGAAGAGACAAAATTTCATTTTAGAAAATACCAAAAACAATTTCAGTTTTTTATCCATGAAACGCTTAATCAGAAAAATACGTGAACAAAACTTTTTGGATCTTTCTACAAATCGCAATCAAAATGAATTTCTTGGTTACAACATTAATCCTTATTTAAAATCAATACAAAAGAGTTTGACCATAATTTTGGAAATGTTTTTCCCAGTTTCATTGTAATTATTGCTGAGAAGGAAACGGAATAGTTCTTGATTCATTCATGTCATATCTTCCTCCATAGAAGAAAATTCTTTACATTCGAATTGTGTTTTAGATACTATGATACCTTACTTACTTTCTCCAGAAATATTTATTCGAATTTTTTGTAGACGAGTCTAAGATGCTTCTTTTCTATACTTCACATGGTTAATTCTTCATAAGTATTGAAATCCAATTCTCTTAGATAAATCTATTTCAAATTCTTCAAAAGAAATAACTAGATTATCTTCTTCTCCTTGGAATTTATTCTTCTATGAATTCGAATTCCCCTTAATAACTCTGTGGAACCAAATTTATGATTTTAAATCGTTACTGTATTGGACTTCACCTGATCAAAATGATTTTAGAGAGAAGATGAAATATCTTATGAAGTCATCATGGATTTCATTATCAAGGAAAAAC---TTCTTGAAGAATTCTTCCTTTCATTATGTAAGATATGAAAATATTTTTATTATAGCTTCAAGAGATACTATCTATTTAAATAAAAAGTGGAACCAATATTTCCTCCAAATTTGGCAATATTACTCTCATTTTTGGTTTGAACCACATAGGGTGATTTTCAAAAAATTATTGGAACATCGTTTCTCTCTTCTAGGTTATACCTCCAATGTTAAACCTGGAAACATTACAATTGAAGCTAGAATGTTAAAAGAATTACCTAGTACTTATATTTCCACTCGAGAATTTTGTCCGACAGTTCCCATAATACCTTTAATTGGACTTTTAGCGAATGGAAAATTCCGTAATACTTTAGGACATCTAATTGGTAAATTATCGTGGACTACTCTGACAGATGATGAAATTTTTAACTGATTTAACTAGATTTGAAAAAAACTTTTACATTATTACAGTGG
	Anthoceros_cf_scariosus                       AGCCTCTGATTTATGTGTTATTTATTTATTTCCATTTCTTTCACGCCAATGCCGGTTACCGGAGATAACTTTATCTAACTATTTCTAGGATGGGAGGGAGTCGGTCCTGCTCTATATTCGTCAATTAATTCTTGGTTTACATGACTTTAGGCAAATAAAGCAGCTATCAAAGCTATGCCTGTGAATCGAGTAGGTGACTTCGGATCAGCTCTTGGGATTATGGGTGTTTTTACCCCTCCTCAAACAGTAGACTTTTCTACTATTTTTGCTTGTGCTAGTGTCTTCTCCGAACCCAATCATTTTTTTGTTTTTTGTAATATGAGATTTCATGCTATAACTGTTATTCGTATTTTACTGTTTATTGGCGCTGCCGGAAAATTTGCATAAATAGGATTGCATACTCGGTTACCCGATGTCATGGAAGGTCTCACTCCAGTATCCGCTTCGATTTATGTAGCTACTATGGTAACAGCAGGCGTTTTTATGATAGCGAGGTGCCCTCCCTCATACGAAAACTCACCTAATGCTTTGATTGTTATTACTTTTGTAGGAGCTATGACGTCATTCTTTGCGGCAACCACAGGAATATTACAGAACGATTTGAAGAGGGTCATAGCTTATCTCATTTGTAGTCAATCAGGCTATATGATCTTTGCTTGCGGCATTTCCAACTATTCCGTTAGCGTATATCATTTGATGAATTATGCTTTTCTTAAAGCATTACTTCCCTTGAGTGCAGGTTCAGTGATTCATGCCATGTCGGATGAGTAAGATATGCGTAAGATGGGAGGACTTGC---TTCCCTGTTACCCTTTACCTATGCTATGATGCTTATAGGCAGCTTATCTCTAATCGGATTTCCCTTTTTAACTGGATTTCATCCCAAAGATGTGATTCCAGAACTTGCTTACACTAAATATACCATTAGTGGTAACTTTGCTTTCTGGTTGGGAAGTGTCTCTGTCTTCCTTAGTGCTTACCACTCCTTCCGCTTACTCTTTTTAACCTTCTTAGCACCAACTAATTCCTTCAAGCGAGACATCTTAGGATGTCATGATGCGCCCATTCTCATGGCAATCCTTTTAATCTGCTTGGCTTTT?????????GGATTTAAAGCTGGTGTTAAAGATTATAGATTAACCCATTATACCCCTGATTACGAGACCAAGGATACTGATATTTTGGCAGCGTCTTGAATGACTCCTTAACCAGGGGTGCCACCTGAAGAAGCAGGAGCCGCAGTAGCTGCTGAATCTTCAACTGGTACATGGACTACTGTTTGGACCGATGGACTTACCAGCCTTGACCGTTACAAAGGTCGATGCTACGACATTGAACCTGTTGCTGGAGAGGAAAATCAATATATTGCTTATGCTGTTTATTTTTTAGATTTGTTTGAGGAGGGTTCTGTTACCAACATGTTCACTTCCATTGTAGGTAATGTTTTTGGATTTAAAGCTTTACGAGCTTCACGTCTAGAAGATTCACGAATTCCACTTGCTTATTCCAAAATCTTTCAAGGTCCACCTCATGGTATTCAAGTTGAAAGGGATAAATCGAATAAATATGGTCGTCCTTTATTAGGATGTACCATTAAACCAAAGTTAGGTTTATCTGCCAAAAACTATGGTAGAGCTGTATATGAATGTCTTCGTGGTGGACTTGATTTCACCAAAGATGACGAAAATGTTAATTCTCAACCTTTTATGCGTTGGAGAGATCGTTTTCTATTCGTAGCAGAAGCTATTTCTAAATCTCAAGCTGAAACAGGAGAGATTAAAGGGCATTACTTAAATGCCACTGCAGGTACATGTGAGGAAATGATGAAAAGGGCACAATTTGCTAGAGAATTAGGAATGCCTATCGTAATGCATGATTATTTGACAGGAGGTTTTATTGTAAATATGACTTTGGCTCATTATTGTAGAGACAATGGTTTACTTCTTCATATTCATCGTGCTATGTATGTAGTTACTGACAGACAAAGAAATCATGGTATTCACTTTCGTGTATCAGCTAAAGCATCATGTATGTCCGGGGGAGATCATATTCATCCAGGTATAGTAGTAGGTAAATTAGAGGGAGAATGTGAAGTAACTTTAGGTTTTGTGGATTTACCTTGTGACGATTATATTGAAAAAGATAGAAGTTGTGGGATATATTTTACTCAAGACTGGGTCTCTATGCCTGGTGTTTTGCCTGTGGCTTCAGGTGGTATTCATGTTTGGCATATGTTAGCTTTAACTGAGATTTTCGGAGATGATTCCGTACTACAGTTTGGCGGGGGAACTCTAGGACACCCTTGGGGAAATGCACCTGGTGCAGTAGCTAATTGAGTTGCTTTAGAAGCTTGTGTGCAAGCTCGTAATGAAGGACGTGATCTTGCTTGCGAGGGTAATGATATTATCCGTGAAGCTAGTAAATGGAGTCCTGAATTAGCAGCTTATAATTGTTCTCCAAATGAATTAACTTTAAAGAAGAGACAAAATTTCATTTTAGAAAATACCAAAAACAATTTCAGTTTTTTATCCATGAAACGCTTAATCAGAAAAATACGTGAACAAAACTTTTTGGATCTTTCTACAAATCGCAATCAAAATGAATTTCTTGGTTACAACATTAATCCTTATTTAAAATCAATACAAAAGAGTTTGACCATAATTTTGGAAATGTTTTTCCCAGTTTCATTGTAATTATTGCTGAGAAGGAAACGGAATAGTTCTTGATTCATTCATGTCATATCTTCCTCCATAGAAGAAAATTCTTTACATTCGAATTGTGTTTTAGATACTATGATACCTTACTTACTTTCTCCAGAAATATTTATTCGAATTTTTTGTAGACGAGTCTAAGATGCTTCTTTTCTATACTTCACATGGTTAATTCTTCATAAGTATTGAAATCCAATTCTCTTAGATAAATCTATTTCAAATTCTTCAAAAGAAATAACTAGATTATCTTCTTCTCCTTGGAATTTATTCTTCTATGAATTCGAATTCCCCTTAATAACTCTGTGGAACCAAATTTATGATTTTAAATCGTTACTGTATTGGACTTCACCTGATCAAAATGATTTTAGAGAGAAGATGAAATATCTTATGAAGTCATCATGGATTTCATTATCAAGGAAAAAC---TTCTTGAAGAATTCTTCCTTTCATTATGTAAGATATGAAAATATTTTTATTATAGCTTCAAGAGATACTATCTATTTAAATAAAAAGTGGAACCAATATTTCCTCCAAATTTGGCAATATTACTCTCATTTTTGGTTTGAACCACATAGGGTGATTTTCAAAAAATTATTGGAACATCGTTTCTCTCTTCTAGGTTATACCTCCAATGTTAAACCTGGAAACATTACAATTGAAGCTAGAATGTTAAAAGAATTACCTAGTACTTATATTTCCACTCGAGAATTTTGTCCGACAGTTCCCATAATACCTTTAATTGGACTTTTAGCGAATGGAAAATTCCGTAATACTTTAGGACATCTAATTGGTAAATTATCGTGGACTACTCTGACAGATGATGAAATTTTTAACTGATTTAACTAGATTTGAAAAAAACTTTTACATTATTACAGTGG
	Anthoceros_cf_venosus                         AGCCTCTGATTTATGTGTTATTTATTTATTTCCATTTCTTTCACGCCAATGCCGGTTACCGGAGATAACTTTATCTAACTATTTCTAGGATGGGAGGGAGTCGGTCCTGCTCTATATTCGTCAATTAATTCTTGGTTTACATGACTTTAGGCAAATAAAGCAGCTATCAAAGCTATGCCTGTGAATCGAGTAGGTGACTTCGGATCAGCTCTTGGGATTATGGGTGTTTTTACCCCTCCTCAAACAGTAGACTTTTCTACTATTTTTGCTTGTGCTAGTGTCTTCTCCGAACCCAATCATTTTTTTGTTTTTTGTAATATGAGATTTCATGCTATAACTGTTATTCGTATTTTACTGTTTATTGGCGCTGCCGGAAAATTTGCATAAATAGGATTGCATACTCGGTTACCCGATGTCATGGAAGGTCTCACTCCAGTATCCGCTTCGATTTATGTAGCTACTATGGTAACAGCAGGCGTTTTTATGATAGCGAGGTGCCCTCCCTCATACGAAAACTCACCTAATGCTTTGATTGTTATTACTTTTGTAGGAGCTATGACGTCATTCTTTGCGGCAACCACAGGAATATTACAGAACGATTTGAAGAGGGTCATAGCTTATCTCATTTGTAGTCAATCAGGCTATATGATCTTTGCTTGCGGCATTTCCAACTATTCCGTTAGCGTATATCATTTGATGAATTATGCTTTTCTTAAAGCATTACTTCCCTTGAGTGCAGGTTCAGTGATTCATGCCATGTCGGATGAGTAAGATATGCGTAAGATGGGAGGACTTGC---TTCCCTGTTACCCTTTACCTATGCTATGATGCTTATAGGCAGCTTATCTCTAATCGGATTTCCCTTTTTAACTGGATTTCATCCCAAAGATGTGATTCCAGAACTTGCTTACACTAAATATACCATTAGTGGTAACTTTGCTTTCTGGTTGGGAAGTGTCTCTGTCTTCCTTAGTGCTTACCACTCCTTCCGCTTACTCTTTTTAACCTTCTTAGCACCAACTAATTCCTTCAAGCGAGACATCTTAGGATGTCATGATGCGCCCATTCTCATGGCAATCCTTTTAATCTGCTTGGCTTTTGGAAGTATTGGATTTAAAGCTGGTGTTAAAGATTATAGATTAACCCATTATACCCCTGATTACGAGACCAAGGATACTGATATTTTGGCAGCGTCTTGAATGACTCCTTAACCAGGGGTGCCACCTGAAGAAGCAGGAGCCGCAGTAGCTGCTGAATCTTCAACTGGTACATGGACTACTGTTTGGACCGATGGACTTACCAGCCTTGACCGTTACAAAGGTCGATGCTATGACATTGAACCTGTTGCTGGAGAGGAAAATCAATATATTGCTTATGCTGTTTATTTTTTAGATTTGTTTGAGGAGGGTTCTGTTACCAACATGTTCACTTCCATTGTAGGTAATGTTTTTGGATTTAAAGCTTTACGAGCTTCACGTCTAGAAGATTCACGAATTCCACTTGCTTATTCCAAAATCTTTCAAGGTCCACCTCATGGTATTCAAGTTGAAAGGGATAAATCGAATAAATATGGTCGTCCTTTATTAGGATGTACCATTAAACCAAAGTTAGGTTTATCTGCCAAAAACTATGGTAGAGCTGTATATGAATGTCTTCGTGGTGGACTTGATTTCACCAAAGATGACGAAAATGTTAATTCTCAACCTTTTATGCGTTGGAGAGATCGTTTTCTATTCGTAGCAGAAGCTATTTCTAAATCTCAAGCTGAAACAGGAGAGATTAAAGGGCATTACTTAAATGCCACTGCAGGTACATGTGAGGAAATGATGAAAAGGGCACAATTTGCTAGAGAATTAGGAATGCCTATCGTAATGCATGATTATTTGACAGGAGGTTTTATTGTAAATAYGAYTYTGGCTCATTATTGTAGAGACAATGGTTTACTTCTTCATATTCATCGTGCTATGTATGYAGTTACTGACAGACAAAGAAATCATGGTATTCACTTTCGTGTATCAGCTAAAGCATCATGTATGTCCGGGGGAGATCATATTCATCCAGGTAYAGTAGTAGGTAAATTAGAGGGAGAATGT???????????????????????????????????????????????????????????????????????????????????????????????????????????????????????????????????????????????????????????????????????????????????????????????????????????????????????????????????????????????????????????????????????????????????????????????????????????????????????????????????????????????????????????????GCTTATAATTGTTCTCCAAATGAATTAACTTTAAAGAAGAGACAAAATTTCATTTTAGAAAATACCAAAAACAATTTCAGTTTTTTATCCATGAAACGCTTAATCAGAAAAATACGTGAACAAAACTTTTTGGATCTTTCTACAAATCGCAATCAAAATGAATTTCTTGGTTACAACATTAATCCTTATTTAAAATCAATACAAAAGAGTTTGACCATAATTTTGGAAATGTTTTTCCCAGTTTCATTGTAATTATTGCTGAGAAGGAAACGGAATAGTTCTTGATTCATTCATGTCATATCTTCCTCCATAGAAGAAAATTCTTTACATTCGAATTGTATTTTAGATACTATGATACCTTACTTACTTTCTCMRGAAATATTTATTCGAATTTTTTGTAGACGAGTCTAAGATGCTTCTTTTCTATACTTCACATGGTTAATTCTTCATAAGTATTGAAATCCAATTCTCTTAGATAAATCTATTTCAAATTCTTCAAAAGAAATAACTAGATTATCTTCTTCTCCTTGGAATTTATTCTTCTATGAATTCGAATTCCCCTTAATAACTCTGTGGAACCAAATTTATGATTTTAAATCGTTACTGTATTGGACTTCACCTGATCAAAATGATTTTAGAGAGAAGATGAAATATCTTATGAAGTCATCATGGATTTCATTATCAAGGAAAAAC---TTCTTGAAGAATTCTTCCTTTCATTATGTAAGATATGAAAATATTTTTATTATAGCTTCAAGAGATACTATCTATTTAAATAAAAAGTGGAACCAATATTTCCTCCAAATTTGGCAATATTACTCTCATTTTTGGTTTGAACCACATAGGGTGATTTTAAAAAAATTATTGGAACATCGTTTCTCTCTTCTAGGTTATACCTCCAATGTTAAACCTGGAAACATTACAATTGAAGCTAGAATGTTAAAAGAATTACCTAGTACTTATATTTCCACTCGAGAATTTTGTCCGACAGTTCCCATAATACCTTTAATTGGACTTTTAGCGAATGGAAAATTCCGTAATACTTTAGGACATCTAATTGGTAAATTATCGTGGACTACTCTGACAGATGATGAAATTTTTAACTGATTTAACTAGATTTGAAAAAAACTTTTACATTATTACAGTGG
	Anthoceros_erectus                            ?????????????????????????????????????????????????????????????????????????????????????????????????????????????????????????????????????????????????????????????????????????????????????????????????????????????????????????????????????????????????????????????????????????????????????????????????????????????????????????????????????????????????????????????????????????????????????????????????????????????????????????????????????????????????????????????????????????????????????????????????????????????????????????????????????????????????????????????????????????????????????????????????????????????????????????????????????????????????????????????????????????????????????????????????????????????????????????????????????????????????????????????????????????????????????????????????????????????????????????????---??????????????????????????????????????????????????????????????????????????????????????????????????????????????????????????????????????????????????????????????????????????????????????????????????????????????????????????????????????????????????????????????????????????????????????????????????????????????????????GGATTTAAAGC?GGTGTTAAAGATTATAGATTAACCCATTATACCCCTGATTACGAGACCAAGGATACTGATATTTTGGCAGCGTCTTGAATGACTCCTTAACCTGGGGTGCCACCTGAAGAAGCAGGAGCCGCAGTAGCTGCTGAATCTTCAACTGGTACATGGACTACTGTTTGGACCGATGGACTTACCAGCCTTGACCGTTACAAAGGTCGATGCTACGACATTGAACCTGTTGCTGGAGAGGAAAATCAATATATTGCTTATGCTGCTTATTCTTTAGATTTGTTTGAGGAGGGTTCTGTTACCAACATGTTCACTTCCATTGTAGGTAATGTTTTTGGATTTAAAGCTTTACGAGCTTCACGTTTAGAAGATTCACGAATTCTACCTGCTTATTCCAAAACCTTTCAAGGTCCACCTCATGGTATTCAAGTTGAAAGGGATAAATCGAATAAATATGGTCGTCCTTTATTAGGATGTACCATTAAACCAAAGTTAGGTTTATCTGCCAAAAACTATGGTAGAGCTGTATATGAATGTCTTCGTGGTGGACTTGATTTCACCAAAGATGACGAAAATGTTAATTCTCAACTTTTTATGCGTTGGAGAGAT?GTTTTCTATTCTTAGCAGAAGCTATTTCTAAATCTCAAGCTGAAACAGGGGA?ATTAAAGGGCATTACTTAAATGCCACTGCAGGTACATGTGA?GAAATGATGAAGAGGGCACAATTTGCTAGAGAATTAGGAGTGCCTATCATAATGCATGATTATTTGACAGGAGGTTTTATTGTAAATATGATTCTGGCTCATTATTGTAGAGACAATGGTTTACTTTTTCATATTCATCGTGCCATGCATGCAGTTACCGACAGACAAAGAAATCATGGTATTCACTTTCGTGTATCAGCTAAAGCATCATGTATGTCCGGGGGAGATCATATTCATCCAGGTATAGTAGTAGGTAAATTAGAGGGAGAATGTGAAGTAACTTTAGGTTTTGTGGATTTACCTTGTGACGATTATATTGAAAAAGATAGAAGTTGTGGGATATATTTTACTCAAGACTGGGTCTCTATGCCTGGTGTTTTGCTTGTGGCTTCAGGTGGTATTCATGTTTGGCATATGCCAGCTTTAACTGAGATTTTCGGAGATGATTCCGTACTACAGTTTGGCGGTGGAACT?TAGGACACTCTTGGGGAAATGCACCTGGTGCAGTAGCTAATTGAGTTGCTTTAGAAGCTTGTGTGCAAGCTCGTAATGAGGGACGTGATCTTGCTTGCGAGGGTAATGATATTATCTGTGAAGCTAG????????????????????????????????????????????????????????????????????????????????????????????????????????????????????????????????????????????????????????????????????????????????????????????????????????????????????????????????????????????????????????????????????????????????????????????????????????????????????????????????????????????????????????????????????????????????????????????????????????????????????????????????????????????????????????????????????????????TTGATTCTTCATAAGTATTGAAATCCAATTCTCTTAGATAAATCT---TCAAATTCTTCAAAAGAAATAACTAGATTATCTTCTTCTCCTTGGAATTTATTCTTCTATGAATTCGAATTCCCCTTAATAACTCTGTGGAACCAAATTTATGATTTTAAATCGTTACTGTATTGGACTTCACCTGATCAAAACGATTTTAGAGAGAAGATGAAATATCTTATGAAGTCATCATGGATTTCATTATCAAGGAAAAAC---TTCTTGAAGAATTCTTCCTTTCATTATGTAAGATATGAAAATATTTTTATTATAGCTTCAAGAGATACTATCTATTTAAATAAAAAGTGGAACCAATATTTCCTCCAAATTTGGCAATATTACTCTCATTTTTGGTTTGAACCACATAAAGTGATTTTCAAAAAATTATTGGAACATCATTTCTCTCTTCTAGGTTATACCTCCAATGTTAAACCTGGAAACATTACAATTGAAGCTAGAATGTTAAAAGAATTACCTAGTACTTATATTTCCACTCGAGAATTTTGTCCGACAGTTCCCATAATACCTTTAATTGGACTTTTAGCGAATGGAAAATTCCGTAATACTTTAGGACATCCAATTGGTAAATTATCGTGGACTACTCTGACAGA????????????????????????????????????????????????????????????
	Anthoceros_fragilis                           ?????????????????????????TTATTTCCATTTCTTTCACGCCAATGCCGGTTACCGGAGATAACTTTATCTAACTATTTCTAGGATGGGAGGGAGTCGGTCCTGCTCTATATTCGTCAATTAATTCTTGGTTTACATGACTTTAGGCAAATAAAGCAGCTATCAAAGCTATGCCTGTGAATTGAGTAGGTGACTTCGGATCAGCTCTTGGGATTATGGGTGTTTTTACCCCTCCTCAAACAGTAGACTTTTCTACTATTTTTGCTTGTGCTAGTGTCTTCTCCGAACCCAATCATTTTTTTGTTTTTTGTAATATGAGATTTCATGCTATAACTGTTATTCGTATTTTACTGTTTATTGGCGCTGCCGGAAAATTTGCATAAATAGGATTGCATACTCGGTTACCCGATGTCATGGAAGGTCTCACTCCAGTATCCGCTTCGATTTATGCAGCTATTATGGTAACAGCAGGCGTTTTTATGATAGCGAGGTGCCCTCCCTCATACGAAAACTCACCTAATGCTTTGATTGTTATTACTTTTGTAGGAGCTATGACGTCATTCTTTGCGGCAACCACAGGAATATTACAGAACGATTTGAAGAGGGTCATAGCTTATCTCATTTGTAGTCAATCAGGCTATATGATCTTTGCTTGCGGCATTTCCAACTATTCCGTTAGCGTATATCATTTGATGAATCATGCTTTTCTTAAAGCATTACTTCCCTTGAGTGCAGGTTCAGTGATTCATGCCATGTCGGATGAGTAAGATATGCGTAAGATGGGAGGACTTGC---TTCCCTGTTACCCTTTACCTATGCTATGATGCTTATAGGCAGCTTATCTCTAATCGGATTTCCCTTTTTAACTGGATTTCATCCCAAAGATGTGATTCCAGAACTTGCTTACACTAAATATACCATTAGTGGTAACTTTGCTTTCTGGTTGGGAAGTGTCTCTGTCTTCCTTAGTGCTTACCACTCCTTCCGCTTACTCTTTTTAACCTTCTTAGCACCAACTAATTCCTTCAAGCGAGACATCTTAGGATGTCATGATGCGCCCATTCTCATGGCAATTTATTTCCATTTCTTTCACGCCAATGCCGGTGGATTTAAAGCTGGTGTTAAAGATTATAGATTAACCCATTATACCCCTGATTACGAGACCAAGGATACTGATATTTTGGCAGCGTCTTGAATGACTCCTTAACCAGGGGTGCCACCTGAAGAAGCAGGAGCCGCAGTAGCTGCTGAATCTTCAACTGGTACATGGACTACTGTTTGGACCGATGGACTTACCAGCCTTGACCGTTACAAAGGTCGATGCTACGACATTGAACCTGTTGCTGGAGAGGAAAATCAATATATTGCTTATGCTGCTTATTTTTTAGATTTGTTTGAGGAGGGTTCTGTTACCAACATGTTCACTTCCATTGTAGGTAATGTTTTTGGATTTAAAGCTTTACGAGCTTTACGTCTAGAAGATTCACGAATTCTACTTGCTTATTCCAAAATCTTTCAAGGTCCACCTCATGGTATTCAAGTTGAAAGGGATAAATCGAATAAATATGGTCGTCCTTTATTAGGATGTACCATTAAACCAAAGTTAGGTTTATCTGCCAAAAATTATGGTAGAGCTGTATATGAATGTCTTCGTGGTGGACTTGATTTCACCAAAGATGACGAAAATGTTAATTCTCAACCTTTTATGCGTTGGAGAGATTGTTTTCTATTCGTAGCAGAAGCTATTTCTAAATCTCAAGCTGAAACAGGAGAGATTAAAGGGCATTACTTAAATGCTACTGCAGGTACATGTGAGGAAATGATGAAAAGGGCACAATTTGCTAGAGAATTAGGAATGCCTATCGTAATGCATGATTATTTGACAGGAGGTTTTATTGTAAATACGACTCTGGCTCATTATTGTAGAGACAATGGTTTACTTCTTCATATTCATCGTGCTATGTATGCAGTTACTGACAGACAAAGAAATCATGGTATTCACTTTCGTGTATCAGCTAAAGCATCATGTATGTCCGGGGGAGATCATATTCATCCAGGTACAGTAGTAGGTAAATTAGAGGGAGAATGTGAAGTAACTTTAGGTTTTGTGGATTTACCTTGTGACGATTATATTGAAAAAGATAGAAGTTGTGGGATATATTTTACTCAAGACTGGGTCTCTATGCCTGGTGTTTTGCCTGTGGCTTTAGGTGGTATTCATGTTTGGCATATGTCAGCTTTAACTGAGATTTTCGGAGATGATTCCGTACTATAGTTTGGCGGGGGAACTCTAGGACACCCTTGGGGAAATGCACCTGGTGCAGTAGCTAATCGAGTTGCTTTAGAAGCTTGTGTGCAAGCTCGTAATGAAGGACGTGATCTTGCTTGCGAGGGTAATGATATAATCTGTGAAGCTAGTAAATGGAGTCCTGAATTAGCAGCTTATAATTGTTCTCCAAATGAATTAACTTTAAAGAAGAGACAAAATTTCATTTTAGAAAATACCAAAAACAATTTCAGTTTTTTATCCATGAAACGCTTAATCAGAAAAATACGTGAACAAAACTTTTTGGATCTTTCTATGAATCGCAATCAAAATGAATTTCTTGGTTACAACATTAATCCTTATTTAAAATCAATACAAAAGAGTTTGACCATAATTTTGGAAATGTTTTTCCCAGTTTCATTGTAATTATTGCTGAGAAGGAAACGGAATAGTTCTTGATTCATTCATGTCATATCTTCCTCCATAGAAGAAAATTCTTTACATTCGAATTGTATTTTAGATACTATGATACCTTACTTACTTTCTCCAGAAATATTTATTCGAATTTTTTGTAGACGAGTCTAAGATGCTTCTTTTCTATACTTCACATGGTTAATTCTTCATAAGTATTGAAATCCAATTCTCTTAGATAAATCTATTTCAAATTCTTCAAAAGAAATAACTAGATTATCTTCTTCTCCTTGGAATTTATTCTTCTATGAATTCGAATTCCCCTTAATAACTCTGTGGAACCAAATTTATGATTTTAAATCGTTACTGTATTGGACTTCACCTGATCAAAATGATTTTAGAGAGAAGATGAAATATCTTATGAAGTCATCATGGATTTCATTATCAAGGAAAAAC---TTCTTGAAGAATTCTTCCTTTCATTATGTAAGATATGAAAATATTTTTATTATAGCTTCAAGAGATACTATCTATTTAAATAAAAAGTGGAACCAATATTTCCTCCAAATTTGGCAATATTACTCTCATTTTTGGTTTGAACCACATAGGGTGATTTTCAAAAAATTATTGGAACATCGTTTCTCTCTTCTAGGTTATACCTCCAATGTTAAACCTGGAAACATTACAATTGAAGCTAGAATGTTAAAAGAATTACCTAGTACTTATATTTCCACTCGAGAATTTTGTCCGACAGTTCCCATAATACCTTTAATTGGACTTTTAGCGAATGGAAAATTCCGTAATACTTTAGGACATCCAATAGGTAAATTATCGTGGACTACTCTGACAGATGATGAAATTTTTAACTGATTTAACTAGATTTGAAAAAAACTTTTACATTATTACAGTGG
	Anthoceros_fusiformis                         AGCCTCTGATTTATGTGTTATTTATCTATTTCCATTTCTTTCACGCCAATGCCGGTTACCGGAGATAACTTTATCTAACTATTTCTAGGATGGGAGGGAGTCGGTCCTGCTCTATATTCGTCAATTAATTCTTGGTTTACATGACTTTAGGCAAATAAAGCAGCTATCAAAGCTATGCCTGTGAATTGAGTAGGTGACTTCGGATCAGCTCTTGGGATTATGGGTGTTTTTACCCCTCCTTAAACAGTAGACTTTTCTACTATTTTTGCTTGTGCTAGTGTCTTCTCCGAACCCAATCATTTTTTTGTTTTTTGTAATATGAGATTTCATGCTATAACTGTTATTCGTATTTTACTGTTTATTGGCGCTGCCGGAAAATTTGCATAAATAGGATTGCATACTCGGTTACCCGATGCCATGGAAGGTCCCACTCCAGTATCCGCTTCGATTCATGCAGCTACTATGGTAACAGCAGGCGTTTTTATGATAGCGAGGTGCCCTCCCTTATACGAAAACTCACCTAATGCTTTGATTGTTATTACTTTTGTAGGAGCTATGACGTCATTCTTTGCGGCAACCACAGGAATATTACAGAACGATTTGAAGAGGGTCATAGCTTATCCCATTTGTAGTCAATCAGGCTATATGATCTTTGCTTGCGGCATTTCCAACTATTCCGTTAGCGTATATCATTTGATGAATCATGTTTTTCTTAAAGCATTACTTCCCTTGAGTGCAGGTTCAGTGATTCATGCCATGTCGGATGAGCAAGATATGCGTAAGATGGGAGGACTTGC---TTCCCTGTTACCCTTTACCTATGCTATGATGCTTATAGGCAGCTTATCTCTAATCGGATTTCCCTTTTTAACTGGATTTCATCCCAAAGATGTGATTCCAGAACTTGCTTACACTAAATATACCATTAGTGGTAACTTTGCTTTTTGGTTGGGAAGTGT???????????????????????????????????????????????????????????????????????????????????????????????????????????????????????????????????????????????????????GGATTTAAAGCTGGTGTTAAAGATTATAGATTAACCCATTATACCCCTGATTACGAGACCAAGGATACTGATATTTTGGCAGCGTCTTGAATGACTCCTTAACCAGGGGTGCCACCTGAAGAAGCAGGAGCCGCAGTAGCTGCTGAATCTTCAACTGGTACATGGACTACTGTTTGGACCGATGGACTTACCAGCCTTGACCGTTACAAAGGTCGATGCTACGACATTGAACCTGTTGCTGGAGAGGAAAATCAATATATTGCTTATGCTGCTTATTCTTTAGATTTGTTTGAGGAGGGTTCTGTTACCAACATGTTCACTTCCATTGTAGGTAATGTTTTTGGATTTAAAGCTTTACGAGCTTCACGTCTAGAAGATTCACGAATTCCACTTGCTTATTTCAAAACCTTTCAAGGTCCACCTCATGGTATTCAAGTTGAAAGGGATAAATTGAATAAATATGGTCGTCCTTTATTAGGATGTACCATTAAACCAAAGTTAGGTTTATCTGCCAAAAACTATGGTAGAGCTGTATATGAATGTCTTCGTGGTGGACTTGATTTCACAAAAGATGACGAAAATGTTAATTCTTAACTTTTTATGTGTTGGAGAGATCGTTTTCTATTCGTAGCAGAAGCTATTTCTAAATCTCAAGCTGAAACAGGGGAGATTAAAGGGCATTACTTAAATGCTACTGCAGGTACATGTGAGGAAATGATGAAAAGGGCACAATTTGCTAGAGAATTAGGAATGCCTATCGTAATGCATGATTATTTGACAGGAGGTTTTATTGCAAATACGACCCTGGCTCATTATTGTAGAGACAATGGTTTACTTTTTCATATTCATCGTGCCATGCATGCAGTTACCGACAGACAAAGAAATCATGGTATTCACTTTCGTGTATCAGCTAAAGCATCACGTATGTCCGGGGGAGATCATATTCATCCAGGTACAGTAGTAGGTAAATTAGAGGGAGAATGTGAAGTAACTTTAGGTTTTGTGGATTTACCTTGTGACGATTATATTGAAAAAGATAGAAGTCGTGGGATATATTTTACTCAAGACTGGGTCTCTATGCCTGGTGTTTTGCTTGTGGCTTCAGGTGGTATTCATGTTTGGCATATGTCAGCTTTAACTGAGATTTTCGGAGATGATTCCGTACTACAGTTTGGCGGGGGAACTCTAGGACACCCTTGGGGAAATGCACCTGGTGCAGTAGCTAATAGAGTTGCTTTAGAAGCTTGTGTGCAAGCTCGTAATGAAGGACGTGATCTTGCTCGCGAGGGTAATGATATTATCCGTGAAGCCAGTAAATGGAGTCCTGAATTAGCA??????????????????????????????????????????????????????????????????????????????????????????????????????????????????????????????????????????????????????????????????????????????????????????????????????????????????????????????????????????????????????????????????????????????????????????????????????????????????????????????????????????????????????????????????????????????????????????????????????????????????????????????????????????????????????????TTCTTCATAAGTATCGAAATCCAATTCTCTTAGATAAATCTATTTCAAATTCTTCAAAAGAAATAACTAGATTATCTTCTTCTCCTTGGAATTTATTCTTCTATGAATTCGAATTTCCCTTAATAACTCTGTGGAACCAAATTTATGATTTTAAATCGTTACTGTATTGGACTTCACCTGCTCAAAATCATTTTAGAGAGAAGATGAAATATCTTATGAAGTCATCATGGATTTCATTATCAAGGAAAAAC---TTCTCGAAGAATTCTTCCTTTCATTATGTAAGATATGAAAATATTTTTATTATAGCTTCAAGAGATACTATCTATTTAAATAAGAAGTGGAACCAATATTTCCTCCAAATTTGGCAATATTACTCTCATTTTTGGTTTGAACCACATAGGGTTATTTTCAAAAAATTATTGGAACATCGTTTCTCTCTTCTAGGTTATACCTCCAATGTTAAACCTGGAAACATTACAATTGAAGCTAGAATGTTAAAAGAATTACCTAGTACTTATATTTCCACTCGAGAATTTTGTCCGACAGTTCCCATAATACCTTTGATTGGACTTTTAGCGAA?GGAAAATTCCGTAATACTTTAGGACATCCAATTGGTAAATTATCGTGGACTACTC???????????????????????????????????????????????????????????????????
	Anthoceros_lamellatus                         ??????????????????????????????????????????????????????????????????????????????????????????????????????????????????????????????????????????????????????????????????????????????????????????????????????????????????????????????????????????????????????????????????????????????????????????????????????????????????????????????????????????????????????????????????????????????????????????????????????????????????????????????????????????????????????????????????????????TACTATGGTAACAGCAGGCGTTTTTATGATAGCGAGGTGCCCTCCCTCATACGAAAACTCACCTAATGCTTTGATTGTTATTACTTTTGTAGGAGCTATGACGTCATTCTTTGCGGCAACCACAGGAATATTACAGAACGATTTGAAGAGGGTCATAGCTTATCTCATTTGTAGTCAATCAGGCTATATGATCTTTGCTTGCGGCATTTCCAACTATTCCGTTAGCGTATATCATTTGATGAATTATGCTTTTCTTAAAGCATTACTTCCCTTGAGTGCAGGTTCAGTGATTCATGCCATGTCGGATGAGTAAGATATGCGTAAGATGGGAGGACTTGC---TTCCCTGTTACCCTTTACCTATGCTATGATGCTTATAGGCAGCTTATCTCTAATCGGATTTCCCTTTTTAACTGGATTTCATCCCAAAGATGTGATTCCAGAACTTGCTTACACTAAATATACCATTAGTGGTAACTTTGCTTTCTGGTTGGGAAGTGTCTCTGTCTTCCTTAGTGCTTACCACTCCTTCCGCTTACTCTTTTTAACCTTCTTAGCACCAACTAATTCCTTCAAGCGAGACATCTTAGGATGTCATGATGCGCCCATT??????????????????????????????????????????GGATTTAAAGCTGGTGTTAAAGATTATAGATTAACCCATTATACCCCTGATTACGAGACCAAGGATACTGATATTTTGGCAGCGTCTTGAATGACTCCTTAACCAGGGGTGCCACCTGAAGAAGCAGGAGCCGCAGTAGCTGCTGAATCTTCAACTGGTACATGGACTACTGTTTGGACCGATGGACTTACCAGCCTTGACCGTTACAAAGGTCGATGCTACGACATTGAACCTGTTGCTGGAGAGGAAAATCAATATATTGCTTATGCTGTTTATTTTTTAGATTTGTTTGAGGAGGGTTCTGTTACCAACATGTTCACTTCCATTGTAGGTAATGTTTTTGGATTTAAAGCTTTACGAGCTTCACGTCTAGAAGATTCACGAATTCCACTTGCTTATTCCAAAATCTTTCAAGGTCCACCTCATGGTATTCAAGTTGAAAGGGATAAATCGAATAAATATGGTCGTCCTTTATTAGGATGTACCATTAAACCAAAGTTAGGTTTATCTGCCAAAAACTATGGTAGAGCTGTATATGAATGTCTTCGTGGTGGACTTGATTTCACCAAAGATGACGAAAATGTTAATTCTCAACCTTTTATGCGTTGGAGAGATCGTTTTCTATTCGTAGCAGAAGCTATTTCTAAATCTCAAGCTGAAACAGGAGAGATTAAGGGGCATTACTTAAATGCCACTGCAGGTACATGTGAGGAAATGATGAAAAGGGCACAATTTGCTAGAGAATTAGGAATGCCTATCGTAATGCATGATTATTTGACAGGAGGTTTTATTGTAAATATGACTCTGGCTCATTATTGTAGAGACAATGGTTTACTTCTTCATATTCATCGTGCTATGTATGTAGTTACTGACAGACAAAGAAATCATGGTATTCACTTTCGTGTATCAGCTAAAGCATCATGTATGTCCGGGGGAGATCATATTCATCCAGGTATAGTAGTAGGTAAATTAGAGGGAGAATGTGAAGTAACTTTAGGTTTTGTGGATTTACCTTGTGACGATTATATTGAAAAAGATAGAAGTTGTGGGATATATTTTACTCAAGACTGGGTCTCTATGCCTGGTGTTTTGCCTGTGGCTTCAGGTGGTATTCATGTTTGGCATATGTTAGCTTTAACTGAGATTTTCGGAGATGATTCCGTACTACAGTTTGGCGGGGGAACTCTAGGACACCCTTGGGGAAATGCACCTGGTGCAGTAGCTAATTGAGTTGCTTTAGAAGCTTGTGTGCAAGCTCGTAATGAAGGACGTGATCTTGCTTGCGAGGGTAATGATATTATCCGTGAAGCTAGTAAATGGAGTCCTGAATTAGCAGCTTATAATTGTTCTCCAAATGAATTAACTTTAAAGAAGAGACAAAATTTCATTTTAGAAAATACCAAAAACAATTTCAGTTTTTTATCCATGAAACGCTTAATCAGAAAAATACGTGAACAAAACTTTTTGGATCTTTCTACAAATCGCAATCAAAATGAATTTCTTGGTTACAACATAAATCCTTATTTAAAATCAATACAAAAGAGTTTGACCATAATTTTGGAAATGTTTTTCCCAGTTTCATTGTAATTATTGCTGAGAAGGAAACGGAATAGTTCTTGATTCATTCATGTCATATCTTCCTCCATAGAAGAAAATTCTTTACATTCGAATTGTATTTTAGATACTATGATACCTTACTTACTTTCTCCAGAAATATTTATTCGAATTTTTTGTAGACGAGTCTAAGATGCTTCTTTTCTATACTTCACATGGTTAATTCTTCATAAGTATTGAAATCCAATTCTCTTAGATAAATCTATTTCAAATTCTTCAAAAGAAATAACTAGATTATCTTCTTCTCCTTGGAATTTATTCTTCTATGAATTCGAATTCCCCTTAATAACTCTGTGGAACCAAATTTATGATTTTAAATCGTTACTGTATTGGACTTCACCTGATCAAAATGATTTTAGAGAGAAGATGAAATATCTTATGAAGTCATCATGGATTTCATTATCAAGGAAAAAC---TTCTTGAAGAATTCTTCCTTTCATTATGTAAGATATGAAAATATTTTTATTATAGCTTCAAGAGATACTATCTATTTAAATAAAAAGTGGAACCAATATTTCCTCCAAATTTGGCAATATTACTCTCATTTTTGGTTTGAACCACATAGGGTGATTTTCAAAAAATTATTGGAACATCGTTTCTCTCTTCTAGGTTATACCTCCAATGTTAAACCTGGAAACATTACAATTGAAGCTAGAATGTTAAAAGAATTACCTAGTACTTATATTTCCACTCGAGAATTTTGTCCGACAGTTCCCATAATACCTTTAATTGGACTTTTAGCGAATGGAAAATTCCGTAATACTTTAGGACATCTAATTGGTAAATTATCGTGGACTACTCTGACAGATGATGAAATTTTTAACTGATTTAACTAGATTTGAAAAAAACTTTTACATTATT???????
	Anthoceros_laminiferus                        AGCCTCTGATTTATGTGTTATTTATTTATTTCCATTTCTTTCACGCCAATGCCGGTTACCGGAGATAACTTTATCTAACTATTTCTAGGATGGGAGGGAGTCGGTCCTGCTCTATATTCGTCAATTAATTCTTGGTTTACATGACTTTAGGCAAATAAAGCAGCTATCAAAGCTATGCCCGTGAATCGAGTAGATGACTTCGGATCAGCTCTTGGGATTATGGGCGTTTCTACCCCTCCTCAAACAGTAGACTTTTCTACTATTTTTGCTTGTGCTAGTGTCTTCTCCGAACCCAATCATTTTTTTGTTTTTTGTAATATGAGATTTCATGCTATAACTGTTATTCGTATTTTACTGTTTATTGGCGCTGCCGGAAAATTTGCATAAATAGGATTGCATACTCGGTTACCCGATGTCATGGAAGGTCTCACCCCAGTATCCGCTTCGATTTATGTAGCTACTATGGTAACAGCTGGCGTTTTTATGATAGCGAGGTGCTCTCCCTCATACGAAGACTCACCTAATGCTTTGATTGTTATTACTTTTGTAGGAGCTATGACGTCATTCTTTGCGGCAACCACAGGGATATTACAGAACGATTTGAAGAGGGTCATAGCTTATCTCACTTGTAGTCAATCAGGCTATATGATCTTTGCTTGCGGCATTTCCAACTATTCCGTTAGCGTATATCATTTGATGAATTATGCTTTTCTTAAAGCATTACCTCCCTTGAGTGCAGGTTCAGTGATTCATGCCATGTCGGATGAGTAAGATATGCGTAAGATGGGAGGACTTGC---TTCCCTGTTACCCTTTACCTATGCTATGATGCTTATAGGCAGCTTATCTCTAATCGGATTTCCCTTTTTAACTGGATTTCATCCCAAAGATGTGATTCCAGAACTTGCTTACACTAAATATACCATTAGTGGTAACTTTGCTTTCTGGTTGGGAAGTGTCTCTGTCTTCCTTAGTGCTTACCACTCCTTCCGCTTACTCTTTTTAACCTTCTTAGCACCAACTAATTCCTTCAAGCGAGACATCTTAGGATGTCATGATGCGCCCATTCTCATGGCAATCCTTTTAATCTGCTTGGCTTTTGGAAGTATC???????????????????????????????????????????????????????????????????????????????????????????????????????CAGGGGTGCCACCTGAAGAAGCAGGAGCCGCAGTAGCTGCTGAATCTTCAACTGGTACATGGACTACTGTTTGGACCGATGGACTTACCAGCCTTGACCGTTACAAAGGTCGATGCTACGACATTGAACCTGTTGCTGGAGAGGAAAATCAATATATTGCTTATGCTGTTTATTTTTTAGATTTGTTTGAGGAGGGTTCTGTTACCAACATGTTCACTTCCATTGTAGGTAATGTTTTTGGATTTAAAGCTTTACGAGCTTCACGTCTAGAAGATTCACGAATTCCACTTGCTTATTCCAAAATCTTTCAAGGTCCACCTCATGGTATTCAAGTTGAAAGGGATAAATCGAATAAATATGGTCGTCCTTTATTAGGATGTACTATTAAACCAAAGTTAGGTTTATCTGCCAAAAACTATGGTAGAGCTGTATATGAATGTCTTCGTGGTGGACTTGATTTCACCAAAGATGACGAAAATGTTAATTCTCAACCTTTTATGCGTTGGAGAGATCGTTTTCTATTCGTAGCAGAAGCTATTTCTAAATCTCAAGCTGAAACAGGAGAGATTAAAGGGCATTACTTAAATGCCACTGCAGGTACATGTGAGGAAATGATGAAAAGGGCACAATTTGCTAGAGAATTAGGAATGCCTATCGTAATGCATGATTATTTGACAGGAGGTTTTATTGTAAATATGATTCTGGCTCATTATTGTAGAGACAATGGTTTACTTCTTCATATTCATCGTGCTATGTATGTAGTTACTGACAGACAAAGAAATCATGGTATTCACTTTCGTGTATCAGCTAAAGCATCATGTATGTCCGGGGGAGATCATATTCATCCAGGTATAGTAGTAGGTAAATTAGAGGGAGAATGTGAAGTAACTTTAGGTTTTGTGGATTTACCTTGTGACGATTATATTGAAAAAGATAGAAGTTGTGGGATATATTTTACTCAAGACTGGGTCTCTATGCCTGGTGTTTTGCCTGTGGCTTCAGGTGGTATTCATGTTTGGCATATGTTAGCTTTAACTGAGATTTTCGGAGATGATTCCGTACTACAGTTTGGCGGGGGAACTCTAGGACACCCTTGGGGAAATGCACCTGGTGCAGTAGCTAATTGAGTTGCTTTAGAAGCTTGTGTGCAAGCTCGTAATGAAGGACGTGATCTTGCTTGCG??????????????????????????????????????????????????GCTTATAATTGTTCTCCAAATGAATTAACTTTAAAGAAGAGACAAAATTTCATTTTAGAAAATACCAAAAACAATTTCAGTTTTTTATCCATGAAACGCTTAATTAGAAAAATACGTGAACAAAACTTTTTGGATCTTTCTACAAATCGCAATCAAAATGAATTTCTTGGTTACAACATTAATCCTTATTTAAAATCAATACAAAAGAGTTTGACCATAATTTTGGAAATGTTTTTCCCAGTTTCATTGTAATTATTGCTGAGAAGGAAACGGAATAGTTCTTGATTCATTCATGTCATATCTTCCTCCATAGAAGAAAATTCTTTACATTCGAATTGTATTTTAGATACTATGATACCTTACTTACTTTCTCCAGAAATATTTATTCGAATTTTTTGTAGACGAGTCTAAGATGCTTCTTTTCTATACTTCACATGGTTAATTCTTCATAAGTATTGAAATCCAATTCTCTTAGATAAATCTATTTCAAATTCTTCAAAAGAAATAACTAGATTATCTTCTTCTCCTTGGAATTTATTCTTCTATGAATTCGAATTCCCCTTAATAACTCTGTGGAACCAAATTTATGATTTTAAATCGTTACTGTATTGGACTTCACCTGATCAAAATGATTTTAGAGAGAAGATGAAATATCTTATGAAGTCATCATGGATTTCATTATCAAGGAAAAAC---TTCTTGAAGAATTCTTCCTTTCATTATGTAAGATATGAAAATATTTTTATTATAGCTTCAAGAGATACTATCTATTTAAATAAAAAGTGGAACCAATATTTCCTCCAAATTTGGCAATATTACTCTCATTTTTGGTTTGAACCACATAGGGTGATTTTCAAAAAATTATTGGAACATCGTTTCTCTCTTCTAGGTTATACCTCCAATGTTAAACCTGGAAACATTACAATTGAAGCTAGAATGTTAAAAGAATTACCTAGTACTTATATTTCCACTCGAGAATTTTGTCCGACAGTTCCCATAATACCTTTAATTGGACTTTTAGCGAATGGAAAATTCCGTAATACTTTAGGACATCCAATTGGTAAATTATCGTGGACTACTCTGACAGATGATGAAATTTTTAACTGATTTAACTAGATTTGAAAAAAACTTTTACATTATTACAGTGG
	Anthoceros_macounii                           ??????????????????????????TATTTCCATTTCTTTCACGCCAATGCCGGTTACCGGAGATAACTTTATCTAACTATTTCTAGGATGGGAGGGAGTCGGTCCTGCTCTATATTCGTCAATTAATTCTTGGTTTACATGACTTTAGGCAAATAAAGCAGCTATCAAAGCTATGCCTGTGAATTGAGTAGGTGACTTCGGATCAGCTCTTGGGATTATGGGTGTTTTTACCCCTCCTCAAACAGTAGACTTTTCTACTATTTTTGCTTGTGCTAGTGTCTTCTCCGAACCCAATCATTTTTTTGTTTTTTGTAATATGAGATTTCATGCTATAACTGTTATTCGTATTTTACTGTTTATTGGCGCTGCCGGAAAATCTGCACAAATAGGATTGCATACTCGGTTACCCGATGCCATGGAAGGTCCCACTCCAGTATCCGCTTCGATTCATGCAGCTACTATGGTAACAGCAGGCGTTTTTATGATAGCGAGGTGCCCTCCCTCATACGAAAACTCACCTAATGCTTTGATTGTTATTACTTTTGTAGGAGCTATGACGTCATTCTTTGCGGCAACCACAGGAATATTACAGAACGATTTGAAGAGGGTCATAGCTTATCTCATTTGTAGTCAATCAGGCTATATGATCTTTGCTTGCGGCATTTCCAACTATTCCGTTAGCGTATATCATTTGATGAATTATGCTTTTCTTAAAGCATTACTTCCCTTGAGTGCAGGTTCAGTGATTCATGCCATGTCGGATGAGCAAGATATGCGTAAGATGGGAGGACTTGC---TTCCCTGTTACCCTTTACCTATGCTATGATGCTTATAGGCAGCTTATCTCTAATCGGATTTCCCTTTTTAACTGGATTTCATCCCAAAGATGTGATTCCAGAACTTGCTTACACTAAATATACCATTAGTGGTAACTTTGCTTTCTGGTTGGGAAGTGTCTCTGTCTTCCTTAGTGCTTACCACTCCTTCCGCTTACTCTTTTTAACCTTCTTAGCACCAACTAATTCCTTCAAGCGAGACATCTTAGGATGTCATGATGCGCCCATTCTCATGGCAATCCCTTTAATCTGCTTGGCTTTGG????????GGATTTAAAGCTGGTGTTAAAGATTATAGATTAACCCATTATACCCCTGATTACGAGACCAAGGATACTGATATTTTGGCAGCGTCTTGAATGACTCCTTAACCAGGGGTGCCACCTGAAGAAGCAGGAGCCGCTGTAGCTGCTGAATCTTCAACTGGTACATGGACTACTGTTTGGACCGATGGACTTACCAGCCTTGACCGTTACAAAGGTCGATGCTACGACATTGAACCTGTTGCTGGAGAGGAAAATCAATATATTGCTTATGCTGCTTATTTTTTAGATTTGTTTGAGGAGGGTTCTGTTACCAACATGTTCACTTCCATTGTAGGTAATGTTTTTGGATTTAAAGCTTTACGAGCTTCACGTCTAGAAGATTCACGAATTCCACCTGCTTATTTCAAAACCTTTCAAGGTCCACCTCATGGTATTCAAGTTGAAAGGGATAAATCGAATAAATATGGTCGTCCTTTATTAGGATGTACCATTAAACCAAAGTTAGGTTTATCTGCCAAAAACTATGGTAGAGCTGTATATGAATGTCTTCGTGGTGGACTTGATTTCACCAAAGATGACGAAAATGTTAATTCTCAACCTTTTATGCGTTGGAGAGATCGTTTTCTATTCGTAGCAGAAGCTATTTCTAAATCTCAAGCTGAAACGGGAGAGATTAAAGGGCATTACTTAAATGCCACTGCAGGTACATGTGAGGAAATGATGAAAAGGGCACATTTTGCTAGAGAATTAGGAATGCCTATCGTAATGCACGACTATTTGACAGGAGGTTTTACTGCAAATACGACTCTGGCTCACTATTGTCGAGACAATGGGTTACTTTTTTATATTTATTGTGTGATGTATGCAGTTACCGACAGACAAAGAAATCATGGTATTCACTTTCGTGTATCAGCTAAAGCATCACGTATGTCCGGGGGAGATCATATTCATCCAGGTACAGTAGTAGGTAAATTAGAGGGAGAATGTGAAGTAACTTTAGGTTTTGTGGATTTACCTTGTGACGATTATATTGAAAAAGATAGAAGTCGTGGGATATATCTTACTCAAGACTGGGTCTCTATGCTTGGTGTTTTGTCTGTGGCTTCAGGTGGTATTCATGTTTGGCATATGCCAGCTTTAACTGAGATTTTCGGAGATGATTCCGTACTACAGTTTGGCGGGGGAACTCTAGGACACCCTTGGGGAAATGCACCTGGTGCAGTAGCTAATCGAGTTGCTTTAGAAGCTTGTGTGCAAGCTCGTAATGAAGGACGTGATCTTGCTCGCGAGGGTAATGATATTATCCGTGAAGCTAGTAAATGGAGTCCTGAATTAGCAGCTTATAATTGTTCCCCAAAAGAATTAACTTTAAAGAAGAGACAAAATTTCATTTTAGGAAATTCCAAGAACAGTTTCAGTTTTTTATCCATGAAACGCTTAATTAGAAAAATACGTGAACAAAACTTTTTGGATCTTTCTACGAATCGCAATCAGAATCAATCTCTTGGTTACAACATTAATCCTTATTTAAAATCAATACAAAAGAGTTTGACCATAATTTTGGAAATGTTTTTCCCAGTTTCATTGTAATTATTGCTGAGAAGGAAACGGAATAGTTCTTGATTCATTCATGTCATATCTTCCTCCATAGAAGAAAATTCTTTACATTCGAATTGTATTTCAGATACTATGATACCTTACTTACCTTTTCCAGAAATATTTATTCGAATTTTTCGTAGACGAGTCTAAGATGCTCCTTTTCTATACTTCACACGGTTAATTCTTCATAAGTATCGAAATCCAATTCTCTTAGATAAATCTATTTCAAATTCTTCAAAAGAAATAACTAGATTATCTTCTTCTCCTTGGAATTTATTCTTCTATGAATTCGAATTCCCCTTAATAACTCTGTGGAACCAAATTTATGATTTTAAATCGTTACTGTATTGGACTTCACCTGATCAAAACTATTTTAGAGAGAAGATGAAATATCTTATGAAGTCATCATGGATTTCATTATCAAGGAAAAAC---TTCTCGAAGAATTCTTCCTTTCATTATGTAAGATATGAAAATATTTTTATTATAGCTTCAAGAGATACTATCTATTTAAATAAGAAGTGGAACCAATATTTCCTCCAAATTTGGCAATATTACTCTCATTTCTGGTTTGAACCACATAGAGTTATTTTCAAAAAATTATTGGAACATCGTTTCTCTCTTCTAGGTTATACCTCCAATGTTGAACCTGGAAACATTACAATTGAAGCTAGAATGTTAAAAGAATTACCTAGTACTTATATTTCCACTCGAGAATTTTGTCCGACAGTTCCCATAATACCTTTGATTGGACTTTTAGCGAATGGAAAATTCCGTAATACTTTAGGACATCCAATTGGTAAATTATCGTGGACTACTCTGACAGATGATGAAATTTTTAACCGATTTAACCAGATTCGAAAAAAACTTTTACATTATTACAGTGG
	Anthoceros_neesii                             ???????????????????????????????????????????????????????????????????????????????????????????????????????GTCCTGCTCTATATTCGTCAATTAATTCTTGGTTTACATGACTTTAGGCAAATAAAGCAGCTATCAAAGCTATGCCTGTGAATTGAGTAGGTGACTTCGGATCAGCTCTTGGGATTATGGGTGTTTTTACCCCTCCTCAAACAGTAGACTTTTCTACTATTTTTGCTTGTGCTAGTGTCTTCTCCGAACCCAATCATTTTTTTGTTTTTTGTAATATGAGATTTCATGCTATAACTGTTATTCGTATTTTACTGTTTATTGGCGCTGCCGGAAAATTTGCATAAATAGGATTGCATACTCGGTTACCCGATGTCATGGAAGGTCTCACTCCAGTATCCGCTTCGATTTATGCAGCTATTATGGTAACAGCAGGCGTTTTTATGATAGCGAGGTGCCCTCCCTCATACGAAAACTCACCTAATGCTTTGATTGTTATTACTTTTGTAGGAGCTATGACGTCATTCTTTGCGGCAACCACAGGAATATTACAGAACGATTTGAAGAGGGTCATAGCTTATCTCATTTGTAGTCAATCAGGCTATATGATCTTTGCTTGCGGCATTTCCAACTATTCCGTTAGCGTATATCATTTGATGAATCATGCTTTTCTTAAAGCATTACTTCCCTTGAGTGCAGGTTCAGTGATTCATGCCATGTCGGATGAGTAAGATATGCGTAAGATGGGAGGACTTGC---TTCCCTGTTACCCTTTACCTATGCTATGATGCTTATAGGCAGCTTATCTCTAATCGGATTTCCCTTTTTAACTGGATTTCATCCCAAAGATGTGATTCCAGAACTTGCTTACACTAAATATACCATTAGTGGTAACTTTGCTTTCTGGTTGGGAAGTGTCTCTGTCTTCCTTAGTGCTTACCACTCCTTCCGCTTACTCTTTTTAACCTTCTTAGCMCCAACTAATTCCTTCAAGCGAGACATCTTAGGATGTCATGATGCGCCCATTCTCATGGCAATCCTTTTAATCTGCTTGGCTTTTGGAGTATTTGGATTTAAAGCTGGTGTTAAAGATTATAGATTAACCCATTATACCCCTGATTACGAGACCAAGGATACTGATATTTTGGCAGCGTCTTGAATGACTCCTTAACCAGGGGTGCCACCTGAAGAAGCAGGAGCCGCAGTAGCTGCTGAATCTTCAACTGGTACATGGACTACTGTTTGGACCGATGGACTTACCAGCCTTGACCGTTACAAAGGTCGATGCTACGACATTGAACCTGTTGCTGAAGAGGAAAATCAATATATTGCTTATGCTGCTTATTTTTTAGATTTGTTTGAGGAGGGTTCTGTTACCAACATGTTCACTTCCATTGTAGGTAATGTTTTTGGATTTAAAGCTTTACGAGCTTCACGTCTAGAAGATTCACGAATTCCACTTGCTTATTCCAAAATCTTTCAAGGTCCACCTCATGGTATTCAAGTTGAAAGGGATAAATCGAATAAATATGGTCGTCCTTTATTAGGATGTACCATTAAACCAAAGTTAGGTTTATCTGCCAAAAACTATGGTAGAGCTGTATATGAATGTCTTCGTGGTGGACTTGATTTCACCAAAGATGACGAAAATGTTAATTCTCACCTTTTTATGCGTTGGAGAGATTGTTTTCTATTCGTAGCAGAAGCTATTTCTAAATCTCAAGCTGAAACAGGAGAGATTAAAGGGCATTACTTAAATGCTACTGCAGGTACATGTGAGGAAATGATGAAAAGGGCACAATTTGCTAGAGAATTAGGAATGCCTATCGTAATGCATGATTATTTGACAGGAGGTTTTATTGTAAATACGACTTTGGCTCATTATTGTAGAGACAATGGTTTACTTCTTCATATTCATCGTGCTATGTATGCAGTTACTGACAGACAAAGAAATCATGGTATTCACTTTCGTGTATCAGCTAAAGCATCATGTATGTCCGGGGGAGATCATATTCATCCAGGTACAGTAGTAGGTAAATTAGAGGGAGAATGTGAAGTAACTTTAGGTTTTGTGGATTTACCTTGTGACGATTATATTGAAAAAGATAGAAGTTGTGGGATATATTTTACTCAAGACTGGGTCTCTATGCCTGGTGTTTTGCTTGTGGCTTCAGGTGGTATTCATGTTTGGCATATGTCAGCTTTAACTGAGATTTTCGGAGATGATTCCGTACTACAGTTTGGCGGGGGAACTCTAGGACACCCTTGGGGAAATGCACCTGGTGCAGTAGCTAATTGAGTTGCTTTAGAAGCTTGTGTGCAAGCTCGTAATGAAGGACGTGATCTTGCTTGCGAGGGTAATGATATAATCCGTGAAGCTAGTAAATGGAGTCCTGAATTAGCAGCTTATAATTGTTCTCCAAATGAATTAACTTTAAAGAAGAGACAAAATTTCATTTTAGAAAATACCAAAAACAATTTCAGTTTTTTATCCATGAAACGCTTAATCAGAAAAATACGTGAACAAAACTTTTTGGATCTTTCTACGAATCGTAATCAAAATGAATTTCTTGGTTACAACATTAATCCTTATTTAAAATCAATACAAAAGAGTTTGACCATAATTTTGGAAATGTTTTTCCCAGTTTCATTGTAATTATTGCTGAGAAGGAAACGGAATAGTTCTTGATTCATTCATGTCATATCTTCCTCCATAGAAGAAAATTCTTTACATTCGAATTGTATTTTAGATACTATGATACCTTACTTACTTTCTCCAGAAATATTTATTCGAATTTTTTGTAGACGAGTCTAAGATGCTTCTTTTCTATACTTCACATGGTTAATTCTTCATAAGTATTGAAATCCAATTCTCTTAGATAAATCTATTTCAAATTCTTCAAAAGAAATAACTAGATTATCTTCTTCTCCTTGGAATTTATTCTTCTATGAATTCGAATTCCCCTTAATAACTCTGTGGAACTAAATTTATGATTTTAAATCGTTACTGTATTGGACTTCACCTGATCAAAATGATTTTAGAGAGAAGATGAAATATCTTATGAAGTCATCATGGATTTCATTATCAAGGAAAAAC---TTCTTGAAGAATTCTTCCTTTCATTATGTAAGATATGAAAATATTTTTATTATAGCTTCAAGAGATACTATCTATTTAAATAAAAAGTGGAACCAATATTTCCTCCAAATTTGGCAATATTACTCTCATTTTTGGTTTGAACCACATAGGGTGATTTTCAAAAAATTATTGGAACATCGTTTCTCTCTTCTAGGTTATACCTCCAATGTTAAACCTGGAAACATTACAATTGAAGCTAGAATGTTAAAAGAATTACCTAGTACTTATATTTCCACTCGAGAATTTTGTCCGACAGTTCCCATAATACCTTTAATTGGACTTTTAGCGAATGGAAAATTCCGTAATACTTTAGGACATCCAATAGGTAAATTATCGTGGACTACTCTGACAGATGATGAAATTTTTAACTGATTTAACTAGATTTGAAAAAAACTTTTACATTATTACAGTGG
	Anthoceros_orizabensis                        AGCCTCCGATTTATGTGTTATTTATCTATTTCCATTTCTTTCACGCCAATGCCGGTTACCGGAGATAACTTTATCTAACTATTTCTAGGATGGGAGGGAGTCGGTCCTGCTCTATATTCGTCAATTAATTCTTGGTTTACATGACTTTAGGCAAATAAAGCAGCTATCAAAGCTATGCCTGTGAATTGAGTAGGTGACTTCGGATCAGCTCTTGGGATTATGGGTGTTTTTACCCCTCCTCAAACAGTAGACTTTTCTACTATTTTTGCTTGTGCTAGTGTCTTCTCCGAACCCAATCATTTTTTTGTTTTTTGTAATATGAGATTTCATGCTATAACTGTTATTCGTATTTTACTGTTTATTGGCGCTGCCGGAAAATCTGCACAAATAGGATTGCATACTCGGTTACCCGATGCCATGGAAGGTCCCACTCCAGTATCCGCTTCGATTCATGCAGCTACTATGGTAACAGCAGGCGTTTTTATGATAGCGAGGTGCCCTCCCTCATACGAAAACTCACCTAATGCTTTGATTGTTATTACTTT?????????TATGACGTCATTCTTTGCGGCAACCACAGGAATATTACAGAACGATTTGAAGAGGGTGATAGCTTATCCCATTTGTAGTCAATCAGGCTATATGATCTTTGCTTGCGGCATTTCCAACTATTCCGTTAGCGTATATCATTTGATGAATCATGCTTTTCTTAAAGCATTACTTCCCTTGAGTGCAGGTTCAGTGATTCATGCCATGTCGGATGAGCAAGATATGCGTAAGATGGGAGGACTTGC---TTCCCTGTTACCCTTTACCTATGCTATGATGCTTATAGGCAGCTTATCTCTAATCGGATTTCCCTTTTTAACTGGATTTCATCCCAAAGATGTGATTCCAGAACTTGCTTACACTAAATATACCATTAGTGGTAACTTTGCTTTCTGGTTGGGAAGTGTCTCTGTCTT??????????????????????????????????????????????????????????????????????????????????????????????????????????????????????????????????????????????GGATTTAAAGCTGGTGTTAAAGATTATAGATTAACCCATTATACCCCTGATTACGAGACCAAGGATACTGATATTTTGGCAGCGTCTTGAATGACTCCTTAACCAGGGGTGCCACCTGAAGAAGCAGGAGCCGCAGTAGCTGCTGAATCTTCAACTGGTACATGGACTACTGTTTGGACCGATGGACTTACCAGCCTTGACCGTTACAAAGGTCGATGCTACGACATTGAACCTGTTGCTGGAGAGGAAAATCAATATATTGCTTATGCTGCTTATTCTTTAGATTTGTTTGAGGAGGGTTCTGTTACCAACATGTTCACTTCCATTGTAGGTAATGTTTTTGGATTTAAAGCTTTACGAGCCTCACGTCTAGAAGATTCACGAATTCCACTTGCTTATTTCAAAACCTTTCAAGGTCCACCTCATGGTATTCAAGTTGAAAGGGATAAATCAAATAAATATGGTCGTCCTTTATTAGGATGTACCATTAAACCAAAGTTAGGTTTATCTGCCAAAAACTATGGTAGAGCTGTATATGAATGTCTTCGTGGTGGACTTGATTTCACCAAAGATGACGAAAATGTTAATTCTCAACCTTTTATGCGTTGGAGAGATCGTTTTCTATTCGTAGCAGAAGCTATTTCTAAATCTCAAGCTGAAACGGGAGAGATTAAAGGGCATTACTTAAATGCCACTGCAGGTACATGTGAGGAAATGATGAAAAGGGCACAATTTGCTAGAGAATTAGGAATGCCTATCGTAATGCACGACTATTTGACAGGAGGTTTTACTGCAAATACGACTCTGGCTCACTATTGTCGAGACAATGGTTTACTTTTTCATATTTATCGTGCGATGTATGCAGTTACCGACAGACAAAGAAATCATGGTATTCACTTTCGTGTATCAGCTAAAGCATCACGTATGTCCGGGGGAGATCATATTCATCCAGGTACAGTAGTAGGTAAATTAGAGGGAGAATGTGAAGTAACTTTAGGTTTTGTGGATTTACCTTGTGACGATTATATTGAAAAAGATAGAAGTCGTGGGATATATCTTACTCAAGACTGGGTCTCTATGCTTGGTGTTTTGCCTGTGGCTTCAGGTGGTATTCATGTTTGGCATATGTCAGCTTTAACTGAGATTTTCGGAGATGATTCCGTACTACAGTTTGGCGGGGGAACTCTAGGACACCCTTGGGGAAATGCACCTGGTGCAGTAGCTAATCGAGTTGCTATAGAAGCTTGTGTGCAAGCTCGTAATGAAGGACGTGATCTTGCTCGCGAGGGTAATGATATTATCCGTGAAGCTAGTAAATGGAGTCCTGAATTAGCAGCTTATAATTGTTCCCCAAATGAATTAACTTTAAAGAAGAGACAAAATTTCATTTTAGGAAATTCCAAGAACAGTTTCAGTTTTTTATCCATGAAACGCTTAATTAGAAAAATACGTGAACAAAACTTTTTGGATCTTTCTACGAATCGCAATCAGAATCAATCTCTTGGTTACAACATTAATCCCTATTTAAAATCAATACAAAAGAGTTTGACCATAATTTTGGAAATGTTTTTCCCAGTTTCATTGTAATTATTGCTGAGAAGGAAACGGAATAGTTCTTGATTCATTCATGTCATATCTTCCTCCATAGAAGAAAATTCTTTACATTCGAATTTTATTTCAGATACTATGATACCTTACTTACCTTCTCCAGAAATATTTATTCGAATTTTTCGTAGACGAGTCTAAGATGCTCCTTTTCTATACTTCACACGGTTAATTCTTCATAAGTATCGAAATCCAATTCTCTTAGATAAATCTATTTCAAATTCTTCAAAAGAAATAACTAGATTATCTTCTTCTCCTTGGAATTTATTCTTCTATGAATTCGAATTCCCCTTAATAACTCTGTGGAACCAAATTTATGATTTTAAATCGTTACTGTATTGGACTTCACCTGATCAAAACCATTTTAGAGAGAAGATGAAATATCTTATGAAGTCATCATGGATTTCATTATCAAGGAAAAAC---TTCTCGAAGAATTCTTCCTTTCATTATGTAAGATATGAAAATATTTTTATTATAGCTTCAACAGATACTATCTATTTAAATAAGAAGTGGAACCAATATTTCCTCCAAATTTGGCAATATTACTCTCATTTCTGGTTTGAACCACATAGAGTGATTTTCAAAAAATTATTGGAACATCGTTTCTCTCTTCTAGGTTATACCTCCAATGTTGAACCTGGAAACATTACAATTGAAGCTAGAATGTTAAAAGAATTACCTAGTACTTATATTTCCACTCGAGAATTTTGTCCGACAGTTCCCATAATACCTTTGATTGGACTTTTAGCGAATGGAAAATTCCGTAATACTTTAGGACATCCAATTGGTAAATTATCGTGGACTACTCTGACAGATGATGAAATTTTTAACTGATTTAACCAGATTCGAAAAAAACTTTTACATTATTACAGTGG
	Anthoceros_patagonicus_subsp_gremmensis       ?????????????????????????????????????????????????????????????????????????????????????????????????????CGGTCCTGCTCTATATTCGTCAATTAATTCTTGGTTTACATGACTTTAGGCAAATAAAGCAGCTATCAAAGCTATGCCTGTGAATCGAGTAGGTGACTTCGGATCAGCTCTTGGGATTATGGGTGTTTTTACCCCTCCTCAAACAGTAGACTTTTCTACTATTTTTGCTTGTGCTAGTGTCTTCTCCGAACCCAATCATTTTTTTGTTTTTTGTAATATGAGATTTCATGCTATAACTGTTATTCGTATTTTACTGTTTATTGGCGCTGCCGGAAAATTTGCATAAATAGGATTGCATACTCGGTTACCCGATGTCATGGAAGGTCTCACTCCAGTATCCGCTTCGATTTATGTAGCTACTATGGTAACAGCAGGCGTTTTTATGATAGCGAGGTGCCCTCCCTCATACGAAAACTCACCTAATGCTTTGATTGTTATTACTTTTGTAGGAGCTATGACGTCATTCTTTGCGGCAACCACAGGAATATTACAGAACGATTTGAAGAGGGTCATAGCTTATCTCATTTGTAGTCAATCAGGCTATATGATCTTTGCTTGCGGCATTTCCAACTATTCCGTTAGCGTATATCATTTGATGAATTATGCTTTTCTTAAAGCATTACTTCCCTTGAGTGCAGGTTCAGTGATTCATGCCATGTCGGATGAGTAAGATATGCGTAAGATGGGAGGACTTGC---TTCCCTGTTACCCTTTACCTATGCTATGATGCTTATAGGCAGCTTATCTCTAATCGGATTTCCCTTTTTAACTGGATTTCATCCCAAAGATGTGATTCCAGAACTTGCTTACACTAAATATACCATTAGTGGTAACTTTGCTTTCTGGTTGGGAAGTGTCTCTGTCTTCCTTAGTGCTTACCACTCCTTCCGCTTACTCTTTTTAACCTT????????????????????????????????????????????????????????????????????????????????????????????????????GGATTTAAAGCTGGTGTTAAAGATTATAGATTAACCCATTATACCCCTGATTACGAGACCAAGGATACTGATATTTTGGCAGCGTCTTGAATGACTCCTTAACCAGGGGTGCCACCTGAAGAAGCAGGAGCCGCAGTAGCTGCTGAATCTTCAACTGGTACATGGACTACTGTTTGGACCGATGGACTTACCAGCCTTGACCGTTACAAAGGTCGATGCTACGACATTGAACCTGTTGCTGGAGAGGAAAATCAATATATTGCTTATGCTGTTTATTTTTTAGATTTGTTTGAGGAGGGTTCTGTTACCAACATGTTCACTTCCATTGTAGGTAATGTTTTTGGATTTAAAGCTTTACGAGCTTCACGTCTAGAAGATTCACGAATTCCACTTGCTTATTCCAAAATCTTTCAAGGTCCACCTCATGGTATTCAAGTTGAAAGGGATAAATCGAATAAATATGGTCGTCCTTTATTAGGATGTACCATTAAACCAAAGTTAGGTTTATCTGCCAAAAACTATGGTAGAGCTGTATATGAATGTCTTCGTGGTGGACTTGATTTCACCAAAGATGACGAAAATGTTAATTCTCAACCTTTTATGCGTTGGAGAGATCGTTTTCTATTCGTAGCAGAAGCTATTTCTAAATCTCAAGCTGAAACAGGAGAGATTAAGGGGCATTACTTAAATGCCACTGCAGGTACATGTGAGGAAATGATGAAAAGGGCACAATTTGCTAGAGAATTAGGAATGCCTATCGTAATGCATGATTATTTGACAGGAGGTTTTATTGTAAATATGATTCTGGCTCATTATTGTAGAGACAATGGTTTACTTCTTCATATTCATCGTGCTATGTATGTAGTTACTGACAGACAAAGAAATCATGGTATTCACTTTCGTGTATCAGCTAAAGCATCATGTATGTCCGGGGGAGATCATATTCATCCAGGTATAGTAGTAGGTAAATTAGAGGGAGAATGTGAAGTAACTTTAGGTTTTGTGGATTTACCTTGTGACGATTATATTGAAAAAGATAGAAGTTGTGGGATATATTTTACTCAAGACTGGGTCTCTATGCCTGGTGTTTTGCCTGTGGCTTCAGGTGGTATTCATGTTTGGCATATGTTAGCTTTAACTGAGATTTTCGGAGATGATTCCGTACTACAGTTTGGCGGGGGAACTCTAGGACACCCTTGGGGAAATGCACCTGGTGCAGTAGCTAATTGAGTTGCTTTAGAAGCTTGTGTGCAAGCTCGTAATGAAGGACGTGATCTTGCTTGCGAGGGTAATGATATTATCCGTGAAGCTAGTAAATGGAGTCCTGAATTAGCAGCTTATAATTGTTCTCCAAATGAATTAACTTTAAAGAAGAGACAAAATTTC?TTTTAGAAAATACCAAAAACAATTTCAGTTTTTTATCCATGAAACGCTTAATCAGAAAAATACGTGAACAAAACTTTTTGGATCTTTCTACAAATCGCAATCAAAATGAATTTCTTGGTTACAACATTAATCCTTATTTAAAATCAATACAAAAGAGTTTGACCATAATTTTGGAAATGTTTTTTCCAGTTTCATTGTAATTATTGCTGAGAAGGAAACGGAATAGTTCTTGATTCATTCATGTCATATCTTCCTCCATAGAAGAAAATTCTTTACATTCGAATTGTATTTTAGATACTATGATACCTTACTTACTTTCTCCAGAAATATTTATTCGAATTTTTTGTAGACGAGTCTAAGATGCTTCTTTTCTATACTTCACATGGTTAATTCTTCATAAGTATTGAAATCCAATTCTCTTAGATAAATCTATTTCAAATTCTTCAAAAGAAATAACTAGATTATCTTCTTCTCCTTGGAATTTATTCTTCTATGAATTCGAATTCCCCTTAATAACTCTGTGGAACCAAATTTATGATTTTAAATCGTTACTGTATTGGACTTCACCTGATCAAAATGATTTTAGAGAGAAGATGAAATATCTTATGAAGTCATCATGGATTTCATTATCAAGGAAAAAC---TTCTTGAAGAATTCTTCCTTTCATTATGTAAGATATGAAAATATTTTTATTATAGCTTCAAGAGATACTATCTATTTAAATAAAAAGTGGAACCAATATTTCCTCCAAATTTGGCAATATTACTCTCATTTTTGGTTTGAACCACATAGGGTGATTTTCAAAAAATTATTGGAACATCGTTTCTCTCTTCTAGGTTATACCTCCAATGTTAAACCTGGAAACATTACAATTGAAGCTAGAATGTTAAAAGAATTACCTAGTACTTATATTTCCACTCGAGAATTTTGTCCGACAGTTCCCATAATACCTTTAATTGGACTTTTAGCGAATGGAAAATTCCGTAATACTTTAGGACATCTAATTGGTAAATTATCGTGGACTACTCTGACAGATGATGAAATTTTTAACTGATTTAACTAGATTTGAAAAAAACTTTTACATTATTACAGTGG
	Anthoceros_punctatus                          ??CCTCTGATTTATGTGTTATTTATTTATTTCCATTTCTTTCACGCCAATGCCGGTTACCGGAGATAACTTTATCTAACTATTTCTAGGATGGGAGGGAGTCGGTCCTGCTCTATATTCGTCAATTAATTCTTGGTTTACATGACTTTAGGCAAATAAAGCAGCTATCAAAGCTATGCCTGTGAATCGAGTAGGTGACTTCGGATCAGCTCTTGGGATTATGGGTGTTTTTACCCCTCCTCAAACAGTAGACTTTTCTACTATTTTTGCTTGTGCTAGTGTCTTCTCCGAACCCAATCATTTTTTTGTTTTTTGTAATATGAGATTTCATGCTATAACTGTTATTCGTATTTTACTGTTTATTGGCGCTGCCGGAAAATTTGCATAAATAGGATTGCATACTCGGTTACCCGATGTCATGGAAGGTCTCACTCCAGTATCCGCTTCGATTTATGTAGCTACTATGGTAACAGCAGGCGTTTTTGTGATAGCGAGGTGCCCTCCCTCATACGAAAACTCACCTAATGCTTTGATTGTTATTACTTTTGTAGGAGCTATGACGTCATTCTTTGCGGCAACCACAGGAATATTACAGACCGATTTGAAGAGGGTCATAGCTTATGTCATTTGTAGTCAATCAGGCTATATGATCTTTGCTTGCGGCATTTCCAACTATTCCGTTAGCGTATATCATTTGATGAATTATGCTTTTCTTAAAGCATTACTTCCCTTGAGTGCAGGTTCAGTGATTCATGCCATGTCGGATGAGTAAGATATGCGTAAGATGGGAGGACTTGC---TTCCCTGTTACCCTTTACCTATGCTATGATGCTTATAGGCAGCTTATCTCTAATCGGATTTCCCTTTTTAACTGGATTTCATCCCAAAGATGTGATTCCAGAACTTGCTTACACTAAATATACCATTAGTGGTAACTTTGCTTTCTGGTTGGGAAGTGTCTCTGTCTTCCTTAGTGCTTACCACTCCTTCCGCTTACTCTTTTTAACCTTCTTAGCACCAACTAATTCCTTCAAGCGAGACATCTTAGGATGTCATGATGCGCCCATTCTCATGGCAATCCTTTTAATCTGCTTGGCTTTTGGAAGTATTGGATTTAAAGCTGGTGTTAAAGATTATAGATTAACCCATTATACCCCTGATTACGAGACCAAGGATACTGATATTTTGGCAGCGTCTTGAATGACTCCTTAACCAGGGGTGCCACCTGAAGAAGCAGGAGCCGCAGTAGCTGCTGAATCTTCAACTGGTACATGGACTACTGTTTGGACCGATGGACTTACCAGCCTTGACCGTTACAAAGGTCGATGCTACGACATTGAACCTGTTGCTGGAGAGGAAAATCAATATATTGCTTATGCTGTTTATTTTTTAGATTTGTTTGAGGAGGGTTCTGTTACCAACATGTTCACTTCCATTGTAGGTAATGTTTTTGGATTTAAAGCTTTACGAGCTTCACGTCTAGAAGATTCACGAATTCCACTTGCTTATTCCAAAATCTTTCAAGGTCCACCTCATGGTATTCAAGTTGAAAGGGATAAATCGAGTAAATATGGTCGTCCTTTATTAGGATGTACCATTAAACCAAAGTTAGGTTTATCTGCCAAAAACTATGGTAGAGCTGTATATGAATGTCTTCGTGGTGGACTTGATTTCACCAAAGATGACGAAAATGTTAATTCTCAACCTTTTATGCGTTGGAGAGATCGTTTTCTATTCGTAGCAGAAGCTATTCCTAAATCTCAAGCTGAAACAGGAGAGATTAAAGGGCATTACTTAAATGCCACTGCAGGTACATGTGAGGAAATGATGAAAAGGGCACAATTTGCTAGAGAATTAGGAATGCCTATCGTAATGCATGATTATTTGACAGGAGGTTTTATTGTAAATACGATTCTGGCTCATTATTGTAGAGACAATGGTTTACTTCTTCATATTCATCGTGCTATGTATGTAGTTACTGACAGACAAAGAAATCATGGTATTCACTTTCGTGTATCAGCTAAAGCATCATGTATGTCCGGGGGAGATCATATTCATCCAGGTATAGTAGTAGGTAAATTAGAGGGAGAATGTGAAGTAACTTTAGGTTTTGTGGATTTACCTTGTGACGATTATATTGAAAAAGATAGAAGTTGTGGGATATATTTTACTCAAGACTGGGTCTCTATGCCTGGTGTTTTGCCTGTGGCTTCAGGTGGTATTCATGTTTGGCATATGTTAGCTTTAACTGAGATTTTCGGAGATGATTCCGTACTACAGTTTGGCGGGGGAACTCTAGGACACCCTTGGGGAAATGCACCTGGTGCAGTAGCTAATTGAGTTGCTTTAGAAGCTTGTGTGCAAGCTCGTAATGAAGGACGTGATCTTGCTTGCGAGGGTAATGATATTATCCGTGAAGCTAGTAAATGGAGTCCTGAATTAGCA???????????????????????????????????????????????????????????????????????????????????????????????????????????????????????????????????????????????????????????????????????????TACAACATTAATCCTTATTTAAAATCAATACAAAAGAGTTTGACCATAATTTTGGAAATGTTTTTCCCAGTTTCATTGTAATTATTGCTGAGAAGGAAACGGAATAGTTCTTGATTCATTCATGTCATATCTTCCTCCATAGAAGAAAATTCTTTACATTCGAATTGTATTTTAGATACTATGATACCTTACTTACTTTCTCCAGAAATATTTATTCGAATTTTTCGTAGACGAGTCTAAGATGCTTCTTTTCTATACTTCACATGGTTAATTCTTCATAAGTATTGAAATCCAATTCTCTTAGATAAATCTATTTCAAATTCTTCAAAAGAAATAACTAGATTATCTTCTTCTCCTTGGAATTTATTCTTCTATGAATTCGAATTCCCCTTAATAACTCTGTGGAACCAAATTTATGATTTTAAATCGTTACTGTATTGGACTTCACCTGATCAAAATGATTTTAGAGAGAAGATGAAATATCTTATGAAGTCATCATGGATTTCATTATCAAGGAAAAAC---TTCTTGAAGAATTCTTCCTTTCATTATGTAAGATATGAAAATATTTTTATTATAGCTTCAAGAGATACTATCTATTTAAATAAAAAGTGGAACCAATATTTCCTCCAAATTTGGCAATATTACTCTCATTTTTGGTTTGAACCACATAGGGTGATTTTCAAAAAATTATTGGAACATCGTTTCTCTCTTCTAGGTTATACCTCCAATGTTAAACCTGGAAACATTACAATTGAAGCTAGAATGTTAAAAGAATTACCTAGTACTTATATTTCCACTCGAGAATTTTGTCCGACAGTTCCCATAATACCTTTAATTGAACTTTTAGCGAATGGAAAAT???????????????????????????????????????????????????????????????????????????????????????????????????????????????????
	Anthoceros_sp._1                              ??CCTCTGATTTATGTGTTATTTATTTATTTCCATTTCTTTCACGCCAATGCCGGTTACCGGAGATAACTTTATCTAACTATTTCTAGGATGGGAGGGAGTCGGTCCTGCTCTATATTCGTCAATTAATTCTTGGTTTACATGACTTTAGGCAAATAAAGCAGCTATCAAAGCTATGCCTGTGAATCGAGTAGGTGACTTCGGATCAGCTCTTGGGATTATGGGTGTTTTTACCCCTCCTCAAACAGTAGACTTTTCTACTATTTTTGCTTGTGCTAGTGTCTTCTCCGAACCCAATCATTTTTTTGTTTTTTGTAATATGAGATTTCATGCTATAACTGTTATTCGTATTTTACTGTTTATTGGCGCTGCCGGAAAATTTGCATAAATAGGATTGCATACTCGGTTACCCGATGTCATGGAAGGTCTCACTCCAGTATCCGCTTCGATTTATGTAGCTACTATGGTAACAGCAGGCGTTTTTATGATAGCGAGGTGCCCTCCCTCATA????????????????????????????????????????????CTATGACGTCATTCTTTGCGGCAACCACAGGAATATTACAGAACGATTTGAAGAGGGTCATAGCTTATCTCATTTGTAGTCAATCAGGCTATATGATCTTTGCTTGCGGCATTTCCAACTATTCCGTTAGCGTATATCATTTGATGAATTATGCTTTTCTTAAAGCATTACTTCCCTTGAGTGCAGGTTCAGTGATTCATGCCATGTCGGATGAGTAAGATATGCGTAAGATGGGAGGACTTGC---TTCCCTGTTACCCTTTACCTATGCTATGATGCTTATAGGCAGCTTATCTCTAATCGGATTTCCCTTTTTAACTGGATTTCATCCCAAAGATGTGATTCCAGAACTTGCTTACACTAAATATACCATTAGTGGTAACTTTGCTTTCTGGTTGGGAAGTGTCTCTGTCTTCCTTAGTGCTTACCACTCCTTCCGCTTACTCTTTTTAACCTTCTTAGCACCAACTAATTCCTTCAAGCGAGACATCTTAGGATGTCATGATGCGCCCATTCACAT?????????????????????????????????????GGATTTAAAGCTGGTGTTAAAGATTATAGATTAACCCATTATACCCCTGATTACGAGACCAAGGATACTGATATTTTGGCAGCGTCTTGAATGACTCCTTAACCAGGGGTGCCACCTGAAGAAGCAGGAGCCGCAGTAGCTGCTGAATCTTCAACTGGTACATGGACTACTGTTTGGACCGATGGACTTACCAGCCTTGACCGTTACAAAGGTCGATGCTACGACATTGAACCTGTTGCTGGAGAGGAAAATCAATATATTGCTTATGCTGTTTATTTTTTAGATTTGTTTGAGGAGGGTTCTGTTACCAACATGTTCACTTCCATTGTAGGTAATGTTTTTGGATTTAAAGCTTTACGAGCTTCACGTCTAGAAGATTCACGAATTCCACTTGCTTATTCCAAAATCTTTCAAGGTCCACCTCATGGTATTCAAGTTGAAAGAGATAAATCGAATAAATATGGTCGTCCTTTATTAGGATGTACCATTAAACCAAAGTTAGGTTTATCTGCCAAAAACTATGGTAGAGCTGTATATGAATGTCTTCGTGGTGGACTTGATTTCACCAAAGATGACGAAAATGTTAATTCTCAACCTTTTATGCGTTGGAGAGATCGTTTTCTATTCGTAGCAGAAGCTATTTCTAAATCTCAAGCTGAAACAGGAGAGATTAAGGGGCATTACTTAAATGCCACTGCAGGTACATGTGAGGAAATGATGAAAAGGGCACAATTTGCTAGAGAATTAGGAATGCCTATCGTAATGCATGATTATTTGACAGGAGGTTTTATTGTAAATACGATTCTGGCTCATTATTGTAGAGACAATGGTTTACTTCTTCATATTCATCGTGCTATGTATGTAGTTACTGACAGACAAAGAAATCATGGTATTCACTTTCGTGTATCAGCTAAAGCATCATGTATGTCCGGGGGAGATCATATTCATCCAGGTATAGTAGTAGGTAAATTAGAGGGAGAATGTGAAGTAACTTTAGGTTTTGTGGATTTACCTTGTGACGATTATATTGAAAAAGATAGAAGTTGTGGGATATATTTTACTCAAGACTGGGTCTCTATGCCTGGTGTTTTGCCTGTGGCTTCAGGTGGTATTCATGTTTGGCATATGTTAGCTTTAACTGAGATTTTCGGAGATGATTCCGTACTACAGTTTGGCGGGGGAACTCTAGGACACCCTTGGGGAAATGCACCTGGTGCAGTAGCTAATTGAGTTG?????????????????????????????????????????????????????????????????????????????????????????????????????GCTTATAATTGTTCTCCAAATGAATTAACTTTAAAGAAGAGACAAAATTTCATTTTAGAAAATACCAAAAACAATTTCAGTTTTTTATCCATGAAACGCTTAATCAGAAAAATACGTGAACAAAACTTTTTGGATCTTTCTACAAATCGCAATCAAAATGAATTTCTTGGTTACAACATTAATCCTTATTTAAAATCAATACAAAAGAGTTTGACCATAATTTTGGAAATGTTTTTCCCAGTTTCATTGTAATTATTGCTGAGAAGGAAACGGAATAGTTCTTGATTCATTCATGTCATATCTTCCTCCATAGAAGAAAATTCTTTACATTCGAATTGTATTTTAGATACTATGATACCTTACTTACTTTCTCCAGAAATATTTATTCGAATTTTTTGTAGACGAGTCTAAGATGCTTCTTTTCTATACTTCACATGGTTAATTCTTCATAAGTATTGAAATCCAATTCTCTTAGATAAATCTATTTCAAATTCTTCAAAAGAAATAACTAGATTATCTTCTTCTCCTTGGAATTTATTCTTCTATGAATTCGAATTCCCCTTAATAACTCTGTGGAACCAAATTTATGATTTTAAATCGTTACTGTATTGGACTTCACCTGATCAAAATGATTTTAGAGAGAAGATGAAATATCTTATGAAGTCATCATGGATTTCATTATCAAGGAAAAAC---TTCTTGAAGAATTCTTCCTTTCATTATGTAAGATATGAAAATATTTTTATTATAGCTTCAAGAGATACTATCTATTTAAATAAAAAGTGGAACCAATATTTCCTCCAAATTTGGCAATATTACTCTCATTTTTGGTTTGAACCACATAGGGTGATTTTCAAAAAATTATTGGAACATCGTTTCTCTCTTCTAGGTTATACCTCCAATGTTAAACCTGGAAACATTACAATTGAAGCTAGAATGTTAAAAGAATTACCTAGTACTTATATTTCCACTCGAGAATTTTGTCCGACAGTTCCCATAATACCTTTAATTGGACTTTTAGCGAATGGAAAATTCCGTAATACTTTAGGACATCTAATTGGTAAATTATCGTGGACTACTCTGACAGATGATGAAATTTTTAACTGATTTAACTAGATTTGAAAAAAACTTTTACATTATTACAGTGG
	Anthoceros_sp._2                              ?????????????????????????????????????????????????????????????????????????????????????????????????????????????????????????????????????????????????????????????????????????????????????????????????????????????????????????????????????????????????????????????????????????????????????????????????????????????????????????????????????????????????????????????????????????????????????????????????????????????????????????????????????????????????????????????????????????????????????????????????????????????????????????????????????????????????????????????????????????????????????????????????????????????????????????????????????????????????????????????????????????????????????????????????????????????????????????????????????????????????????????????????????????????????????????????????????????????????????????????---??????????????????????????????????????????????????????????????????????????????????????????????????????????????????????????????????????????????????????????????????????????????????????????????????????????????????????????????????????????????????????????????????????????????????????????????????????????????????????GGATTTAAAGCTGGTGTTAAAGATTATAGATTAACCCATTATACCCCTGATTACGAGACCAAGGATACTGATATTTTGGCAGCGTCTTGAATGACTCCTTAACCTGGGGTGCCACCTGAAGAAGCAGGAGCCGCAGTAGCTGCTGAATCTTCAACTGGTACATGGACTACTGTTTGGACCGATGGACTTACCAGCCTTGACCGTTACAAAGGTCGATGCTACGACATTGAACCTGTTGCTGGAGAGGAAAATCAATATATTGCTTATGCTGCTTATTTTTTAGATTTGTTTGAGGAGGGTTCTGTTACCAACATGTTCACTTCCATTGTAGGTAATGTTTTTGGATTTAAAGCTTTACGAGCTTCACGTTTAGAAGATTCACGAATTCTACCTGCTTATTCCAAAACCTTTCAAGGTCCACCTCATGGTATTCAAGTTGAAAGGGATAAATCGAATAAATATGGTCGTCCTTTATTAGGATGTACCATTAAACCAAAGTTAGGTTTATCTGCCAAAAACTATGGTAGAGCTGTATATGAATGTCTTCGTGGTGGACTTGATTTCACCAAAGATGACGAAAATGTTAATTCTCAACCTTTTATGCGTTGGAGAGAT??TTTTCTATTCGTAGCAGAAGCTATTTCTAAATCTCAAGCTGAAACAGGGGAGATTAAAGGGCATTACTTAAATGCCACTGCAGGTACATGTGAGGAAATGATGAAAAGGGCACAATTTGCTAGAGAATTAGGAATGCCTATCATAATGCATGATTATTTGACAGGAGGTTTTATTGCAAATATGACTCTGGCTCATTATTGTAGAGACAATGGTTTACTTCTTCATATTCATCGTGCCATGCATGCAGTTACCGACAGACAAAGAAATCATGGTATTCACTTTCGTGTATCAGCTAAAGCATCATGTATGTCCGGGGGAGATCATATTCATCCAGGTACAGTAGTAGGTAAATTAGAGGGAGAATGTGAAGTAACTTTAGGTTTTGTGGATTTACCTTGTGACGATTATATTGAAAAAGATAGAAGTTGTGGGATATATTTTACTCAAGACTGGGTCTCTATGCCTGGTGTTTTGCTTGTGGCTTCAGGTGGTATTCATGTTTGGCATATGCCAGCTTTAACTGAGATTTTCGGAGATGATTCCGTACTACAGTTTGGCGGTGGAACTCTAGGACACCCTTGGGGAAATGCACCTGGTGCAGTAGCTAATTGAGTTGCTTTAGAAGCTTGTGTGCAAGCTCGTAATGAGGGACGTGATCTTGCT????????????????????????????????????????????????????????????????????????????????????????????????????????????????????????????????????????????????????????????????????????????????????????????????????????????????????????????????????????????????????????????????????????????????????????????????????????????????????????????????????????????????????????????????????????????????????????????????????????????????????????????????????????????????????????????????????????????????????????????????????????????????????????????????????????????????????????????TCAAATTCTTCAAAAGAAATAACTAGATTATCTTCTTCTCCTTGGAATTTATTCTTCTATGAATTCGAATTCCCCTTAATAACTCTGTGGAACCAAATTTATGATTTTAAATCGTTACTGTATTGGACTTCACCTGATCAAAACGATTTTAGAGAGAAGATGAAATATCTTATGAAGTCATCATGGATTTCATTATCAAGGAAAAAC---TTCTTGAAGAATTCTTCCTTTCATTATGTAAGATATGAAAATATTTTTATTATAGCTTCAAGAGATACTATCTATTTAAATAAAAAGTGGAACCAATATTTCCTCCAAATTTGGCAATATTACTCTCATTTTTGGTTTGAACCACATAAAGTGATTTTCAAAAAATTATTGGAACATCATTTCTCTCTTCTAGGTTATACCTCCAATGTTAAACCTGGAAACATTACAATTGAAGCTAGAATGTTAAAAGAATTACCTAGTACTTATATTTCCACTCGAGAATTTTGTCCGACAGTTCCCATAATACCTTTAATTGGACTTTTAGCGAATGGAAAATTCCGTAATACTTTAGGACATCCAATTGGTAAATTATCGTGGACTACTCTGACAGATGATGAAATTTTTA??????????????????????????????????????????????
	Anthoceros_tristanianus                       ?????????????TGTGTTATTTATCTATTTCCATTTCTTTCACGCCAATGCCGGTTACCGGAGATAACTTTATCTAACTATTTCTAGGATGGGAGGGAGTCGGTCCTGCTCTATATTCGTCAATTAATTCTTGGTTTACATGACTTTAGGCAAATAAAGCAGCTATCAAAGCTATGCCTGTGAATTGAGTAGGTGACTTCGGATCAGCTCTTGGGATTATGGGTGTTTTTACCCCTCCTCAGGCAGTAGACTTTTCTACTATTTTTGCTTGTGCTAGTGTCTTCTCCGAACCCAATCATTTTTTTGTTTTTTGTAATATGAGATTTCATGCTATAACTGTTATTCGTATTTTACTGTTTATTGGCGCTGCCGGAAAATCTGCACAAATAGGATTGCATACTCGGTTACCCGATGCCATGGAAGGTCTCACTCCAGTATCCGCTTCGATTCATGCAGCTACTATGGTAACAGCAGGCGTTTTTATGATAGCGAGGTGCCCTCCCTCATACGAAAACTCACCTAATGCTTTGATTGTTATTACTTTTGTAGGAGCTATGACGTCATTCTTTGCGGCAACCACAGGAATATTACAGAACGATTTGAAGAGGGTCATAGCTTATCTCATTTGTAGTCAATCAGGCTATATGATCTTTGCTTGCGGCATTTCCAACTATTCCGTTAGCGTATATCATTTGATGAATTATGCTTTTCTTAAAGCATTACTTCCCTTGAGTGCAGGTTCAGTGATTCATGCCATGTCGGATGAGCAAGATATGCGTAAGATGGGAGGACTTGC---TTCCCTGTTACCCTTTACCTATGCTATGATGCTTATAGGCAGCTTATCTCTAATCGGATTTCCCTTTTCAACTGGATTTCATCCCAAAGATGTGATTCCAGAACTTGCTTACACTAAATATACCATTAGTGGTAACTTTGCTTTCTGGTTGGGAAGTGTCTCTGTCTTCCTTAGTGCTTACCACTCCTTCCGCTTACTCTTTTTAACCTTCTTAGCACCAACTAATTCCTTCAAGCGAGACATCTTAGGATGTCATGATGCGCCCATTCTCAAGGC??????????????????????????????????GGATTTAAAGCTGGTGTTAAAGATTATAGATTAACCCATTATACCCCTGATTACGAGACCAAGGATACTGATATTTTGGCAGCGTCTTGAATGACTCCTTAACCAGGGGTGCCACCTGAAGAAGCAGGAGCCGCTGTAGCTGCTGAATCTTCAACTGGTACATGGACTACTGTTTGGACCGATGGACTTACCAGCCTTGACCGTTACAAAGGTCGATGCTACGACATTGAACCTGTTGCTGGAGAGGAAAATCAATATATTGCTTATGCTGCTTATTTTTTAGATTTGTTTGAGGAGGGTTCTGTTACCAACATGTTCACTTCCATTGTAGGTAATGTTTTTGGATTTAAAGCTTTACGAGCTTCACGTCTAGAAGATTCACGAATTCCACCTGCTTATTTCAAAATCTTTCAAGGTCCACCTCATGGTATTCAAGTTGAAAGGGATAAATCGAATAAATATGGTCGTCCTTTATTAGGATGTACCATTAAACCAAAGTTAGGTTTATCTGCCAAAAACTATGGTAGAGCTGTATATGAATGTCTTCGTGGTGGACTTGATTTCACCAAAGATGACGAAAATGTTAATTCTCAACCTTTTATGCGTTGGAGAGATCGTTTTCTATTCGTAGCAGAAGCTATTTCTAAATCTCAAGCTGAAACGGGAGAGATTAAAGGGCATTACTTAAATGCCACTGCAGGTACATGTGAGGAAATGATGAAAAGGGCACAATTTGCTAGAGAATTAGGAATGCCTATCGTAATGCACGACTATTTGACAGGAGGTTTTATTGCAAATACGACTCTGGCTCACTATTGTCGAGACAATGGTTTACTTCTTTATATTTATTGTGTGATGTATGCAGTTACCGACAGACAAAGAAATCATGGTATTCACTTTCGTGTATCAGCTAAAGCATCACGTATGTCCGGGGGAGATCATATTCATCCAGGTACAGTAGTAGGTAAATTAGAGGGAGAATGTGAAGTAACTTTAGGTTTTGTGGATTTACCTTGTGACGATTATATTGAAAAAGATAGAAGTCGTGGGATATATCTTACTCAAGACTGGGTCTCTATGCTTGGTGTTTTGTCTGTGGCTTCAGGTGGTATTCATGTTTGGCATATGTCAGCTTTAACTGAGATTTTCGGAGATGATTCCGTACTACAGTTTGGCGGGGGAACTCTAGGACACCCTTGGGGAAATGCACCTGGTGCAGTAGCTAATCGAGTTGCTTTAGAAGCTTGTGTGCAAGCTCGTAATGAAGGACGTGATCTTGCTCGCGAGGGTAATGATATTATCCGTGAAGCTAGTAAATGGAGTCCTGAATTAGCA????????????????????????????????????????????????????????????????????????????????????????????????????????????????????????????????????????????????????????????????????????????????????????????????????????????????????????????????????????????????????????????????????????????????????????????????????????????????????????????????????????????????????????????????????????????????????????????????????????????????????????????????????????????????????????????????????GTATCGAAATCCAATTCTCTTAGATAAATCTATTTTAAATTCTTCAAAAGAAATAACTAGATTATCTTCTTCTCCTTGGAATTTATTCTTCTATGAATTCGAATTCCCCTTAATAACTCTGTGGAACCAAATTTATGATTTTAAATCGTTACTGTATTGGACTTCACCTGATCAAAACTATTTTAGAGAGAAGATGAAATATCTTATGAAGTCATCATGGATTTCATTATCAAGGAAAAAC---TTCTCGAAGAATTCTTCCTTTCATTATGTAAGATATGAAAATATTTTTATTATAGCTTCAAGAGATACTATCTATTTAAATAAGAAGTGGAACCAATATTTCCTCCAAATTTGGCAATATTACTCTCATTTCTGGTTTGAACCACATAGAGTGATTTTCAAAAAATTATTGGAACATCGTTTCTCTCTTCTAGGTTATACCTCCAATGTTGAACCTGGAAAAATTACAATTGAAGCTAGAATGTTAAAAGAATTACCTAGTACTTATATTTCCACTCGAGAATTTTGTCCGACAGTTCCCATAATACCTTTGATTGGACTTTTAGCGAATGGAAAATTCCGTAATACTTTAGGACATCCAATTGGTAAATTATCGTGGACTACT????????????????????????????????????????????????????????????????????
	Anthoceros_tuberculatus                       ?????????????????????????????????????????????????????GGTTACCGGAGATAACTTTATCTAACTATTTCTAGGATGGGAGGGAGTCGGTCCTGCTCTATATTCGTCAATTAATTCTTGGTTTACATGACTTTAGGCAAATAAAGCAGCTATCAAAGCTATGCCTGTGAATTGAGTAGGTGACTTCGGATCAGCTCTTGGGATTATGGGTGTTTTTACCCCTCCTCAAACAGTAGACTTTTCTACTATTTTTGCTTGTGCTAGTGTCTTCTCCGAACCCAATCATTTTTTTGTTTTTTGTAATATGAGATTTCATGCTATAACTGTTATTCGTATTTTACTGTTTATTGGCGCTGCCGGAAAATCTGCACAAATAGGATTGCATACTTGGTTACCCGATGCCATGGAAGGTCCCACTCCAGTATCCGCTTCGATTCATGCAGCTACTATGGTAACAGCAGGCGTTTTTATGATAGCGAGGTGCCCTCCCTCATACGAAAACTCACCTAATGCTTTGATTGTTATTACTTTTGTAGGAGCTATGACGTCATTCTTTGCGGCAACCACAGGAATATTACAGAACGATTTGAAGAGGGTCATAGCTTATCCCATTTGTAGTCAATCAGGCTATATGATCTTTGCTTGCGGCATTTCCAACTATTCCGTTAGCGTATATCATTTGATGAATCATGCTTTTCTTAAAGCATTACTTCCCTTGAGTGCAGGTCCAGTGATTCATGCCATGTCGGATGAGCAAGATATGCGTAAGATGGGAGGACTTGC---TTCCCTGTTACCCTTTACCTATGCTATGATGCTTATAGGCAGCTTATCTCTAATCGGATTTCCCTTTTTAACTGGATTTCATCCCAAAGATGTGATTCCAGAACTTGCTTACACTAAATATACCATTAGTGGTAACTTTGCTTTCTGGTTGGGAAGTGTCTCTGTCTTCCCTAGTGCTTACCACTCCTTCCGCTCACTCTTTTTAACCTTCTTAGCACCAACTAATTCCTTCAAGCGAGACATCGTAGGA????????????????????????????????????????????????????????????GGATTTAAAGCTGGTGTTAAAGATTATAGATTAACCCATTATACCCCTGATTACGAGACCAAGGATACTGATATTTTGGCAGCGTCTTGAATGACTCCTTAACCAGGGGTGCCACCTGAAGAAGCAGGAGCCGCAGTAGCTGCTGAATCTTCAACTGGTACATGGACTACTGTTTGGACCGATGGACTTACCAGCCTTGACCGTTACAAAAGTCGATGCTACGACATTGAACCTGTTGCTGGAGAGGAAAATCAATATATTGCTTATGCTGCTTATTCTTTAGATTTGTTTGAGGAGGGTTCTGTTACCAACATGTTCACTTCCATTGTAGGTAATGTTTTTGGATTTAAAGCTTTACGAGCTTCACGTCTAGAAGATTCACGAATTCCACCTGCTTATTCCAAAATCTTTCAAGGTCCACCTCATGGTATTCAAGTTGAAAGGGATAAATCGAATAAATATGGTCGTCCTTTATTAGGATGTACCATTAAACCAAAGTTAGGTTTATCTGCCAAAAACTATGGTAGAGCTGTATATGAATGTCTTCGTGGTGGACTTGATTTCACCAAAGATGACGAAAATGTTAATTCTCAACCTTTTATGCGTTGGAGAGATCGTTTTCTATTCGTAGCAGAAGCTATTTCTAAATCTCAAGCTGAAACGGGGGAGATTAAAGGGCATTACTTAAATGCCACTGCAGGTACATGTGAGGAAATGATGAAAAGGGCACAATTTGCTAGAGAATTAGGAATGCCTATCGTAATGCACGACTATTTGACAGGAGGTTTTACTGCAAATACGACTCTGGCTCACTATTGTCGAGACAATGGTTTACTTCTTCATATTCATCGTGCGATGCATGCAGTTACCGACAGACAAAGAAATCATGGTATTCACTTTCGTGTATCAGCTAAAGCATCACGTATGTCCGGGGGAGATCATATTCATCCAGGTACAGTAGTAGGTAAATTAGAGGGAGAATGTGAAGTAACTTTAGGTTTTGTGGATTTACCTTGTGACGATTATATTGAAAAAGATAGAAGTCGTGGGATATATTTTACTCAAGACTGGGTCTCTATGCCTGGTGTTTTGTCTGTGGCTTCAGGTGGTAAACATGTTTGGCATATGTCAGCTTTAACTGAAATTTTCGGAGATGATTCCGTACTACAGTTTGGCGGGGGAACTCTAGGACACCCTTGGGGAAATGCACCTGGTGCAGTAGCTAATCGAGTTGCTTTAGAAGCTTGTGTGCAAGCTCGTAATGAAGGACGTGATCTTGCTCGCGAGGGTAATGATATTATCCGTGAAGCTAATAAATGGAG?????????????GCTTATAATTGTTCCCCAAATGAATTAACTTTGAAGAAGAGACAAAATTTTATTTTAGGAAATTCCAAGAACAGTTTCAGTTTTTTATCCATGAAACGCTTAATTAGAAAAATACGTGAACAAAACTTTTTAGATCTTTCTACGAATCGCAATCAGAATCAATCTCTTGGTTACAACATTAATCCTTATTTAAAATCAATACAAAAGAGTTTGACCATAATTTTGGAAATGTTTTTCCCAGTTTCATTGTAATTATTGCTGAGAAGGAAACGGAATAGTTCTTGATTCATTCATGTCATATCTTCCTCCATAGAAGAAAATTCTTTACATTCGAATTGTATTTTAGATACTATGATACCTTACTTACCTTCTCCAGAAATATTTATTCGAATTTTTCGTAGACGAGTCTAAGATGCTCTTTTTCTATACTTCACACGGTTAATTCTTCATAAGTATCGAAATCCAATTCTCTTAGATAAATCTATTTCAAATTCTTCAAAAGAAATAACTAGATTATCTTCTTCTCCTTGGAATTTATTCTTCTATGAATTCGAATTCCCCTTAATAACTCTGTGGAACCAAATTTATGATTTTAAATCGTTACTTTATTGGACTTCACCTGATCAAAACCATTTTAGAGAGAAGATGAAATATCTTATGAAGTCATCATGGATTTCATTATCAAGGAAAAAC---TTCTTGAAGAATTCTTCCTTTCATTATGTAAGATATGAAAATATTTTAATTATAGCTTCAAGAGATACTATCTATTTAAATAAGAAGTGGAACCTATATTTCCTCCAAATTT????????????????????????????????????????????????????????????????????????????????????????????????????????????????????????????????????????????????????????????????????????????????????????????????????????????????????????????????????????????????????????????????????????????????????????????????????????????????????????????????????????????????????
	Dendroceros_cucullatus                        ???????????????????????????????????????????????????????????????????????????????????????????????????????????????????????????????ATTTTTGGTTCACGAGACTTCAGGCCAATAAAGCAGCTATCAAAGCTATGCCTGTGAATTGAGTAGGTGACTTTGGATTAGCTCCCGGTATTATGGGTGGTTTTACCCTTTTTCAAACAGTAGACTTTTCTACTATTTTTGCTCGTGCTAGTGCGTTCTCTGAACCCAACCATTTCTTTGTTTTTTGTAATATGAGATTTCATGCTATAACTGTTATTTGTATTTTACCGCCCATTGGCGCTGTCGGAAAATCTGCATAAATAGGATTGCATACTTGGTTACCCGACGTCACGGAGGGTCCCACTCCAGTATCCGCTTCGATTCATGCAGCTACTACGGTCACAGCAGGCGTTTTTATGATAGCGAGGCGCCCTCCCTTATTTGAATACCCGCCTAATGCTTTGATTGTTGTTACTCCTGTAGGAGCTATGACGCCATTCTTTGCGGCAACCACAGGAATATTACAGAACGATTTGAAGAGGGTCATAGCTTATTCCATTTGTAGTCAATCAGGCTATATGATCTTCGCTTGCGGCATTTCCAACTATTCTGTTAGCGTATTTCACTTGATGAATCATGCTTTTCTTAAAGCATCACCCTCTTTGAGTGCAGGTCCAGTGATTCATGCCATGTCGGATGAGCAAGATATGCGTAAGATGGGAGGACTTGC---TTCCCTGTTACCCTTTACCTATGCTATGATGCTTATAGGCAGCTTATCTCCAATCGGATTTCCTTTTTTAACTGGATTTTATTCCAAAGATGTGATTCTGGAGCCTGCTTACACTAAATATACAATTAGCGGTAACTCTGCTTTCTGGTTGGGAAGTGTCTCTGTCTCCTCCACTTTTTACCACTTGTTTCGCTTACTCTTCTTAACATTCT??????????????????????????????????????????????????????????????????????????????????????????????????????????????????????????TATAGATTAACCTACTATACTCTTGATTATGAAACCAAGGATACTGATATTTTGGCAGCGTCTTGAATGACTCCTCAACCAGGGGTGCCACCTGAAGAAGCAGGAGCCGCAGTAGCCGCTGAATCTTCAACGGGTACATGGACCACTGTTTGGACTGATGGACTTACCAGTCTTGATCGTTATAAAGGTTGATGCTATGACATCGAACCTGTAGCTGGGGAAGATAATCAATACATTGCTTATGTTGCTCATCCTTTAGATCTTTCTGAGGAAGGTTCTGTTACCAACATGTTCACTTCCATCGTAGGTAATGTTTTTGGATCTAAAGCTTCACGAGCCTTGCGTCTGGAAGATTCACGAATTCCACCTGCTTATTCCAAAACTTTTCAAGGTCCACCTCATGGTATTCAGGTTGAAAGGGATAAATTGAATAAATATGGTCGTCCTTTATTGGGATGTACTATCAAACCAAAACTAGGTTTATCTGCTAAAAACTATGGTAGAGCTGTATATGAATGTCTTCGCGGTGGACTTGATTTCACAAAGGATGATGAGAATGTTAATTCTCAGCCTTTCATGCGTTAAAGAGATCGTTTCTTGTTTGTAGCAGAAGCCCTTTTTAAATCTCAAGCTGAAACAGGCGAGATTAAAGGGC????????????????????????????????????????????????????????????????????????????????????????????????????????????????????????????????????????????????????????????????????????????????????????????????????????????????????????????????????????????????????????????????????????????????????????????????????????????????????????????????????????????????????????????????????????????????????????????????????????????????????????????????????????????????????????????????????????????????????????????????????????????????????????????????????????????????????????????????????????????????????????????????????????????????????????????????????????????????????????????????????????????????GCTTATAATCGTTTTCCAAATGAATCGACTTTTGAGAAGAGACAGAAATTCTGTTTAAAAAAATCAAAAAATAATTTCAGTTTTTTATTTGTAAAACGTTTAATCGGGAAAATACGTGAACAAAAATTTTCAGATCCTCCTACGAATCACAATTAGAATGAATCTCTTGATTGCAACATAAATTCTTGCTTAGATTCAATAGGAAAAAGTTTGACAATAATTTTAGAATTATTTCTACCAGTCCCGACTCAATTCTTGCTAAGAAAAAAAAGGAATAGCTACCAATCTATTCATTCCACATTTTCCTTCATGGAAGATAATTGTTTGAATTCAAATTGTATTTTGAATATTACGATACCTCATTTACTTTCTCTAGAAATACTTATTCGAATTTTTCGTAGACGAGTCTAAGATGCTTCTTCTTTATACTCTACACGATTGACTTTTCATAAGTATCGAAACTTCATTTTGTTAGATATATCTACCTCGAATGCTTCAAAAGAAATAACTAGATTATCTTCCTTCTTATGGAATTCTTTTTATTACGAATCCGAATCTCCTTTAATTACTCTATGGAACAAATTTTACGATTTTCAATCGTTACCATATAGCACTTTACTTGATCAAACTCATTCTAGAAGGAAAATGAAATATCTTATCAAGTCATCATGGATTTCATTATCAAGGAAAAAC---TTTTTGAAAAATTCCTCCTTCCATTATCTGAGATATGAAAATAAATCCTTCCTAGCCTTTAGAGATACTACTTATCTGAGTAAAAAGTGGAACCAATATTTTCTTCAAATTTGGCAATATTATTTCCATATTTGGTTCGAACCACATAGAATTTTTCTAGAAAAATTACTAGAGTATCGTTTTTTTCTCCTAGGTTATATCCCTGACGTTTGACTCGTGAACATTATAGTTGAAGCTAGAGTATTCAATAAATTACCCAAGACATATATTCCCGTCAAAGAGTTTTCTCCTGTAGTTCCCACAATACCTCTGATTAGACTTTTAGCAAATGATAAGTTTTGCGATGCTTTAGGACATCCAATTGGTAAATTATCTTGGACTACTTTGACGGATGATGAGATTTTTAACCGATTTAATCATATTCGGAAGAAACTTTTACATTATTACAGCGG
	Dendroceros_africanus                         ??????????????????????????????????????????????????????????????????????????????????????AGGATGGGAGGGAGTCGGTCCTGCTTTATATTTGTCAATTAATTTTTGGTTCACGAGACTTCAGGCCAATAAAGCAGCTATCAAAGCTATGCCTGTGAATTGAGTAGGTGACTTTGGATTAGCTCCCGGTATTATGGGTGGTTTTACCCTTTTTCAAACAGTAGACTTTTCTACTATTTTTGCTCGTGCTAGTGCTTTCTCTGAACCCAACCATTTCTTTGTTTTTTGTAATATGAGATTTCATGCTATAACTGTTATTTGTATTTTACCGCCCATTGGCGCTGTCGGAAAATCTGCATAAATAGGATTGCATACTTGGTTACCCGACGTCACGGAGGGTCCCACTCCAGTATCCGCTTCGATTCATGCAGCTACTACGGTCACAGCAGGCGTTTTTATGATAGCGAGGCGCCCTCCCTTATTTGAATACCCGCCTAATGCTTTGATTGTTGTTACTCCTGTAGGAGCTATGACGCCATTCTTTGCGGCAACCACAGGAATATTACAGAACGATTTGAAGAGGGTCATAGCTTATTCCATTTGTAGTCAATCAGGCTATATGATCTTCGCTTGCGGCATTTCCAACTATTCTGTTAGCGTATTTCACTTGATGAATCATGCTTTTCTTAAAGCATCACCCTCTTTGAGTGCAGGTCCAGTGATTCATGCCATGTCGGATGAGCAAGATATGCGTAAGATGGGAGGACTTGC---TTCCCTGTTACCCTTTACCTATGCTATGATGCTTATAGGCAGCTTATCTCCAATCGGATTTCCTTTTTTAACTGGATTTTATTCCAAAGATGTGATTCTGGAGCCTGCTTACACTAAATATACAATTAGCGGTAACTCTGCTTTCTGGTTGGGAAGTGTCTCTGTCTTCTTCACTTCTTACCACTTGTTTCGCTTACTCTTCTTAACATTCTTAGCACAAACCAATTCATTCAAGCAAGACATGTTACGATGTCATGATGCGCCCATTCTCATGGCAATCCCTTTAATCTGTTTGGCTTTTGGAAGTATTGGATTTAAAGCTGGTGTTAAGGATTATAGATTAACCTACTATACTCTTGATTATGAAACCAAGGATACTGATATTTTGGCAGCGTCTTGAATGACTCCTCAACCAGGGGTGCCACCTGAAGAAGCAGGAGCCGCAGTAGCCGCTGAATCTTCAACGGGTACATGGACCACTGTTTGGACTGATGGACTTACCAGTCTTGATCGTTATAAAGGTTGATGCTATGACATCGAACCTGTAGCTGGGGAAGATAATCAATACATTGCTTATGTTGCTCATCCTTTAGATCTTTCTGAGGAAGGTTCTGTTACCAACATGTTCACTTCCATCGTAGGTAATGTTTTTGGATCTAAAGCTTCACGAGCCTCGCGTCTGGAAGATTCACGAATTCCACCTGCTTATTCCAAAACTTTTCAAGGTCCACCTCATGGTATTCAGGTTGAAAGGGATAAATTGAATAAATATGGTCGTCCTTTATTGGGATGTACTATCAAACCAAAACTAGGTTTATCTGCTAAAAACTATGGTAGAGCTGTATATGAATGTCTTCGCGGTGGACCTGATTTCACAAAGGATGATGAGAATGTTAATTCTCAGCCTTTCATGCGTTGGAGAGATCGTTTCTTGTTTGTAGCAGAAGCCCTTTTTAAATCTCAAGCTGAAACAGGCGAGATTAAAGGGCATTACTTAAATGCTACTGCAGGTACATGTGAAGAGATGATGAAAAGGGCATATTTTGCTAGAGAATTAGGGGTGCCTATTGTAATGCACGACTATTTGACAGGTGGTTTTACTGCAAATACGACTTTGGCTCACTACTGTCGAGACAACGGTTTACTTCCCCATATTCATCGTGCTATGCATGCGGTTATCGACAGACAAAGAAATCATGGTATTCACTTTCGTGTATTAGCTAAAGCATCACGTATGTCTGGTGGAGATCATATTCATGCAGGTACTGTCGTAGGTAAATTAGAGGGAGAACGTGAAGTAACTTTAGGCTTTGTTGATTCACCTCGCGACGATTATATCGAAAAGGATCGAAGTCGTGGTATCTATTTCACTCAAGACTGGGTATCTATGCCAGGTGTTTTTCCTGTTGCTTCAGGAGGTATTCATGTCTGGCATATGCCTGCTTTAACTGAGATTTTCGGAGATGATTCTGTATTACAGTTTGGTGGGGGGACTTTAGGGCACCCTTGGGGAAATGCACCTGGT????????????????????????????????????????????????????????????????????????????????????????????????????????????????????????????????????????????????????????????????????????????????????????????????????????????????????????????????????????????????????????????????????????????????????????????????????????????????????????????????????????????????????????????????????????????????????????????????????????????????????????????????????????????????????????????????????????????????????????????????????????????????????????????????????????????????????????????????????????ACACGATTGACTTTTCATAAGTATCGAAACTTCATTTTGTTAGATATATCTACCTCGAATGCTTCAAAAGAAATAACTAGATTATCTTCCTTCTTATGGAATTCTTTTTATTACGAATCCGAATCTACTTTAATTACTCTATGGAACCAATTTTACGATTTTCAATCGTTACCATATAGCACTTTACTTGATCAAACTCATTCTAGAAGGAAAATGAAATATCTTATCAAGTCATCATGGATTTCATTATCAAGGAAAAAC---TTTTTGAAAAATTCCTCCTTCCATTATCTGAGATATGAAAATAAATCCTTCCTAGCCTTTAGAGATACTACCTATCTGAATAAAAAGTGGAACCAATATTTTCTTCAAATTTGGCAATATTATTTCCATATTTGGTTCGAACCACATAGAATTTTTCTAGAAAAATTACTAGAGTATCGTTTTTTTCTCCTAGGTTATATCCCTGACGTTTGACTCGTGAACATTATAGTTGAAGCTAGAGTATTCAATAAATTACCCAAGACATATATTCCCGTCAAAGAGTTTTCTCCTGTAGTTCCCATAATACCTCTGATTAGACTTTTAGCAAATGATAAGTTTTGCAATGCTTTAGGACATCCAATTGGTAAATTATCTTGGACTACTTTGACGGAT???????????????????????????????????????????????????????????
	Dendroceros_borbonicus                        ??????????????????????????????????????????????????????????????????????????????????????????????????????????????????????????????????????????????????????????????????????????????????????????????????????????????????????????????????????????????TTCAAACAGTAGACTTTTCTACTATTTTTGCTCGTGCTAGTGCTTTCTCTGAACCCAACCATTTCTTTGTTTTTTGTAATATGAGATTTCATGCTATAACTGTTATTTGTATTTTACCGCCCATTGGCGCTGTCGGAAAATCTGCATAAATAGGATTGCATACTTGGTTACCCGACGTCACGGAGGGTCCCACTCCAGTATCCGCTTCGATTCATGCAGCTACTACGGTCACAGCAGGCGTTTTTATGATAGCGAGGCGCCCTCCCTTATTTGAATACCCGCCTAATGCTTTGATTGTTGTTACTCCTGTAGGAGCTATGACGCCATTCTTTGCGGCAACCACAGGAATATTACAGAACGATTTGAAGAGGGTCATAGCTTATTCCATTTGTAGTCAATCAGGCTATATGATCTTCGCTTGCGGCATTTCCAACTATTCTGTTAGCGTATTTCACTTGATGAATCATGCTTTTCTTAAAGCATCACCCTCTTTGAGTGCAGGTCCAGTGATTCATGCCATGTCGGATGAGCAAGATATGCGTAAGATGGGAGGACTTGC---TTCCCTGTTACCCTTTACCTATGCTATGATGCTTATAGGCAGCTTATCTCCAATCGGATTTCCTTTTTTAACTGGATTTTATTCCAAAGATGTGATTCTGGAGCCTGCTTACACTAAATATACAATTAGCGGTAACTCTGCTTTCTGGTTGGGAAGTGTCTCTGTCTTCTTCACTTCTTACCACTTGTTTCGCTTACTCTTCTTAACATTCTTAGCACAAACCAATTCATTCAAGCAAGACATGTTACGATGTCATGATGCGCCCATTCT????????????????????????????????????????GGATTTAAAGCTGGTGTTAAGGATTATAGATTAACCTACTATACTCTTGATTATGAAACCAAGGATACTGATATTTTGGCAGCGTCTTGAATGACTCCTCAACCAGGGGTGCCACCTGAAGAAGCAGGAGCCGCAGTAGCCGCTGAATCTTCAACGGGTACATGGACCACTGTTTGGACTGATGGACTTACCAGTCTTGATCGTTATAAAGGTTGATGCTATGACATCGAACCTGTAGCTGGGGAAGATAATCAATACATTGCTTATGTTGCTCATCCTTTAGATCTTTCTGAGGAAGGTTCTGTTACCAACATGTTCACTTCCATCGTAGGTAATGTTTTTGGATCTAAAGCTTCACGAGCCTCGCGTCTGGAAGATTCACGAATTCCACCTGCTTATTCCAAAACTTTTCAAGGTCCACCTCATGGTATTCAGGTTGAAAGGGATAAATTGAATAAATATGGTCGTCCTTTATTGGGATGTACTATCAAACCAAAACTAGGTTTATCTGCTAAAAACTATGGTAGAGCTGTATATGAATGTCTTCGCGGTGGACCTGATTTCACAAAGGATGATGAGAATGTTAATTCTCAGCCTTTCATGCGTTGGAGAGATCGTTTCTTGTTTGTAGCAGAAGCCCTTTTTAAATCTCAAGCTGAAACAGGCGAGATTAAAGGGCATTACTTAAATGCTACTGCAGGTACATGTGAAGAGATGATGAAAAGGGCATATTTTGCTAGAGAATTAGGGGTGCCTATTGTAATGCACGACTATTTGACAGGTGGTTTTACTGCAAATACGACTTTGGCTCACTACTGTCGAGACAACGGTTTACTTCCCCATATTCATCGTGCTATGCATGCGGTTATCGACAGACAAAGAAATCATGGTATTCACTTTCGTGTATTAGCTAAAGCATCACGTATGTCTGGTGGAGATCATATTCATGCAGGTACTGTCGTAGGTAAATTAGAGGGAGAACGTGAAGTAACTTTAGGCTTTGTTGATTCACCTCGCGACGATTATATCGAAAAGGATCGAAGTCGTGGTATCTATTTCACTCAAGACTGGGTATCTATGCCAGGTGTTTTTCCTGTTGCTTCAGGAGGTATTCATGTCTGGCATATGCCTGCTTTAACTGAGATTTTCGGAGATGATTCTGTATTACAGTTTGGTGGGG????????????????????????????????????????????????????????????????????????????????????????????????????????????????????????????????????????????????????????????????????????????????????????????????????????????????????????????????????????????????????????????????????????????????????????????????????????????????????????????????????????????????????????????????????????????????????????????????????????????????????????????????????????????????????????????????????????????????????????????????????????????????????????????????????????????????????????????????????????????????????????????????????????????????????????????????????GAAACTTCATTTTGTTAGATATATCTACCTCGAATGCTTCAAAAGAAA?AACTAGATTATCTTCCCTTCTATGGAATTCTTTTTATTACGAATCCGAATCTACTTTAATTACTCTATGGAACCAATTTTACGATTTTCAATCGTTACCATATAGCACTTTACTTGATCAAACTCATTCTAGAAGGAAAATGAAATATCTTATCAAGTCATCATGGATTTCATTATCAAGGAAAAAC---TTTTTGAAAAATTCCTCCTTCCATTATCTGAGATATGAAAATAAATCCTTCCTAGCCTTTAGAGATACTACCTATCTGAATAAAAAGTGGAACCAATATTTTCTTCAAATTTGGCAATATTATTTCCATATTTGGTTCGAACCACATAGAATTTTTCTAGAAAAATTACTAGAGTATCGTTTTTTTCTCCTAGGTTATATCCCTGACGTTTGACTCGTGAACATTATAGTTGAAGCTAGAGTATTCAATAAATTACCCAAGACATATATTCCCGTCAAAGAGTTTTCTCCTGTAGTTCCCATAATACCTCTGATTAGACTTTTAGCAAATGATAAGTTTTGCAATGCTTTAGGACATCCAATTGGTAAATTATCTTGGACTACTTTGACGGATGATGAGATTTTTAACCGATTTAACCATATTCGGAAGAAACTTTTACATTATTACAG???
	Dendroceros_cf_breutelii                      AGCTCACGATTTATGTGTTATTTATCTATTCCTACTTTTTTTATGCCAATGCCGGTTACCGGAGATAACTCTATTTAATTATTTCTAGGATGGGAGGGAGTCGGTCCTGCTTTATATTTGTCAATTAATTTTTGGTTCACGAGACTTCAAGCCAATAAAGCAGCTATCAAAGCTATGCCTGTGAATTGAGTAGGTGACTTTGGATTAGCTCCCGGTATTATGGGTGGTTTTACCCTTTTTCAAACAGTAGACTTTTCTACTATTTTTGCTCGTGCTAGTGCTTTCTCTGAACCCAACCATTTCTTTGTTTTTTGTAATATGAGATTTCATGCTATAACTGTTATTTGTATTTTACCGCCCATTGGCGCTGTCGGAAAATCTGCATAAATAGGATTGCATACTTGGTTACCCGACGTCACGGAGGGTCCCACTCCAGTATCCGCTTCGATTCATGCAGCTACTACGGTCACAGCAGGCGTTTTTATGATAGCGAGGCGCCCTCCCTTATTTGAATACCCGCCTAATGCTTTGATTGTTGTTACTCCTGTAGGAGCTATGACGCCATTCTTTGCGGCAACCACAGGAATATTACAGAACGATTTGAAGAGGGTCATAGCTTATTCCATTTGTAGTCAATCAGGCTATATGATCTTCGCTTGCGGCATTTCCAACTATTCTGTTAGCGTATTTCACTTGATGAATCATGCTTTTCTTAAAGCATCACCCTCTTTGAGTGCAGGTCCAGTGATTCATGCCATGTCGGATGAGCAAGATATGCGTAAGATGGGAGGACTTGC---TTCCCTGTTACCCTTTACCTATGCTATGATGCTTATAGGCAGCTTATCTCCAATCGGATTTCCTTTTTTAACTGGATTTTATTCCAAAGATGTGATTCTGGAGCCTGCTTACACTAAATATACAATTAGCGGTAACTCTGCTTTCTGGTTGGGAAGTGTCTCTGTCTTCTTCACTTCTTACCACTTCTTTCGCTTACTCTTCTTAACATTCTTAGCACCAACCAATTCATTCAAGCAAGACATGTTACGATGTCATGATGCGCCCATTCTCATGGCAATCCCTTTAATCTTTTTG??????????????????????????????????????TTATAGATTAACCTACTATACTCTTGATTATGAAACCAAGGATACTGATATTTTGGCAGCGTCTTGAATGACTCCTCAACCAGGGGTGCCACCTGAAGAAGCAGGAGCCGCAGTAGCCGCTGAATCTTCAACGGGTACATGGACCACTGTTTGGACTGATGGACTTACCAGTCTTGATCGTTATAAAGGTTGATGCTATGACATCGAACCTGTAGCTGGGGAAGATAATCAATACATTGCTTATGTTGCTCATCCTTTAGATCTTTCTGAGGAAGGTTCTGTTACCAACATGTTCACTTCCATCGTAGGTAATGTTTTTGGATCTAAAGCTTCACGAGCCTTGCGTCTGGAAGATTCACGAATTCCACCTGCTTATTCCAAAACTTTTCAAGGTCCACCTCATGGTATTCAGGTTGAAAGGGATAAATTAAATAAATATGGTCGTCCTTTATTGGGATGTACTATCAAACCAAAACTAGGTTTATCTGCTAAAAACTATGGTAGAGCTGTATATGAATGTCTTCGCGGTGGACCTGATTTCACAAAGGATGATGAGAATGTTAATTCTCAACCTTTCATGCGTTGGAGAGATCGTTTCTTGTTTGTAGCAGAAGCCCTTTTTAAATCTCAAGCTGAAACAGGCGAGATTAAAGGGCATTACTTAAATGCTACTGCAGGTACATGTGAAGAGATGATGAAAAGGGCATATTTTGCTAGAGAATTAGGGGTGCCTATTGTAATGCACGACTATTTGACAGGTGGTTTTACTGCAAATACGACTTTGGCTCACTACTGTCGAGACAACGGTTTACTTCCCCATATTCATCGTGCTATGCATGCGGTTATCGACAGACAAAGAAATCATGGTATTCACTTTCGTGTATCAGCTAAAGCATCACGTATGTCTGGTGGAGATCATATTCATGCAGGTACTGTCGTAGGTAAATTAGAGGGAGAACGTGAAGTAACTTTAGGCTTTGTTGATTTACCTCGCGACGATTATATCGAAAAGGATCGAAGTCGTGGTATCTATTTCACTCAAGACTGGGTATCTATGCCAGGTGTTTTGCCTGTTGCTTCAGGAGGTATTCATGTCTGGCATATGCCTGCTTTAACTGAGATTTCCGGAGATGATTCTGTATTACAGTTTGGTGGGGGGACTTTAGGGCACCCTTGGGGAAATGCACCTGGTGCTGTAGCTAATCGAGTCGCCTTAGAAGCCTGTGTGCAAGCTCGTAATGAGGGACGTGATCTTGCTCGCCAAGGTAATGAAATTATTCGGGAGGCTTGTAAGTGGAGTCCAGAATTAGCAGCTTTTAATCGTTTTCCAAATGAATCGACTTTTGAGAAGAGACAGAAATTCTGTTTAAAAAAATCAAAAAATAATTTCAGTTTTTTATTTGTAAAACGTTTAATCGGGAAAATACGTGAACAAAAATTTTCAGATCCTCCTACGAATCACAATTAGAATGAATCTCTTGATTGCAACATAAATTATTGCTTAGATTCAATAGGAAAAAGTTTGACAATAATTTTAGAATTATTTCTACCAGTCCCGACTCGATTTTTGCTAATAAAAAAAAGGAATAGCTACCAATCTATTCATTCCACATTTTCTTTCATGGAAGATAATTGTTTGAATTCAAATTGTATTTTGAATATTACGATACCTCATTTACTTTCTCTAGAAATACTTATTCGAATTTTTCGTAGACGAGTCTAAGATGCTTCTTCTTTATACTCTACACGATTGACTTTTCATAAGTATCGAAACTTCATTTTGTTAGATATATATACCTCGAATGCTTCAAGAGAAATAACTAGATTATCTTCCTTCTTATGGAATTATTTTTATTACGAATCCGAATCTCCTTTAATTACTCTATGGAACCAATTTTACGATTTTCAATCGTTACCATATAGCACTTTACTTGATCAAACTCATTCTAGAAGGAAAATGAAATATCTTATCAAGTCATCATGGATTTCATTATCAAGGAAAAAC---TTTTTTAAAAATTCCTCCTTCCATTATCTGAGATATGAAAATAAATCCTTCCTAGCCTTTAGAGATACTACCTATCTGAGTAAAAAGTGAAACCAATATTTTCTTCAAATTTGGC?????????????????????????????????????????????????????????????????????????????????????????????????????????????????????????????????????????????????????????????????????????????????????????????????????????????????????????????????????????????????????????????????????????????????????????????????????????????????????????????????????????????????
	Dendroceros_chicoraceus                       AGCTCACGATTTATGTGTTATTTATCTATTCCTACTTTTTTTATGCCAATGCCGGTTACCGGAGATAACTCTATTTAATTATTTCTAGGATGGGAGGGAGTCGGTCCTGCTTTATATTTGTCAATTAATTTTTGGTTCACGAGACTTCAGGCCAATAAAGCAGCTATCAAAGCTATGCCTGTGAATTGAGTAGGTGACTTTGGATTAGCTCTCGGTATTATGGGTGGTTTTACCCTTTTTCAAACAGTAGACTTTTCTACTATTTTTGCTCGTGCTAGTGCTTTCTCTGAACCCAACCATTTCTTTGTTTTTTGTAATATGAGATTTCATGCTATAACTGTTATTTGTATTTTACCGCCCATTGGCGCTGTCGGAAAATCTGCATAAATAGGATTGCATACTTGGTTACCCGACGTCACGGAGGGTCCCACTCCAGTATCCGCTTCGATTCATGCAGCTACTACGGTCACAGCAGGCGTTTTTATGATAGCGAGGCGCCCTCCCTTATTTGAATACCCGCCTAATGCTTTGATTGTTGTTACTCCTGTAGGAGCTATGACGCCATTCTTTGCGGCAACCACAGGAATATTACAGAACGATTTGAAGAGGGTCATAGCTTATTCCATTTGTAGTCAATCAGGCTATATGATCTTCGCTTGCGGCATTTCCAACTATTCTGTTAGCGTATTTCACTTGATGAATCATGCTTTTCTTAAAGCATCACCCTCTTTGAGTGCAGGTCCAGTGATTCATGCCATGTCGGATGAGCAAGATACGCGTAAGATGGGAGGACTTGC---TTCCCTGTTACCCTTTACCTATGCTATGATGCTTATAGGCAGCTTATCTCCAATCGGATTTCCTTTTCTAACTGGATTTTATTCCAAAGATGTGATTCTGGAGCCTGCTTACACTAAATATACAATTAGCGGTAACTCTGCTTTCTGGTTGGGAAGTGTCTCTGTCTTCTTCACTTCTTACCACTTCTTTCGCTTACTCTTCTTAACATTCTTAGCACCAACCAATTCATTCAAGCAAGACATGTTACGATGTCATGATGCGCCCATTCTCATGGCAATCCCTTTAATCTGTTTGGCTTTTGGAAGTATTGGATTTAAAGCTGGTGTTAAGGATCATAGATTAACCTACTATACTCTTGATTATGAAACCAAGGATACTGATATTTTGGCAGCGTCTTGAATGACTCCTCAACCAGGGGTGCCAGCTGAAGAAGCAGGAGCCGCAGTAGCCGCTGAATCTTCAACGGGTACATGGACCACTGTTTGGACTGATGGACTTACCAGTCTTGATCGTTATAAAGGTTGATGCTATGACATCGAACCTGTAGCTGGGGAAGATAATCAATACATTGCTTATGTTGCTCATCCTTTAGATCTTTCTGAGGAAGGTTCTGTTACCAACATGTTCACTTCCATCGTAGGTAATGTTTTTGGATCTAAAGCTTCACGAGCCTTGCGTCTGGAAGATTCACGAATTCCACCTGCTTATTCCAAAACTTTTCAAGGTCCACCTCATGGTATTCAGGTTGAAAGGGATAAATTGAATAAATATGGTCGTCCTTTATTGGGATGTACTATCAAACCAAAACTAGGTTTATCTGCTAAAAACTATGGTAGAGCTGTATATGAATGTCTTCGCGGTGGACCTGATTTCACAAAGGATGATGAGAATGTTAATTCTCAACCTTTCATGCGTTGGAGAGATCGTTTCTTGTTTGTAGCAGAAGCTCTTTTTAAATCTCAAGCTGAAACAGGCGAGATTAAAGGGCATTACTTGAATGCTACTGCAGGTACATGTGAAGAGATGATGAAAAGGGCATATTTTGCTAGAGAATTAGGGGTGCCTATTGTAATGCACGACTATTTGACAGGTGGTTTTACTGCAAATACGACTCTGGCTCACTACTGTCGAGACAACGGTTTACTTCCCCATATTCATCGTGCTATGCATGCGGTTATCGACAGACAAAGAAATCATGGTATTCACTTTCGTGTATCAGCTAAAGCATCACGTATGTSTGGKGGAGATCATATTCATGCAGGTACTGCCGTAGGTAAATTAGAGGGAGAACGTGAAGTAACTTTAGGTTTTGTTGATTCACCTCGCGACGATTATATCGAAAAGGATCGAAGTCGTGGTATCTATTTCACTCAAGACTGGGTATCTATGCCGGGTGTTTTCCCTGTTGCTTCAGGAGGTATTCATGTCTGGCATATGCCTGCTTTAACTGAGATTTCCGGAGATGATTCTGTATCACAGTTTGGTGGGGGGACTTTAGGGCACCCTTGGGGAAATGCACCTGGTGCTGTAGCTAATCGAGTCGCCTTAGAAGCCTGTGTGCAAGCTCGTAATGAGGGACGTGATCTTGCTCGCCAAGGTAATGAAATTATTCGGGAGGCTTGTAAGTGGAGTCCAGAATTAGCAGCTTATAATCGTTTTCCAAATGAATCGACTTTTGAGAAGAGACAGAAATTCTGTTTAAAAAAATCAAAAAATAATTTCAGTTTTTTATTTGTAAAACGTTTAATCGGGAAAATACGTGAACAAAAATTTTCAGATCCTCCTACGAATCACAATTAGAATGAATCTCTTGATTGCAACATAAATTCTTGCTTAGATTCAATAGGAAAAAGTTTGACAATAATTTTAGAATTATTTCTACCAGTCCCGACTCGATTCTTGCTAAGAAAAAAAAGGAATAGCTACCAATCTATTCATTCCACATTTTCCTTCATGGAAGATAATTGTTTGAATTCAAATTGTATTTTGAATATTACGATACCTCATTTACTTTCTCTAGAAATACTTATTCGAATTTTTCGTAGACGAGTCTAAGATGCTTCTTCTTTATACTCTACACGATTGACTTTTCATAAGTATCGAAACTTCATTTTGTTAGATATATCTACCTCGAATCCTTCAAAAGAAATAACTAGATTATCTTCCTTCTTATGGAATTCTTTTTATTACGAATCCGAATCTCCTTTAATTACTCTATGGAACCAATTTTACGATTTTCAATCGTTACCATATAGCACTTTACTTGATCAAACTCATTCTAGAAGGAAAATGAAATATCTTATCAAGTCATCATGGATTTCATTATCAAGGAAAAAC---TTTTTGAAAAATTCCTCCTTCCATTATCTGAGATATGAAAATAAATCCTTCCTAGCCTTTAGAGATACTACCTATCTGAGTAAAAAGTGGAACCAATATTTTCTTCAAATTTGGCAATATTATTTCCATATTCGGTTCGAACCACATAGAATTTTTCTAGAAAAATTACTAGAGCATCGTTTTTTTCTCCTAGGTTATATCCCTGACGTTTGACTCGGGAACATTATAGTTGAAGCTAGAGTATTCCATAAATTACCCAAGACATATATTCCCGTCAAAGAGTTTTCTCCTGTAGTTCCCATAATACCTCTGATTAGACTTTTAGCAAATGATAAGTTTTGCAATGCTTTAGGACATCCAATTGGTAAATTATCTTGGACTACTTCGACGGATGATGAGATTTTCAACCGATTTAACCATATTCGGAAGAAACTTTTACATTATTACAGCGG
	Dendroceros_crispatus                         ??CTCACGATTTATGTGTTATTTATCTATTCCTACTTTTTTTATGCCAATGCCGGTTACCGGAGATAACTCTATTTAATTATTTCTAGGATGGGAGGGAGTCGGTCCTGCTTTATATTTGTCAATTAATTTTTGGTTCATGAGACTTCAAGCCAATAAAGCAGCTATCAAAGCTATGCCCGTGAATTGAGTAGGTGACTTTGGATTAGCTCCCGGTATTATGGGTGGTTTTACCCTTTTTCAAACAGTAGACTTTTCTACTATTTTTGCTCGTGCTAGTGCTTTCTCTGAACCCAACCATTTCTTTGTTTTTTGTAATATGAGATTTCATGCTATAACTGTTATTTGTATTTTACCGCCCATTGGCGCTGTCGGAAAATCTGCATAAATAGGATTGCATACTTGGTTACCCGACGTCACGGAGGGTCCCACTCCAGTATCCGCTTCGATTCATGCAGCTACTACGGTCACAGCAGGCGTTTTTATGATAGCGAGGCGCCCTCCCTTATTTGAATACCCGCCTAATGCTTTGATTGTTGTTACTCCTGTAGGAGCTATGACGCCATTCTTTGCGGCAACCACAGGAATATTACAGAACGATTTGAAGAGGGTCATAGCTTATTCCATTTGTAGTCAATCAGGCTATATGATCTTCGCTTGCGGCATTTCCAACTATTCTGTTAGCGTATTTCACTTGATGAATCATGCTTTTCTTAAAGCATCACCCTCTTTGAGTGCAGGTCCAGTGATTCATGCCATGTCGGATGAGCAAGATATGCGTAAGATGGGAGGACTTGC---TTCCCTGTTACCCTTTACCTATGCTATGATGCTTATAGGCAGCTTATCTCCAATCGGATTTCCTTTTTTAACTCGGTTTTATTCCAAAGATGTGATTCTGGAGCCTGCTTACACTAAATATACAATTAGCGGTAACTCTGCTTTCTGGTT????????????????????????????????????????????????????????????????????????????????????????????????????????????????????????????????????????????????????????????????GGATTTAAAGCTGGTGTTAAGGATTATAGATTAACCTACTATACTCTTGATTATGAAACCAAGGATACTGATATTTTGGCAGCGTCTTGAATGACTCCTCAACCAGGGGTGCCACCTGAAGAAGCAGGAGCCGCAGTAGCCGCTGAATCTTCAACGGGTACATGGACCACTGTTTGGACTGATGGACTTACCAGTCTTGATCGTTATAAAGGTTGATGCTACGACATCGAACCTGTAGCTGGGGAAGATAATCAATACATTGCTTATGTTGCTCATCCTTTAGATCTTTCTGAGGAAGGTTCTGTTACCAACATGTTCACTTCCATCGTAGGTAATGTTTTTGGATCTAAAGCTTCACGAGCCTCGCGTCTGGAAGATTCACGAATTCCACCTGCTTATTCCAAAACTTTTCAAGGTCCACCTCATGGTATTCAGGTTGAAAGGGATAAATTGGATAAATATGGTCGTCCTTTATTGGGATGTACTATCAAACCAAAACTAGGTTTATCTGCTAAAAACTATGGTAGAGCTGTATATGAATGTCTTCGCGGTGGACCTGATTTCACAAAGGATGATGAGAATGTTAATTCTCAGCCTTTCATGCGTTGGAGAGATCGTTTCTTGTTTGTAGCAGAAGCCCTTTTTAAATCTCAAGCTGAAACAGGCGAGATTAAAGGGCATTACTTAAATGCTACTGCAGGTACATGTGAAGAGATGATGAAAAGGGCATATTTTGCTAGAGAATTAGGGGTGCCTATTGTAATGCACGACTATTTGACAGGTGGTTTTACTGCAAATACGACTTTGGCTCACTACTGTCGAGACAACGGTTTACTTCCCCATATTCATCGTGCTATGCATGCGGTTATCGACAGACAAAGAAATCATGGTATTCACTTTCGTGTATTAGCTAAAGCATCACGTATGTCTGGTGGAGATCATATTCATGCAGGTACTGTCGTAGGTAAATTAGAGGGAGAACGTGAAGTAACTTTAGGCTTTGTTGATTCACCTCGCGACGATTATATCGAAAAGGATCGAAGTCGTGGTATCTATTTCACTCAAGACTGGGTATCTATGCCAGGTGTTTTTCCTGTTGCTTCAGGAGGTATTCATGTCTGGCATATGCCTGCTTTAACTGAGATTTTCGGAGATGATTCTGTATTACAGTTTGGTGGGGGGACTTTAGGGCACCCTTGGGGAAATGCACCTGGTGCTGTAGCTAATCGAGTCGCCTTAGAAGCCTGTGTGCAAGCTCGTAATGAGGGACGTGATCTTGCTCGCCAAGGTAATGAAATTATTCGGGAGGCTTGTAAGTGGAGTCCAGAATTAGCAGCTTATAATCGTTTTCCAAATGAATCGACTTTTGAGAAGAGACAGAAATTCTGTTTAAAAAAATCAAAAAATAATTTCAGTTTTTTATTTGTAAAACGTTTAATCGGGAAAATACGTGAACAAAAATTTTCAGATCCTCCTACGAATCACAATTAGAATGAATCTCTTGATTGCAACATAAATTCTTGCTTAGATTCAATAGGAAAAAGTTTGACAATAATTTTAGAATTATTTCTACCAGTCCCGACTCGATTCTTGCTAAGAAAAAAAAGGAATAGCTACCAATCTATTCATTCCACATTTTCCTTCATGGAAGATAATTGTTTGAATTCAAATTGTATTTTGAATATTACGATACCTCATTTACTTTCTCTAGAAATACTTATTCGAATTTTTCGTAGACGAGTCTAAGATGCTTCTTCTTTATACTCTACACGATTGACTTTTCATAAGTATCGAAACTTCATTTTGTTAGATATATCTACCTCGAATGCTTCAAAAGAAATAACTAGATTATCTTCCTTCTTATGGAATTCTTTTTATTACGAATCCGAATCTACTTTAATTACTCTATGGAACCAATTTTACGATTTTCAATCGTTACCATATAGCACTTTACTTGATCAAACTCATTCTAGAAGGAAAATGAAATATCTTATCAAGTCATCATGGATTTCATTATCAAGGAAAAAC---TTTTTGAAAAATTCCTCCTTCCATTATCTGAGATATGAAAATAAATCCTTCCTAGCCTTTAGAGATACTACCTATCTGAATAAAAAGTGGAACCAATATTTTCTTCAAATTTGGCAATATTATTTCCATATTTGGTTCGAACCACATAGAATTTTTCTAGAAAAATTACTAGAGTATCGTTTTTTTCTCCTAGGTTATATCCCTGACGTTTGACTCGTGAACATTATAGTTGAAGCTAGAGTATTCAATAAATTACCCAAGACATATATTCCCGTCAAAGAGTTTTCTCCTGTAGTTCCCATAATACCTCTGATTAGACTTTTAGCAAATGATAAGTTTTGCAATGCTTTAGGACATCCAATTGGTAAATTATCTTGGACTACTTTGACGGATGATGAGATTTTTAACCGATTTAACCATATTCGGAAGAAACTTTTACATTATTACAGCGG
	Dendroceros_crispus                           ??????????????????????????????????????????????????????????????????????????????????????????????????????????????????????????????????TTTGGTTCACGAGACTTCAAGCCAATAAAGCAGCTATCAAAGCTATGCCTGTGAATTGAGTAGGTGACTTTGGATTAGCTCCCGGTATTATGGGTGGTTTTACCCTTTTTCAAACAGTAGACTTTTCTACTATTTTTGCTCGTGCTAGTGCTTTCTCTGAACCCAACCATTTCTTTGTTTTTTGTAATATGAGATTTCATGCTATAACTGTTATTTGTATTTTACCGCCCATTGGCGCTGTCGGAAAATCTGCATAAATAGGATTGCATACTTGGTTACCCGACGTCACGGAGGGTCCCACTCCAGTATCCGCTTCGATTCATGCAGCTACTACGGTCACAGCAGGCGTTTTTATGATAGCGAGGCGCCCTCCCTTATTTGAATACCCGCCTAATGCTTTGATTGTTGTTACTCCTGTAGGAGCTATGACGCCATTCTTTGCGGCAACCACAGGAATATTACAGAACGATTTGAAGAGGGTCATAGCTTATTCCATTTGTAGTCAATCAGGCTATATGATCTTCGCTTGCGGCATTTCCAACTATTCTGTTAGCGTATTTCACTTGATGAATCATGCTTTTCTTAAAGCATCACCCTCTTTGAGTGCAGGTCCAGTGATTCATGCCATGTCGGATGAGCAAGATATGCGTAAGATGGGAGGACTTGC---TTCCCTGTTACCCTTTACCTATGCTATGATGCTTATAGGCAGCTTATCTCCAATCGGATTTCCTTTTTTAACTGGATTTTATTCCAAAGATGTGATTCTGGAGCCTGCTTACACTAAATATACAATTAGCGGTAACTCTGCTTTCTGGTTGGGAAGTGTCTCTGTCTTCTTCACTTCTTACCACTTCTTTCGCTTACTCTTCTTAACATTCTTAGCACCAACCAATTCATTCAAGC???????????????????????????????????????????????????????????????????????????????????????????????????ATAGATTAACCTACTATACTCTTGATTATGAAACCAAGGATACTGATATTTTGGCAGCGTCTTGAATGACTCCTCAACCAGGGGTGCCACCTGAAGAAGCAGGAGCCGCAGTAGCCGCTGAATCTTCAACGGGTACATGGACCACTGTTTGGACTGATGGACTTACCAGTCTTGATCGTTATAAAGGTTGATGCTATGACATCGAACCTGTAGCTGGGGAAGATAATCAATACATTGCTTATGTTGCTCATCCTTTAGATCTTTCTGAGGAAGGTTCTGTTACCAACATGTTCACTTCCATCGTAGGTAATGTTTTTGGATCTAAAGCTTCACGAGCCTTGCGTCTGGAAGATTCACGAATTCCACCTGCTTATTCCAAAACTTTTCAAGGTCCACCTCATGGTATTCAGGTTGAAAGGGATAAATTAAATAAATATGGTCGTCCTTTATTGGGATGTACTATCAAACCAAAACTAGGTTTATCTGCTAAAAACTATGGTAGAGCTGTATATGAATGTCTTCGCGGTGGACCTGATTTCACAAAGGATGATGAGAATGTTAATTCTCAACCTTTCATGCGTTGGAGAGATCGTTTCTTGTTTGTAGCAGAAGCCCTTTTTAAATCTCAAGCTGAAACAGGCGAGATTAAAGGGCATTACTTAAATGCTACTGCAGGTACATGTGAAGAGATGATGAAAAGGGCATATTTTGCTAGAGAATTAGGGGTGCCTATTGTAATGCACGACTATTTGACAGGTGGTTTTACTGCAAATACGACTTTGGCTCACTACTGTCGAGACAACGGTTTACTTCCCCATATTCATCGTGCTATGCATGCGGTTATCGACAGACAAAGAAATCATGGTATTCACTTTCGTGTATCAGCTAAAGCATCACGTATGTCTGGTGGAGATCATATTCATGCAGGTACTGTCGTAGGTAAATTAGAGGGAGAACGTGAAGTAACTTTAGGCTTTGTTGATTTACCTCGCGACGATTATATCGAAAAGGATCGAAGTCGTGGTATCTATTTCACTCAAGACTGGGTATCTATGCCAGGTGTTTTGCCTGTTGCTTCAGGAGGTATTCATGTCTGGCATATGCCTGCTTTAACTGAGATTTCCGGAGATGATTCTGTATTACAGTTTGGTGGGGGGACTTTAGGGCACCCTTGGGGAAATGCACCTGGTGCTGTAGCTAATCGAGTCGCCTTAGAAGCCTGTGTGCAAGCTCGTAATGAGGG???????????????????????????????????????????????????????????????????GCTTTTAATCGTTTTCCAAATGAATCGACTTTTGAGAAGAGACAGAAATTCTGTTTAAAAAAATCAAAAAATAATTTCAGTTTTTTATTTGTAAAACGTTTAATCGGGAAAATACGTGAACAAAAATTTTCAGATCCTCCTACGAATCACAATTAGAATGAATCTCTTGATTGCAACATAAATTATTGCTTAGATTCAATAGGAAAAAGTTTGACAATAATTTTAGAATTATTTCTACCAGTCCCGACTCGATTTTTGCTAAGAAAAAAAAGGAATAGCTACCAATCTATTCATTCCACATTTTCTTTCATGGAAGATAATTGTTTGAATTCAAATTGTATTTTGAATATTACGATACCTCATTTACTTTCTCTAGAAATACTTATTCGAATTTTTCGTAGACGAGTCTAAGATGCTTCTTCTTTATACTCTACACGATTGACTTTTCATAAGTATCGAAACTTCATTTTGTTAGATATATATACCTCGAATGCTTCAAGAGAAATAACTAGATTATCTTCCTTCTTATGGAATTATTTTTATTACGAATCCGAATCTCCTTTAATTACTCTATGGAACCAATTTTACGATTTTCAATCGTTACCATATAGCACTTTACTTGATCAAACTCATTCTAGAAGGAAAATGAAATATCTTATCAAGTCATCATGGATTTCATTATCAAGGAAAAAC---TTTTTTAAAAATTCCTCCTTCCATTATCTGAGATATGAAAATAAATCCTTCCTAGCCTTTAGAGATACTACCTATCTGAGTAAAAAGTGGAACCAATATTTTCTTCAAATTTGGCAATATTATTTCCATATTCGGTTCGAACCACATAGAATTTTTCTAGAAAAATTACTAGAGCATCGTTTTTTTCTCCTAGGTTATATCCCTGACGTTTGACTCGTGAACATTATAGTTGAAGCTAGAGTATTCAATAAATTACCCAAGACATATATTCCCGTCAAAGAATTTTCTCCTGTAGTTCCCATAATACCTCTGATTAGATTTTTAGCAAATGATAAGTTTTGCAATGCTTTAGGACATCCAATGGGTAAATTATCTTGGACTACTTTGACGGATGATGAGATTTTTAACCGATTCAACCATATTCGGAAGAAACTTTTACATTATTACAGCGG
	Dendroceros_difficilis                        AGCTCACGATTTATGTGTTATTTATCTATTCCTACTTTTTTTATGCCAATGCCGGTTACCGGAGATAACTCTATTTAATTATTTCTAGGATGGGAGGGAGTCGGTCCTGCTTTATATTTGTCAATTAATTTTTGGTTCACGAGACTTCAGGCCAATAAAGCAGCTATCAAAGCTATGCCTGTGAATTGAGTAGGTGACTTTGGATTAGCTCCCGGTATTATGGGTGGTTTTACCCTTTTTCAAACAGTAGACTTTTCTACTATTTTTGCTCGTGCTAGTGCGTTCTCTGAACCCAACCATTTCTTTGTTTTTTGTAATATGAGATTTCATGCTATAACTGTTATTTGTATTTTACCGCCCATTGGCGCTGTCGGAAAATCTGCATAAATAGGATTGCATACTTGGTTACCCGACGTCACGGAGGGTCCCACTCCAGTATCCGCTTCGATTCATGCAGCTACTACGGTCACAGCAGGCGTTTTTATGATAGCGAGGCGCCCTCCCTTATTTGAATACCCGCCTAATGCTTTGATTGTTGTTACTCCTGTAGGAGCTATGACGCCATTCTTTGCGGCAACCACAGGAATATTACAGAACGATTTGAAGAGGGTCATAGCTTATTCCATTTGTAGTCAATCAGGCTATATGATCTTCGCTTGCGGCATTTCCAACTATTCTGTTAGCGTATTTCACTTGATGAATCATGCTTTTCTTAAAGCATCACCCTCTTTGAGTGCAGGTCCAGTGATTCATGCCATGTCGGATGAGCAAGATATGCGTAAGATGGGAGGACTTGC---TTCCCTGTTACCCTTTACCTATGCTATGATGCTTATAGGCAGCTTATCTCCAATCGGATTTCCTTTTTTAACTGGATTTTATTCCAAAGATGTGATTCTGGAGCCTGCTTACACTAAATATACAATTAGCGGTAACTCTGCTTTCTGGTTGGGAAGTGTCTCTGTCTTCTTCACTTCTTACCACTTGTTTCGCTTACTCTTCTTAACATTCTTAGCACCAACCAATTCATTCAAGCAAGACATGTTACGATGTCATGATGCGCCCATTCTCATGGCAATCCCTTTAATCTGTTTGGCTTTTGGAAGTATTGGATTTAAAGCTGGTGTTAAGGATTATAGATTAACCTACTATACTCTTGATTATGAAACCAAGGATACTGATATTTTGGCAGCGTCTTGAATGACTCCTCAACCAGGGGTGCCACCTGAAGAAGCAGGAGCCGCAGTAGCCGCTGAATCTTCAACGGGTACATGGACCACTGTTTGGACTGATGGACTTACCAGTCTTGATCGTTATAAAGGTTGATGCTATGACATCGAACCTGTAGCTGGGGAAGATAATCAATACATTGCTTATGTTGCTCATCCTTTAGATCTTTCTGAGGAAGGTTCTGTTACCAACATGTTCACTTCCATCGTAGGTAATGTTTTTGGATCTAAAGCTTCACGAGCCTCGCGTCTGGAAGATTCACGAATTCCACCTGCTTATTCCAAAACTTTTCAAGGTCCACCTCATGGTATTCAGGTTGAAAGGGATAAATTGAATAAATATGGTCGTCCTTTATTGGGATGTACTATCAAACCAAAACTAGGTTTATCTGCTAAAAACTATGGTAGAGCTGTATATGAATGTCTTCGCGGTGGACCTGATTTCACAAAGGATGATGAGAATGTTAATTCTCAGCCTTTCATGCGTTGGAGAGATCGTTTCTTGTTTGTAGCAGAAGCCCTTTTTAAATCTCAAGCTGAAACAGGCGAGATTAAAGGGCATTACTTAAATGCTACTGCAGGTACATGTGAAGAGATGATGAAAAGGGCATATTTTGCTAGAGAATTAGGGGTGCCTATTGTAATGCACGACTATTTGACAGGTGGTTTTACTGCAAATACGACTTTGGCTCACTACTGTCGAGACAACGGTTTACTTCCCCATATTCATCGTGCTATGCATGCGGTTACCGACAGACAAAGAAATCATGGTATTCACTTTCGTGTATTAGCTAAAGCATCACGTATGTCTGGTGGAGATCATATTCATGCAGGTACTGTCGTAGGTAAATTAGAGGGAGAACGTGAAGTAACTTTAGGCTTTGTTGATTCACCTCGCGACGATTATATCGAAAAGGATCGAAGTCGTGGTATCTATTTCACTCAAGACTGGGTATCTATGCCAGGTGTTTTGCCTGTTGCTTCAGGAGGTATTCATGTCTGGCATATGCCTGCTTTAACTGAGATTTCCGGAGATGATTCTGTATTACAGTTTGGTGGGGGGACTTTAGGGCACCCTTGGGGAAATGCACCTGGTGCTGTAGCTAATCGAGTCGCCTTAGAAGCCTGTGTGCAAGCTCGTAATGAGGGACGTGATCTTGCTCGCCAAGGTAATGAAGTTATTCGGGAGGCTTGTAAGTGGAGTCCAGAATTAGCAGCTTATAATCGTTTTCCAAATGAATCGACTTTTGAGAAGAGACAGAAATTCTGTTTAAAAAAATCAAAAAATAATTTCAGTTTTTTATTTGTAAAACGTTTAATCGGGAAAATACGTGAACAAAAATTTTCAGATCCTCCTACGAATCACAATTAGAATGAATCTCTTGATTGCAACATAAATTCTTGCTTAGATTCAATAGGAAAAAGTTTGACAATAATTTTAGAATTATTTCTACCAGTCCCGACTCGATTCTTGCTAAGAAAAAAAAGGAATAGCTACCAATCTATTCATTCCACATTTTCCTTCATGGAAGATAATTGTTTGAATTCAAATTGTATTTTGAATATTACGATACCTCATTTACTTTCTCTAGAAATACTTATTCGAATTTTTCGTAGACGAGTCTAAGATGCTTCTTCTTTATACTCTACACGATTGACTTTTCATAAGTATCGAAACTTCATTTTGTTAGATATATCTACCTCGAATGCTTCAAAAGAAATAACTAGATTATCTTCCTTCTTATGGAATTCTTTTTATTACGAATCCGAATCTCCTTTAATTACTCTATGGAACAAATTTTACGATTTTCAATCGTTACCATATAGCACTTTACTTGATCAAACTCATTCTAGAAGGAAAATGAAATATCTTATCAAGTCATCATGGATTTCATTATCAAGGAAACAC---TTTTTGAAAAATTCCTCCTTCCATTATCTGAGATATGAAAATAAAACCTTCCTAGCCTTTAGAGATACTACCTATCTTAGTAAAAAGTGGAACCAATATTTTATTCAAATTTGGCAATATTATTTCCATATTTGGTTCGAACCACATAGAATTTTTCTAGAAAAATTACTAGAGTATCGTTTTTTTCTCCTAGGTTATATCCCTGACGTTTGACTCGTGAACATTATAGTTGAAGCTAGAGTATTCAATAAATTACCCAAGACATATATTCCCGTCAAAGAGTTTTCTCCTGTAGTTCCCATAATACCTCTGATTAGACTTTTAGCAAATGATAAGTTTTGCGATGCTTTAGGACATCCAATTGGTAAATTATCTTGGACTACTTTGACGGATGATGAGATTTTTAACCGATTTAACCATATTCGGAAGAAACTTTTACATTATTACAGCGG
	Dendroceros_granulatus                        ?????????????????????????????????????????????????????????????????????????????????????????????????????????????????????????????????????????????????????????????????????????????????????????????????????????????????????????????????????????????????????????????????????????????????????????????????????????????????????????????????????????????????????????????????????????????????????????????????????????????????????????????????????????????????????????????????????????????????????????????????????????????????????????????????????????????????????????????????????????????????????????????????????????????????????????????????????????????????????????????????????????????????????????????????????????????????????????????????????????????????????????????????????????????????????????????????????????????????????????????---??????????????????????????????????????????????????????????????????????????????????????????????????????????????????????????????????????????????????????????????????????????????????????????????????????????????????????????????????????????????????????????????????????????????????????????????????????????????????????GGATTTAAAGCTGGTGTTAAGGATTATAGATTAACCTACTATACTCTTGATTATGAAACCAAGGATACTGATATTTTGGCAGCGTCTTGAATGACTCCTCAACCAGGGGTGCCACCTGAAGAAGCAGGAGCCGCAGTAGCCGCTGAATCTTCAACGGGTACGTGGACTACTGTTTGGACTGATGGACTTACCAGTCTTGATCGTTATAAAGGTTGATGCTATGACATCGAACCTGTAGCTGGGGAAGATAATCAATACATTGCTTATGTTGCTCATCCTTTAGATCTTTCTGAGGAAGGTTCTGTTACCAACATGTTCACTTCCATCGTAGGTAATGTTTTTGGATCTAAAGCTTCGCGAGCCTCGCGTCTGGAAGATTCACGAATTCCACCTGCTTATTCCAAAACTTTTCAAGGTCCACCTCATGGTATTCAGGTTGAAAGGGATAAATTGAATAAACATGGTCGTCCTTTATTGGGATGTATTATCAAACCAAAACTAGGTTTATCTGCTAAAAACTATGGTAGAGCTGTATATGAACGTCTTCGTGGTGGACCTGATTTCACAAAGGATGATGAGAATGTTAATTCTCAGCCTTTCATGCGTTGGAGAGATCGTTTCTTGTTTGTAGCAGAAGCCCTTTTTAAATCTCAAGCTGAAACAGGCGAGATTAAAGGGCATTACTTAAATGCTACTGCAGGTACATGTGAAGAGATGATGAAAAGGGCATATTTTGCTAGAGAATTAGGGGTGCCTATTGTAATGCATGACTATTTGACAGGTGGTTTTCATGCAAATACGACTTTGGCTCACTACTGTCGAGACAACGGTTTACTTCCCCATATTCATCGTGCTATGCATGCGGTTATCGACAGACAAAGAAATCATGGTATTCACTTTCGTGTATTAGCTAAAGCATCACGTATGTCTGGTGGAGATCATATTCATGCAGGTACTGTCGTAGGTAAATTAGAGGGAGAACGTGAAGTAACTTTAGGCTTTGTTGATTCACCTCGCGACGATTATATCGAAAAGGATCGAAGTCGTGGTATCTATTTCACTCAAGACTGGGTATCTATGCCAGGTGTTTTTCCTGTTGCTTCAGGAGGTATTCATGTCTGGCATATGCCTGCTTTAACTGAGATTCTCGGAGATGATTCTGTATTACAGTTTGGTGGGGGGACTTTAGGGCACCCTTGGGGAAATGCACCTGGTGCTGTAGCTAATCGAGTCGCCTTAGAAGCCTGTGTGCAAGCTCGTAATGAGGGACGTGATCTTGCTCGCCAAGGTAATGAAATTATTCGGGAGGCTTGTAAGTGGAGTCCAGAATTAGCA????????????????????????????????????????????????????????????????????????????????????????????????????????????????????????????????????????????????????????????????????????????????????????????????????????????????????????????????????????????????????????????????????????????????????????????????????????????????????????????????????????????????????????????????????????????????????????????????????????????????????????????????????????TATACTCTACACGATTGACTTTTCATAAGTATCGAAACTTCATTTTGTTAGATATATCTACCTCGAATGCTTCAAAAGAAATAACTAGATTATCTTCCTTCTTATGGAATTCTTTTTATTACGAATCCGAATCTACTTTAATTACTCTATGGAACCAATTTTACGATTTTCAATCGTTACCATATAGCACTTTACTTGATCAAACTCATTCTAGAAGGAAAATGAAATATCTTATCAAGTCATCATGGATTTCATTATCAAGGAAAAAC---TTTTTGAAAAATTCCTCCTTCCATTATCTGAGATATGAAAATAAATCCTTCCTAGCCTTTAGAGATACTACCTATCTGAATAAAAAGTGGAACCAATATTTTCTTCAAATTTGGCAATATTATTTCCATATTTGGTTCGAACCACATAGAATTTTTCTAGAAAAATTACTAGAGTATCGTTTTTTTCTCCTAGGTTATATCCCTGACGTTTGACTCGTGAACATTATAGTTGAAGCTAGAGTATTCAATAAATTACCCAAGACATATATTCCCGTCAAAGAGTTTTCTCCTGTAGTTCCCATAATACCTCTGATTAGACTTTTAGCAAATGATAAGTTTTGCAATGCTTTAGGACATCCAATTGGTAAATTATCTTGGACTACTTTGACGGATGATGAGATTT?????????????????????????????????????????????????
	Dendroceros_javanicus                         AGCTCACGATTTATGTGTTATTTATCTATTCCTACTTTTTTTATGCCAATGCCGGTTACCGGAGATAACTCTATTTAATTATTTCTAGGATGGGAGGGAGTCGGTCCTGCTTTATATTTGTCAATTAATTTTTGGTTCACGAGACTTCAAGCCAATAAAGCAGCTATCAAAGCTATGCCTGTGAATTGAGTAGGTGACTTTGGATTAGCTCCCGGTATTATGGGTGGTTTTACCCTTTTTCAAACAGTAGACTTTTCTACTATTTTTGCTCGTGCTAGTGCTTTCTCTGAACCCAACCATTTCTTTGTTTTTTGTAATATGAGATTTCATGCTATAACTGTTATTTGTATTTTACCGCCCATTGGCGCTGTCGGAAAATCTGCATAAATAGGATTGCATACTTGGTTACCCGACGTCACGGAGGGTCCCACTCCAGTATCCGCTTCGATTCATGCAGCTACTACGGTCACAGCAGGCGTTTTTATGATAGCGAGGCGCCCTCCCTTATTTGAATACCCGCCTAATGCTTTGATTGTTGTTACTCCTGTAGGAGCTATGACGCCATTCTTTGCGGCAACCACAGGAATATTACAGAACGATTTGAAGAGGGTCATAGCTTATTCCATTTGTAGTCAATCAGGCTATATGATCTTCGCTTGCGGCATTTCCAACTATTCTGTTAGCGTATTTCACTTGATGAATCATGCTTTTCTTAAAGCATCACCCTCTTTGAGTGCAGGTCCAGTGATTCATGCCATGTCGGATGAGCAAGATATGCGTAAGATGGGAGGACTTGC---TTCCCTGTTACCCTTTACCTATGCTATGATGCTTATAGGCAGCTTATCTCCAATCGGATTTCCTTTTTTAACTGGATTTTATTCCAAAGATGTGATTCTGGAGCCTGCTTACACTAAATATACAATTAGCGGTAACTCTGCTTTCTGGTTGGGAAGTGTCTCTGTCTTCTTCACTTCTTACCACTTCTTTCGCTTACTCTTCTTAACATTCTTAGCACCAACCAATTCATTCAAGCAAGACATGTTACGATGTCATGATGCGCCCATTCTCATGGCAATCCCTTTAATCTTTTTGGCTTTTGGAAGTATTGGATTTAAAGCTGGTGTTAAGGATTATAGATTAACCTACTATACTCTTGATTATGAAACCAAGGATACTGATATTTTGGCAGCGTCTTGAATGACTCCTCAACCAGGGGTGCCACCTGAAGAAGCAGGAGCCGCAGTAGCCGCTGAATCTTCAACGGGTACATGGACCACTGTTTGGACTGATGGACTTACCAGTCTTGATCGTTATAAAGGTTGATGCTATGACATCGAACCTGTAGCTGGGGAAGATAATCAATACATTGCTTATGTTGCTCATCCTTTAGATCTTTCTGAGGAAGGTTCTGTTACCAACATGTTCACTTCCATCGTAGGTAATGTTTTTGGATCTAAAGCTTCACGAGCCTTGCGTCTGGAAGATTCACGAATTCCACCTGCTTATTCCAAAACTTTTCAAGGTCCACCTCATGGTATTCAGGTTGAAAGGGATAAATTAAATAAATATGGTCGTCCTTTATTGGGATGTACTATCAAACCAAAACTAGGTTTATCTGCTAAAAACTATGGTAGAGCTGTATATGAATGTCTTCGCGGTGGACCTGATTTCACAAAGGATGATGAGAATGTTAATTCTCAACCTTTCATGCGTTGGAGAGATCGTTTCTTGTTTGTAGCAGAAGCCCTTTTTAAATCTCAAGCTGAAACAGGCGAGATTAAAGGGCATTACTTAAATGCTACTGCAGGTACATGTGAAGAGATGATGAAAAGGGCATATTTTGCTAGAGAATTAGGGGTGCCTATTGTAATGCACGACTATTTGACAGGTGGTTTTACTGCAAATACGACTTTGGCTCACTACTGTCGAGACAACGGTTTACTTCCCCATATTCATCGTGCTATGCATGCGGTTATCGACAGACAAAGAAATCATGGTATTCACTTTCGTGTATCAGCTAAAGCATCACGTATGTCTGGTGGAGATCATATTCATGCAGGTACTGTCGTAGGTAAATTAGAGGGAGAACGTGAAGTAACTTTAGGCTTTGTTGATTTACCTCGCGACGATTATATCGAAAAGGATCGAAGTCGTGGTATCTATTTCACTCAAGACTGGGTATCTATGCCAGGTGTTTTGCCTGTTGCTTCAGGAGGTATTCATGTCTGGCATATGCCTGCTTTAACTGAGATTTCCGGAGATGATTCTGTATTACAGTTTGGTGGGGGGACTTTAGGGCACCCTTGGGGAAATGCACCTGGTGCTGTAGCTAATCGAGTCGCCTTAGAAGCCTGTGTGCAAGCTCGTAATGAGGGACGTGATCTTGCTCGCCAAGGTAATGAAATTATTCGGGAGGCTTGTAAGTGGAGTCCAGAATTAGCAGCTTATAATCGTTTTCCAAATGAATCGACTTTTGAGAAGAGACAGAAATTCTGTTTAAAAAAATCAAAAAATAATTTCAGTTTTTTATTTGTAAAACGTTTAATCGGGAAAATACGTGAACAAAAATTTTCAGATCCTCCTACGAATCACAATTAGAATGAATCTCTTGATTGCAACATAAATTATTGCTTAGATTCAATAGGAAAAAGTTTGACAATAATTTTAGAATTATTTCTACCAGTCCCGACTCGATTTTTGCTAAGAAAAAAAAGGAATAGCTACCAATCTATTCATTCCACATTTTCTTTCATGGAAGATAATTGTTTGAATTCAAATTGTATTTTGAATATTACGATACCTCATTTACTTTCTCTAGAAAGACTTATTCGAATTTTTCGTAGACGAGTCTAAGATGCTTCTTCTTTATACTCTACACGATTGACTTTTCATAAGTATCGAAACTTCATTTTGTTAGATATATATACCTCGAATGCTTCAAGAGAAATAACTAGATTATCTTCCTTCTTATGGAATTATTTTTATTACGAATCCGAATCTCCTTTAATTACTCTATGGAACCAATTTTACGATTTTCAATCGTTACCATATAGCACTTTACTTGATCAAACTCATTCTAGAAGGAAAATGAAATATCTTATCAAGTCATCATGGATTTCATTATCAAGGAAAAAC---TTTTTTAAAAATTCCTCCTTCCATTATCTGAGATATGAAAATAAATCCTTCCTAGCCTTTAGAGATACTACCTATCTGAGTAAAAAGTGGAACCAATATTTTCTTCAAATTTGGCAATATTATTTCCATATTCGGTTCGAACCACATAGAATTTTTCTAGAAAAATTACTAGAGCATCGTTTTTTTCTCCTAGGTTATATCCCTGACGTTTGACTCGTGAACATTATAGTTGAAGCTAGAGTATTCAATAAATTACCCAAGACATATATTCCCGTCAAAGAATTTTCTCCTGTAGTTCCCATAATACCTCTGATTAGATTTTTAGCAAATGATAAGTTTTGCAATGCTTTAGGACATCCAATGGGTAAATTATCTTGGACTACTTTGACGGATGATGAGATTTTTAACCGATTCAACCATATTCGGAAGAAACTTTTACATTATTACAGCGG
	Dendroceros_paivae                            ????CACGATTTATGTGTTATTTATCTATTCCTACTTTTTTTATGCCAATGCCGGTTACCGGAGATAACTCTATTTAATTATTTCTAGGATGGGAGGGAGTCGGTCCTGCTTTATATTTGTCAATTAATTTTTGGTTCACGAGACTTCAAGCCAATAAAGCAGCTATCAAAGCTATGCCTGTGAATTGAGTAGGTGACTTTGGATTAGCTCCCGGTATTATGGGTGGTTTTACCCTTTTTCAAACAGTAGACTTTTCTACTATTTTTGCTCGTGCTAGTGCTTTCTCTGAACCCAACCATTTCTTTGTTTTTTGTAATATGAGATTTCATGCTATAACTGTTATTTGTATTTTACCGCCCATTGGCGCTGTCGGAAAATCTGCATAAATAGGATTGCATACTTGGTTACCCGACGTCACGGAGGGTCCCACTCCAGTATCCGCTTCGATTCATGCAGCTACTACGGTCACAGCAGGCGTTTTTATGATAGCGAGGCGCCCTCCCTTATTTGAATACCCGCCTAATGCTTTGATTGTTGTTACTCCTGTAGGAGCTATGACGCCATTCTTTGCGGCAACCACAGGAATATTACAGAACGATTTGAAGAGGGTCATAGCTTATTCCATTTGTAGTCAATCAGGCTATATGATCTTCGCTTGCGGCATTTCCAACTATTCTGTTAGCGTATTTCACTTGATGAATCATGCTTTTCTTAAAGCATCACCCTCTTTGAGTGCAGGTCCAGTGATTCATGCCATGTCGGATGAGCAAGATATGCGTAAGATGGGAGGACTTGC---TTCCCTGTTACCCTTTACCTATGCTATGATGCTTATAGGCAGCTTATCTCCAATCGGATTTCCTTTTTTAACTGGATTTTATTCCAAAGATGTGATTCTGGAGCCTGCTTACACTAAATATACAATTAGCGGTAACTCTGCTTTCTGGTTGGGAAGTGTCTCTGTCTTCTTCACTTCTTACCACTTCTTTCGCTTACTCTTCTTAACATTCTTAGCACCAACCAATTCATTCAAGCAAGACATGTTACGATGTCATGATGCGCCCATTCTCATGGCAATCCCTTTAATCTTTTTGGCTTTTGGAAGTATTGGATTTAAAGCTGGTGTTAAGGATTATAGATTAACCTACTATACTCTTGATTATGAAACCAAGGATACTGATATTTTGGCAGCGTCTTGAATGACTCCTCAACCAGGGGTGCCACCTGAAGAAGCAGGAGCCGCAGTAGCCGCTGAATCTTCAACGGGTACATGGACCACTGTTTGGACTGATGGACTTACCAGTCTTGATCGTTATAAAGGTTGATGCTATGACATCGAACCTGTAGCTGGGGAAGATAATCAATACATTGCTTATGTTGCTCATCCTTTAGATCTTTCTGAGGAAGGTTCTGTTACCAACATGTTCACTTCCATCGTAGGTAATGTTTTTGGATCTAAAGCTTCACGAGCCTTGCGTCTGGAAGATTCACGAATTCCACCTGCTTATTCCAAAACTTTTCAAGGTCCACCTCATGGTATTCAGGTTGAAAGGGATAAATTAAATAAATATGGTCGTCCTTTATTGGGATGTACTATCAAACCAAAACTAGGTTTATCTGCTAAAAACTATGGTAGAGCTGTATATGAATGTCTTCGCGGTGGACCTGATTTCACAAAGGATGATGAGAATGTTAATTCTCAACCTTTCATGCGTTGGAGAGATCGTTTCTTGTTTGTAGCAGAAGCCCTTTTTAAATCTCAAGCTGAAACAGGCGAGATTAAAGGGCATTACTTAAATGCTACTGCAGGTACATGTGAAGAGATGATGAAAAGGGCATATTTTGCTAGAGAATTAGGGGTGCCTATTGTAATGCACGACTATTTGACAGGTGGTTTTACTGCAAATACGACTTTGGCTCACTACTGTCGAGACAACGGTTTACTTCCCCATATTCATCGTGCTATGCATGCGGTTATCGACAGACAAAGAAATCATGGTATTCACTTTCGTGTATCAGCTAAAGCATCACGTATGTCTGGTGGAGATCATATTCATGCAGGTACTGTCGTAGGTAAATTAGAGGGAGAACGTGAAGTAACTTTAGGCTTTGTTGATTTACTTCGCGACGATTATATCGAAAAGGATCGAAGTCGTGGTATCTATTTCACTCAAGACTGGGTATCTATGCCAGGTGTTTTGCCTGTTGCTTCAGGAGGTATTCATGTCTGGCATATGCCTGCTTTAACTGAGATTTCCGGAGATGATTCTGTATTACAGTTTGGTGGGGGGACTTTAGGGCACCCTTGGGGAAATGCACCTGGTGCTGTAGCTAATCGAGTCGCCTTAGAAGCCTGTGTACAAGCTCGTAATGAGGGACGTGATCTTGCTCGCCAAGGTAATGAAATTATTCGGGAGGCTTGTAAGTGGAGTCCAGAATTAGCAGCTTATAATCGTTTTCCAAATGAATCGACTTTTGAGAAGAGACAGAAATTCTGTTTAAAAAAATCAAAAAATAATTTCAGTTTTTTATTTGTAAAACGTTTAATCGGGAAAATACGTGAACAAAAATTTTCAGATCCTCCTACGAATCACAATTAGAATGAATCTCTTGATTGCAACATAAATTATTGCTTAGATTCAATAGGAAAAAGTTTGACAATAATTTTAGAATTATTTCTACCAGTCCCGACTCGATTTTTGCTAAGAAAAAAAAGGAATAGCTACCAATCTATTCATTCCACATTTTCTTTCATGGAAGATAATTGTTTGAATTCAAATTGTATTTTGAATATTACGATACCTCATTTACTTTCTCTAGAAATACTTATTCGAATTTTTCGTAGACGAGTCTAAGATGCTTCTTCTTTATACTCTACACGATTGACTTTTCATAAGTATCGAAACTTCATTTTGTTAGATATATATACCTCGAATGCTTCAAGAGAAATAACTAGATTATCTTCCTTCTTATGGAATTATTTTTATTACGAATCCGAATCTCCTTTAATTACTCTATGGAACCAATTTTACGATTTTCAATCGTTACCATATAGCACTTTACTTGATCAAACTCATTCTAGAAGGAAAATGAAATATCTTATCAAGTCATCATGGATTTCATTATCAAGGAAAAAC---TTTTTTAAAAATTCCTCCTTCCATTATCTGAGATATGAAAATAAATCCTTCCTAGCCTTTAGAGATACTACCTATCTGAGTAAAAAGTGGAACCAATATTTTCTTCAAATTTGGCAATATTATTTCCATATTCGGTTCGAACCACATAGAATTTTTCTAGAAAAATTACTAGAGCATCGTTTTTTTCTCCTAGGTTATATCCCTGACGTTTGACTCGTGAACATTATAGTTGAAGCTAGAGTATTCAATAAATTACCCAAGACATATATTCCCGTCAAAGAATTTTCTCCTGTAGTTCCCATAAAACCTCTGATTAGATTTTTAGCAAATGATAAGTTTTGCAATGCTTTAGGACATCCAATGGGTAAATTATCTTGGACTACTTTGACGGATGATGAGATTTTTAACCGATTCAACCATATTCGGAAGAAACTTTTACATTATTACAGCGG
	Dendroceros_sp.                               ?????????????????????????????????????????????????????????????????????????????????????????????????????????????????????????????????TTTTGGTTCACGAGACTTCAGGCCAATAAAGCAGCTATCAAAGCTATGCCTGTGAATTGAGTAGGTGACTTTGGATTAGCTCCCGGTATTATGGGTGGTTTTACCCTTTTTCAAACAGTAGACTTTTCTACTATTTTTGCTCGTGCTAGTGCTTTCTCTGAACCCAACCATTTCTTTGTTTTTTGTAATATGAGATTTCATGCTATAACTGTTATTTGTATTTTACCGCCCATTGGCGCTGTCGGAAAATCTGCATAAATAGGATTGCATACTTGGTTACCCGACGTCACGGAGGGTCCCACTCCAGTATCCGCTTCGATTCATGCAGCTACTACGGTCACAGCAGGCGTTTTTATGATAGCGAGGCGCCCTCCCTTATTTGAATACCCGCCTAATGCTTTGATTGTTGTTACTCCTGTAGGAGCTATGACGCCATTCTTTGCGGCAACCACAGGAATATTACAGAACGATTTGAAGAGGGTCATAGCTTATTCCATTTGTAGTCAATCAGGCTATATGATCTTCGCTTGCGGCATTTCCAACTATTCTGTTAGCGTATTTCACTTGATGAATCATGCTTTTCTTAAAGCATCACCCTCTTTGAGTGCAGGTCCAGTGATTCATGCCATGTCGGATGAGCAAGATATGCGTAAGATGGGAGGACTTGC---TTCCCTGTTACCCTTTACCTATGCTATGATGCTTATAGGCAGCTTATCTCCAATCGGATTTCCTTTTTTAACTGGATTTTATTCCAAAGATGTGATTCTGGAGCCTGCTTACACTAAATATACAATTAGCGGTAACTCTGCTTTCTGGTTGGGAAGTGTCTCTGTCTTCTTCACTTCTTACCACTTGTTTCGCTTACTCTTCTTAACATTCTTAGCACAAACCAATTCATTCAAGCAAGACATGTTACGATGTCATGATGCGCCCATTCTCATGGGAATCC?????????????????????????????GGATTTAAAGCTGGTGTTAAGGATTATAGATTAACCTACTATACTCTTGATTATGAAACCAAGGATACTGATATTTTGGCAGCGTCTTGAATGACTCCTCAACCAGGGGTGCCACCTGAAGAAGCAGGAGCCGCAGTAGCCGCTGAATCTTCAACGGGTACATGGACCACTGTTTGGACTGATGGACTTACCAGTCTTGATCGTTATAAAGGTTGATGCTATGACATCGAACCTGTAGCTGGGGAAGATAATCAATACATTGCTTATGTTGCTCATCCTTTAGATCTTTCTGAGGAAGGTTCTGTTACCAACATGTTCACTTCCATCGTAGGTAATGTTTTTGGATCTAAAGCTTCACGAGCCTCGCGTCTGGAAGATTCACGAATTCCACCTGCTTATTCCAAAACTTTTCAAGGTCCACCTCATGGTATTCAGGTTGAAAGGGATAAATTGAATAAATATGGTCGTCCTTTATTGGGATGTACTATCAAACCAAAACTAGGTTTATCTGCTAAAAACTATGGTAGAGCTGTATATGAATGTCTTCGCGGTGGACCTGATTTCACAAAGGATGATGAGAATGTTAATTCTCAGCCTTTCATGCGTTGGAGAGATCGT?TCTTGTTTGTAGCAGAAGCCCTTTTTAAATCTCAAGCTGAAACAGGCGAGATTAAAGGGCATTACTTAAATGCTACTGCAGGTACATGTGAAGAGATGATGAAAAGGGCATATTTTGCTAGAGAATTAGGGGTGCCTATTGTAATGCACGACTATTTGACAGGTGGTTTTACTGCAAATACAACTTTGGCTCACTACTGTCGAGACAACGGTTTACTTCCCCATATTCATCGTGCTATGCATGCGGTTATCGACAGACAAAGAAATCATGGTATTCACTTTCGTGTATTAGCTAAAGCATCACGTATGTCTGGTGGAGATCATATTCATGCAGGTACTGTCGTAGGTAAATTAGAGGGAGAACGTGAAGTAACTTTAGGCTTTGTTGATTCACCTCGCGACGATTATATCGAAAAGGATCGAAGTCGTGGTATCTATTTCACTCAAGACTGGGTATCTATGCCAGGTGTTTTTCCTGTTGCTTCAGGAGGTATTCATGTCTGGCATATGCCTGCTTTAACTGAGATTTTCGGAGATGATTCTGTATTACAGTTTGGTGGGGGGACTTTAGGGCACCCTTGGGGAAATGCACCTGGTGCTGTAGCTAATCGAGTCGCCTTAGAAGCCTGTGTGCAAGCTCGTAATGAGGGACGTGATCTTGCTCGCCAAGGTAATGAAATTATTCGGGAGGCTTGTAAGTGGAGTCCAGAATTAGCA???????????????????????????????????????????????????????????????????????????????????????????????????????????????????????????????????????????????????????????????????????????????????????????????????????????????????????????????????????????????????????????????????????????????????????????????????????????????????????????????????????????????????????????????????????????????????????????????????????????????????????????????????????????????????????????TTTTCATAAGTATCGAAACTTCATTTTGTTAGATATATCTACCTCGAATGCTTCAAAAGAAATAACTAGATTATCTTCCTTCTTATGGAATTCTTTTTATTACGAATCCGAATCTACTTTAATTACTCTATGGAACCAATTTTACGATTTTCAATCGTTACCATATAGCACTTTACTTGATCAAACTCATTCTAGAAGGAAAATGAAATATCTTATCAAGTCATCATGGATTTCATTATCAAGGAAAAAC---TTTTTGAAAAATTCCTCCTTCCATTATCTGAGATATGAAAATAAATCCTTCCTAGCCTTTAGAGATACTACCTATCTGAATAAAAAGTGGAACCAATATTTTCTTCAAATTTGGCAATATTATTTCCATATTTGGTTCGAACCACATAGAATTTTTCTAGAAAAATTACTAGAGTATCGTTTTTTTCTCCTAGGTTATATCCCTGACGTTTGACTCGTGAACATTATAGTTGAAGCTAGAGTATTCAATAAATTACCCAAGACATATATTCCCGTCAAAGAGTTTTCTCCTGTAGTTCCCATAATACCTCTGATTAGACTTTTAGCAAATGATAAGTTTTGCAATGCTTTAGGACATCCAATTGGTAAATTCTCTTGGACTACTTTGACGGATGATGAGATTTTTAACCGATTTAACCATATTCGGAAGAAACTTTTACATTATTACAGCGG
	Dendroceros_tubercularis                      ????????????????????????????????????????????????????????????????????????ATTTAATTATTTCTT?GATGGGAGGGAGTCGGTCCTGCTTTATATTTGTCAATTAATTTTTGGTTCACGAGACTTCAAGCCAATAAAGCAGCTATCAAAGCTATGCCTGTGAATTGAGTAGGTGACTTTGGATTAGCTCCCGGTATTATGGGTGGTTTTACCCTTTTTCAAACAGTAGACTTTTCTACTATTTTTGCTCGTGCTAGTGCTTTCTCTGAACCCAACCATTTCTTTGTTTTTTTTCATATGAGATTTCATGCTATAACTGTTATTTGTATTTTACCGCCCATTGGCGCTGTCGGAAAATCTGCATAAATAGGATTGCATACTTGGTTACCCGACGTCACGGAGGGTCCCACTCCAGTATCCGCTTCGATTCATGCAGCTACTACGGTCACAGCAGGCGTTTTTATGATAGCGAGGCGCCCTCCCTTATTTGAATACCCGCCTAATGCTTTGATTGTTGTTACTCCTGTAGGAGCTATGACGCCATTCTTTGCGGCAACCACAGGAATATTACAGAACGATTTGAAGAGGGTCATAGCTTATTCCATTTGTAGTCAATCAGGCTATATGATCTTCGCTTGCGGCATTTCCAACTATTCTGTTAGCGTATTTCACTTGATGAATCATGCTTTTCTTAAAGCATCACCCTCTTTGAGTGCAGGTCCAGTGATTCATGCCATGTCGGATGAGCAAGATATGCGTAAGATGGGAGGACTTGC---TTCCCTGTTACCCTTTACCTATGCTATGATGCTTATAGGCAGCTTATCTCCAATCGGATTTCCTTTTTTAACTGGATTTTATTCCAAAGATGTGATTCTGGAGCCTGCTTACACTAAATATACAATTAGCGGTAACTCTGCTTTCTGGTTGGGAAGTGTCTCTGTCTTCTTCACTTCTTACCACTTCTTTCGCTTACTCTTCTTAACATTCTTAGCACCAACCAATTCATTCAAGCAAGACATGTTACGATGTCATGATGCGCCCATTCTCATGGCAATCCCTTTAATCTTTTTGGCTTTTGAAGTATTTGGATTTAAAGCTGGTGTTAAGGATTATAGATTAACCTACTATACTCTTGATTATGAAACCAAGGATACTGATATTTTGGCAGCGTCTTGAATGACTCCTCAACCAGGGGTGCCACCTGAAGAAGCAGGAGCCGCAGTAGCCGCTGAATCTTCAACGGGTACATGGACCACTGTTTGGACTGATGGACTTACCAGTCTTGATCGTTATAAAGGTTGATGCTATGACATCGAACCTGTAGCTGGGGAAGATAATCAATACATTGCTTATGTTGCTCATCCTTTAGATCTTTCTGAGGAAGGTTCTGTTACCAACATGTTCACTTCCATCGTAGGTAATGTTTTTGGATCTAAAGCTTCACGAGCCTTGCGTCTGGAAGATTTACGAATTCCACCTGCTTATTCCAAAACTTTTCAAGGTCCACCTCATGGTATTCAGGTTGAAAGGGATAAATTAAATAAATATGGTCGTCCTTTATTGGGATGTACTATCAAACCAAAACTAGGTTTATCTGCTAAAAACTATGGTAGAGCTGTATATGAATGTCTTCGCGGTGGACCTGATTTCACAAAGGATGATGAGAATGTTAATTCTCAACCTTTCATGCGTTGGAGAGATCGTTTCTTGTTTGTAGCAGAAGCCCTTTTTAAATCTCAAGCTGAAACAGGCGAGATTAAAGGGCATTACTTAAATGCTACTGCAGGTACATGTGAAGAGATGATGAAAAGGGCATATTTTGCTAGAGAATTAGGGGTGCCTATTGTAATGCACGACTATTTGACAGGTGGTTTTACTGCAAATACGACTTTGGCTCACTACTGTCGAGACAACGGTTTACTTCCCCATATTCATCGTGCTATGCATGCGGTTATCGACAGACAAAGAAATCATGGTATTCACTTTCGTGTATCAGCTAAAGCATCACGTATGTCTGGTGGAGATCATATTCATGCAGGTACTGTCGTAGGTAAATTAGAGGGAGAACGTGAAGTAACTTTAGGCTTTGTTGATTTACCTCGCGACGATTATATCGAAAAGGATCGAAGTCGTGGTATCTATTTCACTCAAGACTGGGTATCTATGCCAGGTGTTTTGCCTGTTGCTTCAGGAGGTATTCATGTCTGGCATATGCCTGCTTTAACTGAGATTTCCGGAGATGATTCTGTATTACAGTTTGGTGGGGGGACTTTAGGGCACCCTTGGGGAAATGCACGTGCTGCTGTAGCTAA?????????????????????????????????????????????????????????????????????????????????????????????????????????????????????????????????????????????????????????????????????????????????????????????????????????????????????????????????????????????????????????????????????????????????????????????????????????????????????????????????????????????????????????????????????????????????????????????????????????????????????????????????????????????????????????????????????????????????????????????????????????????????????????????????????????????????TCTTTATACTCTACACGATTGACTTTTCATAAGTATCGAAACTTCATTTTGTTAGATATATATACCTCGAATGCTTCAAGAGAAATAACTAGATTATCTTCCTTCTTATGGAATTATTTTTATTACGAATCCGAATCTCCTTTAATTACTCTATGGAACCAATTTTACGATTTTCAATCGTTACCATATAGCACTTTACTTGATCAAACTCATTCTAGAAGGAAAATGAAATATCTTATCAAGTCATCATGGATTTCATTATCAAGGAAAAAC---TTTTTTAAAAATTCCTCCTTCCATTATCTGAGATATGAAAATAAATCCTTCCTAGCCTTTAGAGATACTACCTATCTGAGTAAAAAGTGGAACCAATATTTTCTTCAAATTTGGCAATATTATTTCCATATTCGGTTCGAACCACATAGAATTTTTCTAGAAAAATTACTAGAGCATCGTTTTTTTCTCCTAGGTTATATCCCTGACGTTTGACTCGTGAACATTATAGTTGAAGCTAGAGTATTCAATAAATTACCCAAGACATATATTCCCGTCAAAGAATTTTCTCCTGTAGTTCCCATAATACCTCTGATTAGATTTTTAGCAAATGATAAGTTTTGCAATGCTTTAGGACATCCAATGGGTAAATTATCTTGGACTACTTTGACGGATGATGAGATTTTTAACCGATTC??????????????????????????????????????
	Folioceros_amboinensis                        AGCCTCTGATTTATGTGTTATTTATCTATTTCCATTTCTTTCACGCCAATGCCGGTTACCGGAGATAACTTTATCTAACTATTTCTAGGATGGGAGGGAGTCGGTCCTGCTCTATATTCGTCAATTAATTCTTGGTTTACATGACTTTAGGCAAATAAAGCAGCTATCAAAGTTATGCCTGTGAATCGAGTAGGTGACTTCGGATCAGCTCTTGGGATTATGGGTGTTTTTACCCCTCCTCAAACAGTAGACTTTTCTACTATTTTTGCTTGTGCTAGTGTCTTCTCCGAACCCAATCATTTTTTTGTTTTTTGTAATATGAGATTTCATGCTATAACTGTTATTCGTATTTTACTGTTTATTGGCGCTGCCGGAAAATCTGCACAAATAGGATTGCATACTCGGTTACCCGATGCCATGGAAGGTCCCACTCCAGTATCCGCTTCGATTCATGCAGCTACTATGGTAACAGCAGGCGTTTTTATGATAGCGAGGTGCCCTCCCTCATACGAAAACTCAGCTA?????????????????????????????????TGACGTCATTCTTTGCGGCAACCACAGGAATATTACAGAACGATTTGAAGAGGGTCATAGCTTATCCCATTTGTAGTCAATCAGGCTATATGATCTTTGCTTGCGGCATTTCCAACTATTCCGTTAGCGTATATCATTTGATGAATCATGCTTTTCTTAAAGCATTACTTCCCTTGAGTGCAGGTTCAGTGATTCATGCCATGTCGGATGAGCAAGATATGCGTAAGATGGGAGGACTTGC---TTCCCTGTTACCCTTTACCTATGCTATGATGCTTATAGGCAGCTTATCTCTAATCGGATTTCCCTTTTTAACTGGATTTCATCCCAAAGATGTGATTCCAGAACTTGCTTACACTAAATATACCATTAGTGGTAACTTTGCTTTCTGGTTGGGAAGTGTCTCTGTCTTCCTTAGTGCTTACCACTCCTTCCGCTTACTCTTTTTAACCTTCTTAGCACCAACTAATTC????????????????????????????????????????????????????????????????????????????????????????????????????????????????????????????????????????????CCAAGGATACTGATATTTTGGCAGCGTCTTGAATGACTCCTTAACCAGGGGTGCCACCTGAAGAAGCAGGAGCCGCAGTAGCTGCTGAATCTTCAACTGGTACATGGACTACTGTTTGGACCGATGGACTTACCAGCCTTGACCGTTACAAAGGTCGATGCTACGACATTGAACCTGTTGCTGGAGAGGAAAATCAATATATTGCTTATGCTGCTTATTCTTTAGATTTGTTTGAGGAGGGTTCTGTTACCAACATGTTCACTTCCATTGTAGGTAATGTTTTTGGATTTAAAGCTTTACGAGCCTCACGTCTAGAAGATTCACGAATTCCACCTGCTTATTCCAAAACCTTTCAAGGTCCACCTCATGGTATTCAAGTTGAAAGAGATAAATCGAATAAATATGGTCGTCC?TTATTAGGATGTACCATTAAACCAAAGTTAGGTTTATC?GCCAAAAACTATGGTAGAGCT??????????????????????????????????????????????????????????????????????????????????????????????????????????????????????????????????????????????????????????????????????????????????????????????????????????????????????????????????????????????????????????????????????????????????????????????????????????????????????????????????????????????????????????????????????????????????????????????????????????????????????????????????????????????????????????????????????????????????????????????????????????????????????????????????????????????????????????????????????????????????????????????????????????????????????????????????????????????????????????????????????????????????????????????????????????????????????????????????????????????????????????????????????????????????????????????????????????????????????????????????????????????????????????????????????????????????????????????AAAATACCAAAAACAGTTTCAGTTTTTTATCCATGAAACGCTTAATTAGAAAAATACGTGAACAAAACTTTTTGGATCTTTCTACGAATCGCAATCAGAATTCATTTCTTGGTTACAACATTAATCCTTATTTAAAATCAATACAAAAGAGTTTGACCATAATTTTGGAAATGTTTTTCCCAGTTTCATTGTAATTATTGCTGAGAAGGAAACGGAATAGTTCTTGATTCATTCATGTCATATTTTCCTCCATAGAAAAAAATTCTTTACATTCGAATTATATTTCAGATACTATGATACCTTACTTACTTTCTCCAGAAATATTTATTCGAATTTTTCGTAGACGAGTCTAAGATGCTTCTTTTCTATACTTCACACGGTTAATTCTTCATAAGTATCGAAATCCAATTCTCTTAGATAAATCTATTTCAAATTCTTCAAAAGAAATAACTAGATTATCTTCTTCTCCTTGGAATTTATTCTTCTATGAATTCGAATTCCCCTTAATAACTCTGTGGAACCAAATTTATGATTTTAAATCGTTACTGTATTGGACTTCACCTGATCAAAACCATTTTAGAGAGAAGATGAAATATCTTATGAAGTCATCATGGATTTCATTACCAAGGAAAAAC---TTCTCGAAGAATTCTTCCTTTCATTATGTAAGATATGAAAATATTTTTATTATAGCTTCAAGAGATAATATCTATTTAAATAAGAAGTGGAACCAATATTTCCTCCAAATTTGGCAATATTACTCTCATTTTTGGTTTGAACCACATAGGGTGATTTTCAAAAAATTATTGGAACATCGTTTCTCTCTTCTAGGTTATACCTCCAATGTTAAACCTGTAAACATTACAATTGAAGCTAGAATGTTAAAAGAATTACCTAGTACTTATATTTCCACTCGAGATTTTTGTCCGACAGTTCCCATAATACCTTTGATTGGACTTTTAGCGAATGAAAAATTCCGTAATACTTTAGGACATCCAATTGGTAAATTATCGTGGACTACTCTGACAGATGATGAAATTTTTAACCGAT????????????????????????????????????????
	Folioceros_fuciformis                         AGCCTCTGATTTATGTGTTATTTATCTATTTTTATTTCTTTCACGTCAATGCCGGTTACCGGAGATAACTTTATCTAACTATTTCTAGGATGGGAGGGAGTCGGTCCTGCTCTATATTCGTCAATTAATTCTTGGTTTACATGACTTTAGGCAAATAAAGCGGCTATCAAAGCTATGCCTGTGAATCGAGTAGGTGACTTCGGATCAGCTCTTGGGATTATGGGTGTTTTTACCCTTCCTCAAACAGTAGACTTTTCTACTATTTTTGCTTGTGCTAGTGTCTTCTCCGAACCCAATCATTTTTTTGTTTTTTGTAATATGAGATTTCATGCTATAACTGTTATTCGTATTTTACTGTTTATTGGCGCTGCCGGAAAATCTGCACAAATAGGATTGCATACTTGGTTACCCGATGCCATGGAAGGTCCCACTCCAGTATCCGCTTCGATTCATGCAGCTACTATGGTAACAGCAGGCGTTTTTATGATAGCGAGGTGCCCTCCCTCATGCGAAAACTCACCTAATGCTTTGATTGTTATTACTTTTGTAGGAGCTATGACGTCATTCTTTGCGGCAACCACAGGAATATTACAGAACGATTTGAAGAGGGTCATAGCTTATCCCATTTGTAGTCAATCAGGCTATATGATCTTTGCTTGCGGCATTTCCAACTATTCCGTTAGCGTATATCATTTGATGAATCATGCTTTTCTTAAAGCATTACTTCCCTTGAGTGCAGGTTCAGTGATTCATGCCATGTCGGATGAGCAAGATATGCGTAAGATGGGAGGACTTGC---TTCCCTGTTACCCTTTACCTATGCTATGATGCTTATAGGCAGCTTATCTCTAATCGGATTTCCCTTTTTAACTGGATTTCATCCCAAAGATGTGATTCCAGAACTTGCTTACACTAAATATACCATTAGTGGTAACTTTGCTTTCTGGTTGGGAAGTGT???????????????????????????????????????????????????????????????????????????????????????????????????????????????????????????????????????????????????????GGATTTAAAGCTGGTGTTAAAGATTATAGATTAACCTATTATACCCCTGATTACGAGACCAAGGATACTGATATTTTGGCAGCGTCTTGAATGACTCCTTAACCAGGGGTGCCACCTGAAGAAGCAGGAGCCGCAGTAGCTGCTGAATCTTCAACTGGTACATGGACTACTGTTTGGACCGATGGACTTACCAGCCTTGACCGTTACAAAGGTCGATGCTACGACATTGAACCTGTTGCTGGAGAGGAAAATTAATATATTGCTTATGCTGCTTATCTTTTAGATTTGTTTGAGGAAGGTTCTGTTACCAACATGTTCACTTCCATTGTAGGTAATGTTTTTGGATTTAAAGCTTTATGAGCCTTACGTCTAGAAGATTCACGAATTCCACCTGCTTATTCCAAAACCTTTCAAGGTCCACCTCATGGTATTCAAGTTGAAAGAGATAAATCGAATAAATATGGTCGTCCTTTATTAGGATGTACCATTAAACCAAAGTTAGGTTTATCTGCCAAAAACTATGGTAGAGCTGTATATGAATGTCTTCGTGGTGGACTTGATTTCACCAAAGATGACGAAAATGTTAATTCTCAACCTTTTATGCGTTGGAGAGATCGTTTTCTATTCGTAGCAGAAGCTATTTCTAAATCTCAAGCTGAAACAGGGGAGATTAAAGGGCATTACTTAAATGCCACTGCAGGTACATGTGAGGAAATGATGAAAAGGGCATAATTTGCTAGAGAATTAGGAATGCCTATCGTAATGCATGATTATTTGACAGGAGGTTTTACTGCAAATACGACCCTGGCTCATTTTTGTAGAGACAATGGTTTACTTCTTCATATTCATCGTGCCATGCATGCAGTTACCGACAGACAAAGAAATCATGGTATTCACTTTCGTGTATCAGCTAAAGCATCACGTATGTCCGGGGGAGATCATATTCATCCAGGTACAGTAGTAGGTAAATTAGAGGGAGAACGTGAAGTAACTTTAGGTTTTGTGGATTTACCTTGTGACGATTATATTGAAAAAGATAGAAGTCGTGGAATATATTTTACTCAAGACTGGGTCTCTATGCCTGGTGTTTTGCCTGTGGCTTCAGGTGGTATTCATGTTTGGCATATGTCAGCTTTAACTGAGATTTTCGGAGATGATTCCGTACTACAGTTTGGCGGGGGAACTTTAGGACACCCTTGGGGAAATGCACCTGGTGCTGTAGCTAATTGAGTTGCTTTAGAAGCTTGTGTGCAAGCTCGTAATGAAGGACGTGATCTTGCTCGCGAGGGTAATGATATTATCCG???????????????????????????????GCTTATAATTGTTCTCCAAATGATTTAACTTTAAAGAAGAGACAAAATTTCATTTTAGAAAATACCAAAAACAGTTTCAGTTTTTTATCCATGAAACGCTTAATTAGAAAAATACGTGAACAAAACTTTTTAAATCTTTCTACGAATCGCAATCAGAATTCATTTCTTGGTTACAACATTAATCCTTATTTAAAATCAATACAAAAGAGTTTGACCATAATTTTGGAAATGTTTTTCCCAGTTTCATTGTAATTATTGCTGAGAAGGAAACGGAATAGTTCTTGATTCATTCATGTCATATCTTCCTCCATAGAAGAAAATTCTTTACATTCGAATTGTATTTCAGATACTATGATACCTTACTTACTTTCTCCAGAAATATTTATTCGAATTTTTCGTAGACGAGTCTAAGATGCTTCTTTTCTATACTTCACACGGTTAATTCTTCATAAGTATCGAAATCCAATTCTCTTAGATAAATCTATTTCAAATTCTTCAAAAGAAATAACTAGATTATCTTCATCTCCTTGGAATTTATTCTTCTATGAATTCGAATTCCCCTTAATGACTCTGTGGAACCAAATTTATGATTTTAAATCGTTATTGTATTGGACTTCACCTGATCAAAATCATTTTAGAGAGAAGATGAAATATCTTATGAAGTCATCATGGATTTCATTATCAAGGAAAAAC---TTCTCGAAGAATTCCTCCTTTCATTATGTAAGATATGAAAATATTTTTATTATAGCTTCAAGAGATACTATCTATTTAAATAAGAAGTGGAACCAATATTTCCTCCAAATTTGGCAATATTACTCTCATTTTTGGTTTGAACCACATAGGGTGATTTTTAAAAAATTATTGGAACATCGTTTCTCTCTTCTAGGTTATACCTCCAATGTGAAACCTGTAAACATTACAATTGAAGCTAGAATGTTAAAAGAATTACCTAGTACTTATATTTCCACTCGAGAATTTTGTCCGACAGTTCCCATAATACCTTTGATTGGACTTTTAGCGAATGAAAAATTCCGTAATACTTTAGGACATCCAATTGGTAAATTATCGTGGACTACTCTGACAGATGATGAAATTTTTAACCGATTTAACCAGATTCGAAAAAAACTTTTACATTATTACAGTGG
	Folioceros_glandulosus                        ??????????????????????????????????TTTCTTTCACGCCAATGCCGGTTACCGGAGATAACTTTATCTAACTATTTCTAGGATGGGAGGGAGTCGGTCCTGCTCTATATTCGTCAATTAATTCTTGGTTTACATGACTTTAGGCAAATAAAGCAGCTATCAAAGCTATGCCTGTGAATCGAGTAGGTGACTTCGGATCAGCTCTTGGGATTATGGGTGTTTTTACCCTTCCTCAAACAGTAGACTTTTCTACTATTTTTGCTTGTGCTAGTGTCTTCTCCGAACCCAATCATTTTTTTGTTTTTTGTAATATGAGATTTCATGCTATAACTGTTATTCGTATTTTACTGTTTATTGGCGCTGCCGGAAAATCTGCACAAATAGGATTGCATACTCGGTTACCCGATGCCATGGAAGGTCCCACTCCAGTATCCGCTTCGATTCATGCAGCTACTATGGTAACAGCAGGCGTTTTTATGATAGCGAGGTGCCCTCCCTCATACGAAAACTCACCTAATGCTTTGATTGTTATTACTTTTGTAGGAGCTATGACGTCATTCTTTGCGGCAACCACAGGAATATTACAGAACGATTTGAAGAGGGTCATAGCTTATCCCATTTGTAGTCAATCAGGCTATATGATCTTTGCTTGCGGCATTTCCAACTATTCCGTTAGCGTATATCATTTGATGAATCATGCTTTTCTTAAAGCATTACTTCCCTTGAGTGCAGGTTCAGTGATTCATGCCATGTCGGATGAGCAAGATATGCGTAAGATGGGAGGACTTGC---TTCCCTGTTACCCTTTACCTATGCTATGATGCTTATAGGCAGCTTATCTCTAATCGGATTTCCCTTTTTAACTGGATTTCATTCCAAAGATGTGATTCCAGAACTTGCTTACACTAAATATACCATTAGTGGTAACTTTGCTTTCTGGTTGGGAAGTGTCTCTGTCTTCCTTAGTGCTTACCACTCCTTCCGCTTACTCTTTTTAACCTTCTTAGCACCAACTAATTCCTTCAAGCGAGACATCTTAGGATGTCATGATGCGCCCATTCTCATGGCAAT?????????????????????????????????????????????????????????TAGATTAACCCATTATACCCCTGATTACGAGACCAAGGATACTGATATTTTGGCAGCGTCTTGAATGACTCCTTAACCAGGGGTGCCACCTGAAGAAGCAGGAGCCGCAGTAGCTGCTGAATCTTCAACTGGTACATGGACTACTGTTTGGACCGATGGACTTACCAGCCTTGACCGTTACAAAGGTCGATGCTACGACATTGAACCTGTTGCTGGAGAGGAAAATCAATATATTGCTTATGCTGCTTATCCTTTAGATTTGTTTGAGGAGGGTTCTGTTACCAACATGTTCACTTCCATTGTAGGTAATGTTTTTGGATTTAAAGCTTTACGAGCCTCACGTCTAGAAGATTCACGAATTCCACCTGCTTATTCCAAAACCTTTCAAGGTCCACCTCATGGTATTCAAGTTGAAAGAGATAAATCGAATAAATATGGTCGTCCTTTATTAGGATGTACCATTAAACCAAAGTTAGGTTTATCTGCCAAAAACTATGGTAGAGCTGTATATGAATGTCTTCGTGGTGGACTTGATTTCACCAAAGATGACGAAAATGTTAATTCTCAACCTTTTATGCGTTGGAGAGATCGTTTTCTATTCGTAGCAGAAGCTATTTCTAAATCTCAAGCTGAAACAGGGGAGATTAAAGGGCATTACTTAAATGCCACTGCAGGTACATGTGATGAAATGATGAAAAGGGCACAATTTGCTAGAGAATTAGGAATGCCTATCATAATGCATGATTATTTGACGGGAGGTTTTACTGCAAATACGACCTTGGCTCATTTTTGTAGAGACAATGGTTTACTTCTTCATATTCATCGTGCCATGCATGCAGTTACCGACAGACAAAGAAATCATGGTATTCACTTTCGTGTATCAGCTAAAGCATCACGTATGTCCGGGGGAGATCATATTCATCCAGGTACAGTAGTAGGTAAATTAGAGGGAGAATGTGAAGTAACTTTAGGTTTTGTGGATTTACCTCGTGACGATTATATTGAAAAAGATAGAAGTCGTGGAATATATTTTACTCAAGACTGGGTCTCTATGCCTGGTGTTTTGCCCGTGGCTTCAGGTGGTATTCATGTTTGGCATATGCCAGCTTTAACTGAGATTTTCGGAGATGATTCCGTACTACAGTTTGGCGGGGGAACTCTAGGACACCCTTGGGGAAATGCACCTGGTGCAGTAGCTAATCGAGTTGCTTTAGAAGCTTGTGTGCAAGCTCGTAATGAAGGACGTGATCTTGCTCGCGAGGGTAATGAT????????????????????????????????????????????????????????????????????????????????????????????????????????????????????????????????????????????????????????????????????????????????????????????????????????????????????????????????????????????????????????????????????????????????????????????????????????????????????????????????????????????????????????????????????????????????????????????????????????????????????????????????????????????????????????????????????????????????????????????????????????????????????????????????????????????????????????????????????????????????????????????????????????????????????????????????????????????????????????????????????????????????????????????????????????????????????????????????????????????????????????????---????????????????????????????????????????????????????????????????????????????????????????????????????????????????????????????????????????????????????????????????????????????????????????????????????????????????????????????????????????????????????????????????????????????????????????????????????????????????????????????????????????????????????????????????????????????????????????????????????????????????????????????????????????????????????????????????????
	Folioceros_incurvus                           ?????????????????????????????????????????????????????????????????????????????????????????????????????????????????????????????????????????????????????GGCAAATAAAGCGGCTATCAAAGCTATGCCTGTGAATCGAGTAGGTGACTTCGGATCAGCTCTTGGGATTATGGGTGTTTTTACCCTTCCTCAAACAGTAGACTTTTCTACTATTTTTGCTTGTGCTAGTGTCTTCTCCGAACCCAATCATTTTTTTGTTTTTTGTAATATGAGATTTCATGCTATAACTGTTATTCGTATTTTACTGTTTATTGGCGCTGCCGGAAAATCTGCACAAATAGGATTGCATACTTGGTTACCCGATGCCATGGAAGGTCCCACTCCAGTATCCGCTTCGATTCATGCAGCTACTATGGTAACAGCAGGCGTTTTTATGATAGCGAGGTGCCCTCCCTCATACGAAAACTCACCTAATGCTTTGATTGTTATTACTTTTGTAGGAGCTATGACGTCATTCTTTGCGGCAACCACAGGAATATTACAGAACGATTTGAAGAGGGTCATAGCTTATCCCATTTGTAGTCAATCAGGCTATATGATCTTTGCTTGCGGCATTTCCAACTATTCCGTTAGCGTATATCATTTGATGAATCATGCTTTTTTTAAAGCATTACTTCCCTTGAGTGCAGGTTCAGTGATTCATGCCATGTCGGATGAGCAAGATATGCGTAAGATGGGAGGACTTGC---TTCCCTGTTACCCTTTACCTATGCTATGATGCTTATAGGCAGCTTATCTCTAATCGGATTTCCCTTTTTAACTGGATTTCATCCCAAAGATGTGATTCCAGAACTTG???????????????????????????????????????????????????????????????????????????????????????????????????????????????????????????????????????????????????????????????????????????????????????????????????????????GGATTTAAAGCTGGTGTTAAAGATTATAGATTAACCTATTATACCCCTGATTACGAGACCAAGGATACTGATATTTTGGCAGCGTCTTGAATGACTCCTTAACCAGGGGTGCCACCTGAAGAAGCAGGAGCCGCAGTAGCTGCTGAATCTTCAACTGGTACATGGACTACTGTTTGGACCGATGGACTTACCAGCCTTGACCGTTACAAAGGTCGATGCTACGACATTGAACCTGTTGCTGGAGAGGAAAATTAATATATTGCTTATGCTGCTTATCCTTTAGATTTGTTTGAGGAAGGTTCTGTTACCAACATGTTCACTTCCATTGTAGGTAATGTTTTTGGATTTAAAGCTTTATGAGCCTTACGTCTAGAAGATTCACGAATTCCACCTGCTTATTCCAAAACCTTTCAAGGTCCACCTCATGGTATTCAAGTTGAAAGAGATAAATCGAATAAATATGGTCGTCCTTTATTAGGATGTACCATTAAACCAAAGTTAGGTTTATCTGCCAAAAACTATGGTAGAGCTGTATATGAATGTCTTCGTGGTGGACTTGATTTCACCAAAGATGACGAAAATGTTAATTCTCAACCTTTTATGCGTTGGAGAGATCGTTTTCTATTCGTAGCAGAAGCTATTTCTAAATCTCAAGCTGAAACAGGGGAGATTAAAGGGCATTACTTAAATGCCACTGCAGGTACATGTGAGGAAATGATGAAAAGGGCATAATTTGCTAGAGAATTAGGAATGCCTATCGTAATGCATGATTATTTGACAGGAGGTTTTACTGCAAATACGACCCTGGCTCATTTTTGTAGAGACAATGGTTTACTTCTTCATATTCATCGTGCCATGCATGCAGTTACCGACAGACAAAGAAATCATGGTATTCACTTTCGTGTATCAGCTAAAGCATCACGTATGTCCGGGGGAGATCATATTCATCCAGGTACAGTAGTAGGTAAATTAGAGGGAGAACGTGAAGTAACTTTAGGTTTTGTGGATTTACCTTGTGACGATTATATTGAAAAAGATAGAAGTCGTGGAATATATTTTACTCAAGACTGGGTCTCTATGCCTGGTGTTTTGCCTGTGGCTTCAGGTGGTATTCATGTTTGGCATATGCCAGCTTTAACTGAGATTTTCGGAGATGATTCCGTACTACAGTTTGGCGGGGGAACTTTAGGACACCCTTGGGGAAATGCACCTGGTGCTGTAGCTAATTGA????????????????????????????????????????????????????????????????????????????????????????????????????????????????????????????????????????????????????????????????????????????????????????????????????????????????????????????????????????????????????????????????????????????????????????????????????????????????????????????????????????????????????????????????????????????????????????????????????????????????????????????????????????????????????????????????????????????????????????????????????????????????????????????????????????????????????????????????TTATTCTTCATAAGTATCGAAATCCAATTCTCTTAGATAAATCTATTTCAAATTCTTCAAAAGAAATAACTAGATTATCTTCGTCTCCTTGGAATTTATTCTTCTATGAATTCGAATTCCCCTTAATGACTCTGTGGAACCAAATTTATGATTTTAAATCGTTATTGTATTGGACTTCACCTGATCAAAATCATTTTAGAGAGAAGATGAAATATCTTATGAAGTCATCATGGATTTCATTATCAAGGAAAAAC---TTCTCGAAGAATTCCTCCTTTCATTATGTAAGATATGAAAATATTTTTATTATAGCTTCAAGAGATACTATCTATTTAAATAAGAAGTGGAACCAATATTTCCTCCAAATTTGGCAATATTACTCTCATTTTTGGTTTGAACCACATAGGGTGATTTTTAAAAAATTATTGGAACATCGTTTCTCTCTTCTAGGTTATACCTCCAATGTGAAACCTGTAAACATTACAATTGAAGCTAGAATGTTAAAAGAATTACCTAGTACTTATATTTCCACTCGAGAATTTTGTCCGACAGTTCCCATAATACCTTTGATTGGACTTTTAGCGAATGAAAAATTCCGTAATACTTTAGGACATCCAATTGGTAAATTATCGTGGACTACTCTGACAGATGATGAAATTTT????????????????????????????????????????????????
	Folioceros_kashyapii                          AGCCTCTGATTTATGTGTTATTTATCTATTTCCATTTCTTTCACGCCAATGCCGGTTACCGGAGATAACTTTATCTAACTATTTCTAGGATGGGAGGGAGTCGGTCCTGCTCTATATTCGTCAATTAATTCTTGGTTTACATGACTTTAGGCAAATAAAGCGGCTATCAAAGCTATGCCTGTGAATCGAGTAGGTGACTTCGGATCAGCTCTTGGGATTATGGGTGTTTTTACCCTTCCTCAAACAGTAGACTTTTCTACTATTTTTGCTTGTGCTAGTGTCTTCTCCGAACCCAATCATTTTTTTGTTTTTTGTAATATGAGATTTCATGCTATAACTGTTATTCGTATTTTACTGTTTATTGGCGCTGCCGGAAAATCTGCACAAATAGGATTGCATACTCGGTTACCCGATGCCATGGAAGGTCCCACTCCAGTATCCGCTTCGATTCATGCAGCTACTATGGTAACAGCAGGCGTTTTTATGATAGCGAGGTGCCCTCCCTCATACGAAAACTCACCTAAT????????????????????????????????????????????????????????????????????????????????????????????????????????????????????????????????????????????????????????????????????????????????????????????????????????????????????????????????????????????????????????????????????????????????---??????????????????????????????????????????????????????????????????????????????????????????????????????????????????????????????????????????????????????????????????????????????????????????????????????????????????????????????????????????????????????????????????????????????????????????????????????????????????????GGATTTAAAGCTGGTGTTAAAGATTATAGATTAACCCATTATACCCCTGATTACGAGACCAAGGATACTGATATTTTGGCAGCGTCTTGAATGACTCCTTAACCAGGGGTGCCACCTGAAGAAGCAGGAGCCGCAGTAGCTGCTGAATCTTCAACTGGTACATGGACTACTGTTTGGACCGATGGACTTACCAGCCTTGACCGTTACAAAGGTCGATGCTACGACATTGAACCTGTTGCTGGAGAGGAAAATTAATATATTGCTTATGCTGCTTATCCTTTAGATTTGTTTGAGGAGGGTTCTGTTACCAACATGTTCACTTCCATTGTAGGTAATGTTTTTGGATTTAAAGCTTTACGAGCCTCACGTCTAGAAGATTCACGAATTCCACCTGCTTATTCCAAAACCTTTCAAGGTCCACCTCATGGTATTCAAGTTGAAAGAGATAAATCGAATAAATATGGTCGTCCTTTATTAGGATGTACCATTAAACCAAAGTTAGGTTTATCTGCCAAAAACTATGGTAGAGCTGTATATGAATGTCTTCGTGGTGGACTTGATTTCACCAAAGATGACGAAAATGTTAATTCTCAACCTTTTATGCGTTGGAGAGATCGTTTTCTATTTGTAGCAGAAGCTATTTCTAAATCTCAAGCTGAAACAGGGGAGATTAAAGGGCATTACTTAAATGCCACTGCAGGTACATGTGATGAAATGATGAAAAGGGCATGATTTGCTAGAGAATTAGGAATGCCTATCATAATGCATGATTATTTGACAGGAGGTTTTACTGCAAATACGACCTTAGCTCATTTTTGTAGAGACAATGGTTTACTTCTTCATATTCATCGTGCCATGCATGCAGTTACCGACAGACAAAGAAATCATGGTATTCACTTTCGTGTATCAGCTAAAGCATCATGTATGTCCGGGGGAGATCATATTCATCCAGGTACAGTAGTAGGTAAATTAGAGGGAGAACGTGAAGTAACTTTAGGTTTTGTGGATTTACCTTGTGACGATTATATTGAAAAAGATAGAAGTCGTGGAATATATTTTACTCAAGACTGGGTCTCTATGCCTGGTGTTTTGCCCGTGGCTTCAGGTGGTATTCATGTTTGGCATATGCCAGCTTTAACTGAGATTTTCGGAGATGATTCCGTACTACAGTTTGGCGGGGGAACTTTAGGACACCCTTGGGGAAATGCACCTGGTGCTGTAGCTAACTGAGTTGCTTTAGAAGCTTGTGTGCAAGCTCGTAATGAAGGACGTGATCTTGCTCGCGAGGGTAATGA??????????????????????????????????????????????????????????????????????????????????????????????????????????????????????????????????????????????????????????????????????????????????????????????????????????????????????????????????????????????????????????????????????????????????????????????????????????????????????????????????????????????????????????????????????????????????????????????????????????????????????????????????????????????????????????CGAGTCTAAGATGCTTCTTTTCTATACTTCACACGTTTAATTCTTCATAAGTATCGAAATCCAATTCTCTTAGATAAATCTATTTCAAATTCTTCAAAAGAAATAACTAGATTATCTTCTTCTCCTTGGAATTTATTCTTCTATGAATTCGAATTCCCCTTAATGACTCTGTGGAACCAAATTTATGATTTTAAATCGTTACTGTATTGGACTTCACCTGATCAAAACCATTTTAGAGAGAAGATGAAATATCTTATGAAGTCATCATGGATTTCATTATCAAGGAAAAAC---TTTTCGAAGAATTCCTCCTTTCATTATGTAAGATATGAAAATATTTTTATTATAGCTTCAACAGATACTATCTATTTAAATAAGAAGTGGAACCAATATTTCCTCCAAATTTGGCAATATTACTCTCATTTTTGGTTTGAACCACATAGGGTGATTTTTAAAAAATTATTGGAACATCGTTTCTCTCTTCTAGGTTATACCTCCAATGTGAAATCTGTAAACATTACAATTGAAGCTAGAATGTTAAAAGAATTACCTAGTACTTATATTTCCACTCGAGAATTTTGTCCGACAGTTCCCATAATACCTTTGATTGGACTTTTAGCGAATGAAAAATTCCGTAATACTTTAGGACATCCAATTGGTAAATTATCGTGGACTACTC???????????????????????????????????????????????????????????????????
	Folioceros_sp.                                ???????????????????????????????????TTCTTTCACGCCAATGCCGGTTACCGGAGATAACTTTATCTAACTATTTTCAGGATGGGAGGGAGTCGGTCCTGCTCTATATTCGTCAATTAATTCTTGGTTTACATGACTTTAGGCAAATAAAGCGGCTATCAAAGCTATGCCTGTGAATCGAGTAGGTGACTTCGGATCAGCTCTTGGGATTATGGGTGTTTTTACCCTTCCTCAAACAGTAGACTTTTCTACTATTTTTGCTTGTGCTAGTGTCTTCTCCGAACCCAATCATTTTTTTGTTTTTTGTAATATGAGATTTCATGCTATAACTGTTATTCGTATTTTACTGTTTATTGGCGCTGCCGGAAAATCTGCACAAATAGGATTGCATACTCGGTTACCCGATGCCATGGAAGGTCCCACTCCAGTATCCGCTTCGATTCATGCAGCTACTATGGTAACAGCAGGCGTTTTTATGATAGCGAGGTGCCCTCCCTCATACGAAAACTCACCTAATGCTTTGA?????????????????????????????????????????????????????????????????????????????????????????????????????CAATCAGGCTATATGATCTTTGCTTGCGGCATTTCCAACTATTCCGTTAGCGTATATCATTTGATGAATCATGCTTTTCTTAAAGCATTACTTCCCTTGAGTGCAGGTTCAGTGATTCATGCCATGTCGGATGAGCAAGATATGCGTAAGATGGGAGGACTTGC---TTCCCTGTTACCCTTTACCTATGCTATGATGCTTATAGGCAGCTTATCTCTAATCGGATTTCCCTTTTTAACTGGATTTCATTCCAAAGATGTGATTCCAGAACTTGCTTACACTAAATATACCATTAGTGGTAACTTTGCTTTCTGGTTGGGAAGTGTCTCTGTCTTCTTTAGTGCTTACCACTCCTTCCGCTTACTCTTTTTAACCTTCTTAGCACCAACTAATTCCTTCAAGCGAGACATCTTAGGATGTCATGATGCGCCTATTCTCAT????????????????????????????????????????????????TGGTGTTAAAGATTATAGATTAACCCATTATACCCCTGATTACGAGACCAAGGATACTGATATTTTGGCAGCGTCTTGAATGACTCCTTAACCAGGGGTGCCACCTGAAGAAGCAGGAGCCGCAGTAGCTGCTGAATCTTCAACTGGTACATGGACTACTGTTTGGACCGATGGACTTACCAGCCTTGACCGTTACAAAGGTCGATGCTACGACATTGAACCTGTTGCTGGAGAGGAAAATTAATATATTGCTTATGCTGCTTATCCTTTAGATTTGTTTGAGGAGGGTTCTGTTACCAACATGTTCACTTCCATTGTAGGTAATGTTTTTGGATTTAAAGCTTTACGAGCCTCACGTCTAGAAGATTCACGAATTCCACCTGCTTATTCCAAAACCTTTCAAGGTCCACCTCATGGTATTCAAGTTGAAAGAGATAAATCGAATAAATATGGTCGTCCTTTATTAGGATGTACCATTAAACCAAAGTTAGGTTTATCTGCCAAAAACTATGGTAGAGCTGTATATGAATGTCTTCGTGGTGGACTTGATTTCACCAAAGATGACGAAAATGTTAATTCTCAACCTTTTA???????????????????????????????????????????????????????????????????????????????????????????????????????????????????????????????????????????????????????????????????????????????????????????????????????????????????????????????????????????????????????????????????????????????????????????????????????????????????????????????????????????????????????????????????????????????????????????????????????????????????????????????????????????????????????????????????????????????????????????????????????????????????????????????????????????????????????????????????????????????????????????????????????????????????????????????????????????????????????????????????????????????????????????????????????????????????????????????????????????????????????????????????????????????????????????????????????????????????????????????????????????????????????????????????????????????????????????????????????????????????????????????????????????????????????????????????????????????????????????????????????????????????????????????????????????????????????????????????????????????????????????????????????????????????????????????????????????????????????????????????????????????????????????????????????????????????????????????????????GAAATCCAATTCTCTTAGATAAATCTATTTCAAATTCTTCAAAAGAAATAACTAGATTATCTTCTTCTCCTTGGAATTTATTCTTCTATGAATTCGAATTCCCCTTAATGACTCTGTGGAACCAAATTTATGATTTTAAATCGTTACTGTATTGGACTTCACCTGATCAAAACCATTTTAGAGAGAAGATGAAATATCTTATGAAGTCATCATGGATTTCATTATCAAGGAAAAAC---TTTTCGAAGAATTCCTCCTTTCATTATGTAAGATATGAAAATATTTTTATTATAGCTTCAACAGATACTATCTATTTAAATAAGAAGTGGAACCAATATTTCCTCCAAATTTGGCAATATTACTCTCATTTTTGGTTTGAACCACATAGGGTGATTTTTAAAAAATTATTGGAACATCGTTTCTCTCTTCTAGGTTATACCTCCAATGTGAAATCTGTAAACATTACAATTGAAGCTAGAATGTTAAAAGAATTACCTAGTACTTATATTTCCACTCGAGAATTTTGTCCGACAGTTCCCATAATACCTTTGATTGGACTTTTAGCGAATGAAAAATTCCGTAATACTTTAGGACATCCAATTGGTAAATTATCGTGGACTACTCTGACAGATGA?????????????????????????????????????????????????????????
	Leiosporoceros_dussii                         AGCCCTCGATTTATGTGTTATTTATCTATTTTCACTTTTTTTATGCTAATGCTGGTTACCGGAGATAACTTTATTGAATTATTTCTAGGATGGGAGGGAGTCGGTCTTGCTTTATATTTGTTAATTAATTTTTGGTTTACACGACTTCAGGCAAATAAAGCAGCTATCAAAGCTACGCTTGTGAATTGAGTAGGTGACTTTGGATTAGCTCTCGGGATTATGGGTGGTTTTACCCTTCTTCAAACCGTAGACTTTTCTACTATTTTTGCTTGTGCTAGTGCCTTCTCTGAACCCAATCATTTTTTTCTTTTTTGTAATATGAGATTTCATGCTATAACTGTTATTCGTACTTTACCTTTTATTGGCGCTGTTGGAAAATCTGCACAAATAGGATTGCATACTTGGTTACCCGATGCCATGGAGGGTCCTACTCCAGTATCCGCTTTGATTCATGCAGCTACTATGGTAACAGCAGGCGTTTCTATGATAGCGAGGTGCTCTCCCTTATCCGAATACTCACCTAATGCTTTGATTGTTATTACTTTTGTAGGAGCTATGACGTCATTCTTTGCGGCAACCACAGGAATCTTACAGAACGATTTAAAGAGGGTCATAGCTTATTCCACTTGTAGTCAATTAGGCTATATGATCTTTGCTTGCGGCATTTCCAACTATTCTGTTAGCGTATTTCATTTGATGAATCATGCTTTTTTTAAAGCATTACTTTTTTTGAGTGCAGGTTCCGTGATTCATGCCATGTCGGATGAGCAGGATATGCGTAAGATGGGAGGACTGGC---TTCCTTGTTACCCTTCACCTATGCTATGATGCTTATAGGCAGCTTATCTCTAATCGGATTTCCTTTTTTAACTGAGTTTTATTCCAAAGATGTTATTCTAGAGCTTGCTTACACAAAATATACAATTAGTGGTAACTTTGCTTTCTGGTTGGGAAGTGTCTCTGTCTTCTTTACTTCTTACTATAGCTTCCGCTTACTCTTCTTAACTTTTTTAGCACCAACTAATTCATTCAAGCGAGACATCTTACGACGTCATGATGCGCCCATTCTCATGGCAATCCCTTTAATTTGTTTGGCTTTTGGAAGTATTGGATTTAAAGCTGGTGTTAAAGATTATAGATTAACCTATTATACTCCTGACTATGAGACCAAGGATACTGATATTTTAGCAGCGTTTCGAATGACTCCTCAACCAGGGGTGCCACCTGAAGAAGCAGGAGCTGCAGTGGCCGCAGAATCTTCAACAGGTACATGGACCACTGTTTGGACTGATGGACTTACCAGTCTTGATCGTTATAAAGGTCGATGCTATGACATCGAGCCTGTTGCTGGAGAGGAAAATCAATATATTGCTTATGTTGCTTATCCATTAGATCTTTTTGAGGAGGGTTCTGTTACTAACCTATTTACTTCCATTGTAGGTAATGTTTTTGGATTTAAAGCTTTACGAGCTTTACGTTTAGAAGATTTACGAATTCCACCTGCTTATTCCAAAACTTTTCAAGGTCCGCCTCATGGTATTCAAGTTGAGAGAGATAAATTGAATAAATATGGTCGTCCCTTGTTAGGATGTACCATTAAACCAAAATTAGGTTTATCTGCTAAAAACTATGGTAGAGCTGTATATGAATGTCTTCGTGGTGGACTTGATTTCACTAAAGATGATGAAAATGTGAATTCTCAACCTTTTATGCGTTGGAGAGATTGTTTTCTATTCGTAGCAGAAGCTATTTTTAAATCTCAAGCTGAAACAGGCGAGATTAAAGGACATTACTTAAATGCTACTGCAGGTACATGTGAGGAAATGATGAAAAGGGCACAATTTGCTAGAGAATTGGGAGTGCCTATCATAATGCACGACTATTTGACAGGAGGTTTTACTGCAAATACGAGTTTGGCTCATTATTGTCGAGACAATGGTTTACTTCTTCATATTCACCGTGCTATGCATGCAGTTATCGATAGACAAAAAAATCATGGTATTCACTTTCGTGTATTAGCTAAAGCATTACGCATGTCTGGTGGAGATCATATTCATTCAGGTACTGTAGTCGGTAAATTGGAGGGGGAACGTCAAGTAACTTTAGGCTTTGTTGATTTACTTCGCGATGATTATATTGAAAAAGATCGAAGTCGTGGTATCTATTTCTCTCAAGACTGGGTATCTATGCCTGGTGTTTTGCCTGTTGCTTCAGGAGGTATTCATGTTTGGCATATGCCTGCTTTAACCGAGATTTTTGGAGATGATTCCGTATTGCAATTTGGTGGAGGAACTCTAGGACACCCTTGGGGAAATGCACCTGGTGCAGTAGCTAATCGAGTTGCGTTAGAAGCTTGTGTACAAGCTCGTAATGAAGGACGTGATCTTGCTCGCCAAGGTAATGAAATTATTCGTGAAGCTAGTAAATGGAGTCCTGAAT?????????????????????????????????????????????????????????????????????????????????????????????????????????????????????????????????????????????????????????????????????????????????????????????????????????????????????????????????????????????????????????????????????????????????????????????????????????????????????????????????????????????????????????????????????????????????????????????????????????????????????????????????????????????????CTTTACACGATTATTTTTTCATAAGTATCGAGATTCCATTTTATTAGATATATCTTTTTTCAATTCTTCAAAAGAAATAACTAGATTATCTTCTTTTTCATGGAACTTCTTCTTTTATGAATTGGAAATTCCTTCAATTACTCTGTGGAATCATTTTTATGATTTTAAATCGTTATCGTATTGGACTTTACTCGATCAAACTCATTCTAGGAATAAATTGAAGTATCTTATAAAGTCGTCATGGATTTCATTCTCAAATAGAAAC---TTTTTCAAAAATTCTTCCTTTCATTATCTAAGATATGAAAATCATTTTATTATAGCTTCGAAAGATACTATCTATTCAAGTAAAAAGTGGAACCAATATTTTCTTAAAATTTGGCAATATTATTTTCATTTCTGGTTTGAACCACATAGAATAAATTTCAAAAAATTATTGGAACATCGTTTTTATTTTCTAGGCTATATCTTTCATATTCAACCTAGAAACATTATGGTTGAGGCTAGAGTTCTAAATAAATTACCTAGTACTTGTATTCCCAATAAAGAATTTTGTCCTATAGTCCCCATAGTACCTTTAATAAAATTTTTAGCAAATGCTAAATTTTGTAATACTTTGGGACATCCGATTGGTAAATTATCTTGGACTACTTTGACAGACGATGAAATTTTTAACCGGTTTAATCAGATTCGG??????????????????????????
	Megaceros_denticulatus                        ?????????????????????????????????????????????????????????????????????????????????????????????????????????????????????????????????????????????AGACTTCAGGCCAATAAAGCAGCTATCAAAGCTATGCCTGTGAATTGAGTAGGTGACTTTGGATTAGCTCCCGGGATTATGGGTGGTTTTACTCTTTTTCAAACAGTAGACTTTTCTACTATTTTTGCTCGTGCTAGTGCTTTCTCTGAACCCAACCATTTCTTTGTTTTTTGTAATATGAGATTTCATGCTATAACTGTTATTTGTATTTTACTGCCCATTGGCGCTGTCGGAAAATCTGCATAAATAGGATTGCATACTTGGTTACCCGACGTCACGGAGGGTCCCACTCCAGTATCCGCTTCGATTCATGCAGCTACTACGGTCACAGCAGGGCGTTTTATGATAGCGAGGCGCCCTCCCTTATTTGAATACCCGCCTAATGCTTTGATTGTTGTTACTCCTGTAGGAGCTATGACGCCATTCTTTGCGGCAACCACAGGAATATTACAGAACGATTTGAAGAGGGTCATAGCTTATTCCATTTGTAGTCAATCAGGCTATATGATCTTCGCTTGCGGCATTTCCAACTATTCTGTTAGCGTATTTCACTTGATGAATCATGCTTTTCTTAAAGCATCACCCTCTTTGAGTGCAGGTCCAGTGATTCATGCCATGTCGGATGAGCAAGATATGCGTAAGATGGGAGGACTTGC---TTCCCTGTTACCCTTTACCTATGCTATGATGCTTATAGGCAGCTTATCTCCAATCGGATTTCCTTTTTTAACTGGATTTTATTCCAAAGATGTTATTCTGGAGCCTGCTTACACTAAATATACAATTAGCGGTAACTCTGCTTTCTGGTTGGGAAGTGTCTCTGTCTTCTTCACTTCTTACCACTTCTTTCGCTTACTCTTCTTAACATTCTTAGCACCAACCAATTCATTCAAGCAAGACATGTTACGATGTCATGATGCGCCCATT??????????????????????????????????????????GGATTTAAAGCTGGTGTTAAGGATCATAGATTAACCTACTATACTCTTGATTATGAAACCAAGGATACTGATATTTTGGCAGCGTCTTGAATGACTCCTCAACCAGGGGTGCCACCTGAAGAAGCAGGAGCCGCTGTAGCCGCTGAATCTTCAACGGGTACATGGACCACTGTTTGGACTGATGGACTTACCAGTCTTGATCGTTATAAAGGTTGATGCTATGACATCGAACCTGTAGCTGGGGAAGATAATCAATACATTGCTTATGTTGCTCATCCTTTAGATCTTTCTGAGGAAGGTTCTGTTACCAACATGTTCACTTCCATCGTAGGTAATGTTTTTGGATCTAAAGCTTCACGAGCCCTGCGTCTGGAAGATTCACGAATTCCACCTGCTTATTCCAAAACTTCTCAAGGCCCACCTCATGGTATTCAGGTTGAAAGGGATAAATTGAATAAATATGGTCGTCCTTTATTGGGATGTACTATCAAACCAAAACTAGGTTTATCTGCTAAAAACTATGGTAGAGCTGTATATGAATGTCTTCGCGGTGGACCTGATTTCACTAAAGATGATGAGAATGTTAATTCTCAACCTTTCATGCGTTGGAGAGATCGTTTCTTGTTTGTAGCAGAAGCCCTTTTCAAATCTCAAGCTGAGACAGGCGAGATTAAAGGGCATTACTTGAATGCCACTGCAGGTACATGTGAAGAGATGATGAAAAGGGCATATTTTGCTAGAGAATTAGGGGTGCCTATTGTAATGCACGACTATTTGACAGGTGGTTCTACTGCAAATACGAGTTTGGCTCACTACTGTCGAGACAACGGTTTACTTCCCCATATTCATCGTGCTATGCATGCAGTTATCGACAGACAAAGAAATCATGGTATTCACTTTCGTGTATCAGCTAAAGCATCACGTATGTCTGGTGGAGATCATATTCATGCAGGTACTGCCGTAGGTAAATCAGAGGGAGAACGTGAAGTAACTTTAGGCTTTGTTGATTCACCTTGTGACGATTATATCGAAAAGGATCGAAGTCGTGGTATCTATTTCACTTAAGACTGGGTATCTATGCCGGGTGTTT???????????????????????????????????????????????????????????????????????????????????????????????????????????????????????????????????????????????????????????????????????????????????????????????????????????????????????????????????????????????????????????????????????????????????????????????????????????????????????????????????????????????????????????????????????????????????????????????????????????????????????????????????????????????????????????????????????????????????????????????????????????????????????????????????????????????????????????????????????????????????????????????????????????????????????????????????????????????????????????????????????????????????????????????????????????TTGACTTTTCATAAGTATCAAAACTTTATTTTGTTAGATATATCTACTTCCAATCCTTCAAAAGAAATAACTAGATTATCTTTCTTCTTATGGAATTCTTTTTATTATGAATTTGAATCTCCTTTAATTACTCTATGGAACCAATCTTACGATTTTAAATCGTTACCATATAGCATTTTACTTGATCAAACTCATTCTAGAAGGAAAGTGAAATATCTTATCAAGTCATCATGGATTTCATTATCAAGGAAAAAC---TTTTTGAAAAATTCCTCCTTCCATTATCTAAGATATGAAAATAAATCCTTTCTAGCCTTTAGAGATACTACCTATCTGAGTAAAAAGTGGAACCAATATTTTCTTCAAATTTGGCAATATTATTTCCATCTTCGGTTCGAACCACATAGAATTTTTCTAGAAAAATTACTAGAACATCGTTTTTTTCTCCTAGGTTATATCCCTGATGTTTGACTCGGAAACATTATTGTTGAAGCTAGAGTATTAAATAAATTACCCAAAACATATATTCCCGTCAAAGAATTTTATCCTGTAGTTCCCATAATACCTCTGATTAGACTTTTAGCAAATGATAAGTTTTGCAATGCTTTAGGACATCCAATTGGTAAATTATCTTGGACTACTTCGACGGATGATGAGATTTTCAACCGATTTAACCAGA???????????????????????????????
	Megaceros_flagellaris                         ????CACGATTTATGTGTTATTTATCTATTCCTACTTTTTTTATGCCAATGCCGGTTACCGGAGATAACTCTATTTAATTATTTCTAGGATGGGAGGGAGTCGGTCCTGCTTTATATTTGTCAATTAATTTTTGGTTCACGAGACTTCAGGCCAATAAAGCAGCTATCAAAGCTATGCTTGTGAATTGAGTAGGTGACTTTGGATTAGCTCCCGGGATTATGGGTGGTTTTACCCTTTTTCAAACAGTAGACTTTTCTACTATTTTTGCTCGTGCTAGTGCTTTCTCTGAACCCAACCATTTCTTTGTTTTTTGTAATATGAGATTTCATGCTATAACTGTTATTTGTATTTTACCGCCCATTGGCGCTGTCGGAAAATCTGCATAAATAGGATTGCATACTTGGTTACCCGACGTCACGGAGGGTCCCACTCCAGTATCCGCTTCGATTCATGCAGCTACTACGGTCACAGCAGGCGTTTTTATGATAGCGAGGTGCCCTCCCTTATTTGAATACCCGCCTAATGCTTTGATTGTTGTTACTCCTGTAGGAGCTATGACGCCATTCTTTGCGGCAACCACAGGAATATTACAGAACGATTTGAAGAGGGTCATAGCTTATTCCATTTGTAGTCAATCAGGCTATATGATCTTCGCTTGCGGCATTTCCAACTATTCTGTTAGCGTATTTCACTTGATGAATCATGCTTTTCTTAAAGCATCACCCTCTTTGAGTGCAGGTCCAGTGATTCATGCCATGTCGGATGAGCAAGATATGCGTAAGATGGGAGGACTTGC---TTCCCTGTTACCCTTTACCTATGCTATGATGCTTATAGGCAGCTTATCTCCAATCGGATTTCCTTTTTTAACTGGATTTTATTCCAAAGATGTTATTCTGGAGCCTGCTTACACTAAATATACAATTAGCGGTAACTCTGCTTTCTGGTTGGGAAGTGTCTCTGTCTTCTTCACTTCTTACCACTTCTTTCGCTTACTCTTCTTAACATTCTTAGCACCAACCAATTCATTCAAGCAAGACATGTTACGATGTCATGATGCGCCCATTCTCATGGCAATCCCTTTAATCTGTTTGGCTTTTGGAAGTA??GGATTTAAAGCTGGTGTTAAGGATCATAGATTAACCTACTATACTCTTGATTATGAAACCAAGGATACTGATATTTTGGCAGCGTCTTGAATGACTCCTCAACCAGGGGTGCCAGCTGAAGAAGCAGGAGCCGCAGTAGCCGCTGAATCTTCAACGGGTACATGGACCACTGTTTGGACTGATGGACTTACCAGTCTTGATCGTTATAAAGGTTGATGCTATGACATCGAACCTGTAGCTGGGGAAGATAATCAATACATTGCTTATGTTGCTCATCCTTTAGATCTTTCTGAGGAAGGTTCTGTTACCAACATGTTCACTTCCATCGTAGGTAATGTTTTTGGATCTAAAGCTTCACGAGCCCTGCGTCTGGAAGATTTACGAATTCCACCTGCTTATTCCAAAACTTCTCAAGGTCCACCTCATGGTATTCAGGTTGAAAGGGATAAATTGAATAAATATGGTCGTCCTTTATTGGGATGTACTATCAAACCAAAACTAGGTTTATCTGCTAAAAACTATGGTAGAGCTGTATATGAATGTCTTCGCGGTGGACCTGATTTCACTAAAGATGATGAGAATGTTAATTCTCAACCTTTCATGCGTTGGAGAGATCGTTTCTTGTTTGTAGCAGAAGCTCTTTTCAAATCTCAAGCTGAGACAGGCGAGATTAAAGGGCATTACTTGAATGCCACTGCAGGTACATGTGAAGAGATGATGAAAAGGGCATATTGTGCTAGAGAATTAGGGGTCCCCATTGTAATGCACGACTATTTGACAGGTGGTTCTACTGCAAATACGACTTTGGCTCACTACTGTCGAGACAACGGTTTACTTCCCCATATTCATCGTGCTATGCATGCAGTTATCGACAGACAAAAAAATCATGGTATGCACTTTCGTGTATTAGCTAAAGGATTACGTATGTCTGGTGGAGATCATGTTCATGCAGGTACTGCCGTAGGTAAATCAGAGGGAGAACGTGAAGTAACTTTAGGCTTTGTTGATTTACCTCGCGACGATTATATCGAAAAGGATCGAAGTCGTGGTATCTATTTCACTCAAGACTGGGTATCTATGCCGGGTGTTTCGCCTGTCGCTTCGGGAGGTATTCATGTCTGGCATATGCCTGCTTTAACTGAGATTTCCGGAGATGATTCTGCATCACAGTTTGGTGGGGGGACTTTAGGTCACCCTTGGGGAAATGCACCTGGTGCTGTAGCTAATCGAGTTGCCTTAGAAGCCTGTGTGCAAGCTCGTAATGAGGGACGTGATCTTGCTCGCGAAGGTAATGAGATTATTCGAGAGGCTTCTAAGTGGAGTCCAGAATTAGCA??????????????????????????????????????????????????????????????????????????????????????????????????????????????????????????????????????????????????????????????????????????????????????????????????????????????????????????????????????????????????????????????????????????????????????????????????????????????????????????????????????????????????????????????????????????????????????????????????????????????????????????????????????TTTATACTCTACACGATTGACTTTTCATAAGTATCGAAACTTCATTTTGTTAGATATATCTACCTCGAATCCTTCAAAAGAAATAACTAGATTATCTTTCTTCTTATGGAATTCTTTTTATGACGAATTCGAATCTCCTTCAATTACTCTATGGAACCAATCTTACGATTTTCAATCGTTACCATATAGCACTTTACTTGATCAAACTCATTCTAGAAGGAAAGTGAAATATCTTATCAAGTCATCATGGATTTCATTATCAAGGAAAGAC---TTTTTGAAAAATTCCTCCTTCCATTATCTGAGATATGAAAATAAATCCTTTCTAGCCTTTAGAGATACTACCTATTTGAGTAAAAAGTGGAACCAATATTTTCTTCAAATTTGGCAATATTATTTCCATCTTCGGTTCGAACCACATAGAATTTTTCTAGAAAAATTACTAGAACATCGTTTTTTTCTCCTAGGTTATATCCCTGACGTTTGAATCGGAAACATTATAGTTGAAGCTAGAGTATTAAAAAAATTACCCAAAACATATATTCCCGTCAAAGAATTTTATCCTGTAGTTCCCATAATACCTCTGATTAGACTTTTAGCAAATGATAAGTTTCGCAATGCTTTAGGACATCCAATTGGTAAATTATCTTGGACTACTTCGACGGATGATGAGATTAACAACCGATTTAATCAGATT?????????????????????????????
	Megaceros_leptohymenius                       ???????????????????????????????????????????????????????????????????????????????????????????????????????????????????????TTGTCATTATTTTTGGTTCACGAGACTTCAGGCCAATAAAGCAGCTATCAAAGCTATGCGTGTGAATTGAGTAGGTGACTTTGGATTAGCTCCCGGGATTATGGGTGGTTTTACTCTTTTTCAAACAGTAGACTTTTCTACTATTTTTGCTCGTGCTAGTGCTTTCTCTGAACCCAACCATTTCTTTGTTTTTTGTAATATGAGATTTCATGCTATAACTGTTATTTGTATTTTACTGCCCATTGGCGCTGTCGGAAAATCTGCATAAATAGGATTGCATACTTGGTTACCCGACGTCACGGAGGGTCCCACTCCAGTATCCGCTTCGATTCATGCAGCTACTACGGTCACAGCAGGCGTTTTTATGATAGCGAGGCGCCCTCCCTTATTTGAATACCCGCCTAATGCTTTGATTGTTGTTACTCCTGTAGGAGCTATGACGCCATTCTTTGCGGCAACCACAGGAATATTACAGAACGATTTGAAGAGGGTCATAGCTTATTCCATTTGTAGTCAATCAGGCTATATGATCTTCGCTTGCGGCATTTCCAACTATTCTGTTAGCGTATTTCACTTGATGAATCATGCTTTTCTTAAAGCATCACCCTCTTTGAGTGCAGGTCCAGTGATTCATGCCATGTCGGATGAGCAAGATATGCGTAAGATGGGAGGACTTGC---TTCCCTGTTACCCTTTACCTATGCTATGATGCTTATAGGCAGCTTATCTCCAATCGGATTTCCTTTTTTAACTGGATTTTATTCCAAAGATGTTATTCTGGAGCCTGCTTACACTAAATATACAATTAGCGGTAACTCTGCTTTCTGGTTGGGAAGTGTCTCTGTCTTCTTCACTTCTTACCACTTCTTTCGCTTACTCTTCTTAACATTCTTAGCACCAACCAATTCATTCAAGCAAGACATGTTACGATGTCATGATGCGCCCAT?????????????????????????????????????????????????????????????????????????TTAACCTACTATACTCTTGATTATGAAACCAAGGATACTGATATTTTGGCAGCGTCTTGAATGACTCCTCAACCAGGGGTGCCAGCTGAAGAAGCAGGAGCCGCTGTAGCCGCTGAATCTTCAACGGGTACATGGACCACTGTTTGGACTGATGGACTTACCAGTCTTGATCGTTATAAAGGTTGATGCTATGACATCGAACCTGTAGCTGGGGAAGATAATCAATACATTGCTTATGTTGCTCATCCTTTAGATCTTTCTGAGGAAGGTTCTGTTACCAACATGTTCACTTCCATCGTAGGTAATGTTTTTGGATCTAAAGCTTCACGAGCCCTGCGTCTGGAAGATTCACGAATTCCACCTGCTTATTCCAAAACTTCTCAAGGCCCACCTCATGGTATTCAGGTTGAAAGGGATAAATTGAATAAATATGGTCGTCCTTTATTGGGATGTACTATCAAACCAAAACTAGGTTTATCTGCTAAAAACTATGGTAGAGCTGTATATGAATGTCTTCGCGGTGGACCTGATTTCACTAAAGATGATGAGAATGTTAATTCTCAACCTTTCATGCGTTGGAGAGATCGTTTCTTGTTTGTAGCAGAAGCCCTTTTCAAATCTCAGGCTGAGACAGGCGAGATTAAAGGGCATTACTTGAATGCCACTGCAGGTACATGTGAAGAGATGATGAAAAGGGCATATTTTGCTAGAGAATTAGGGGTGCCTATTGTAATGCACGACTATTTGACAGGTGGTTCTACTGCAAATACGAGTTTGGCTCACTACTGTCGAGACAACGGTTTACTTCCCCATATTCATCGTGCTATGCATGCAGTTATCGACAGACAAAGAAATCATGGTATTCACTTTCGTGTATCAGCTAAAGCATCACGTATGTCTGGTGGAGATCATATTCATGCAGGTACTGCCGTAGGTAAATCAGAGGGAGAACGTGAAGTAACTTTAGGCTTTGTTGATTCACCTTGTGACGATTATATCGAAAAGGATCGAAGTCGTGGTATCTATTTCACTCAAGACTGGGTATCTATGCCGGGTGTTTCGCCTGTCGCTTCAGGAGGTATTCATGTCTGGCATATGCCTGCTTTAACTGAGATTTCCGGAGATGATTCTGTATCACAGTTTGGTGGGGGAACTTTAGGGCACTCTTGGGGAAATGCACCTGGTGCTGTAGCTAATCGAGTCGCCT???????????????????????????????????????????????????????????????????????????????????????????????????????????????????????????????????????????????????????????????????????????????????????????????????????????????????????????????????????????????????????????????????????????????????????????????????????????????????????????????????????????????????????????????????????????????????????????????????????????????????????????????????????????????????????????????????????????????????????????????????????????????????????????????????????????????????????????????????????????????????????????????????????????????????????????????????????????????????????????TTTTATTATGAATTTGAATCTCCTTTAATTACTCTATGGAACCAATCTTACGATTTTAAATCGTTACCATATAGCATTTTACTTGATCAAACTCATTCTAGAAGGAAAGTGAAATATCTTATCAAGTCATCATGGATTTCATTATCAAGGAAAAACTACTTTTTGAAAAATTCCTCCTTCCATTATCTAAGATATGAAAATAAATCCTTTCTAGCCTTTAGAGATACTACCTATCTGAGTAAAAAGTGGAACCAATATTTTCTTCAAATTTGGCAATATTATTTCCAT?TTCGGTTCGAACCACATAGAATTTTTCTAGAAAAATTACTAGAACATCGTTTTTTTCTCCTAGGTTATATCCCTGATGTTTGACTCGGAAACATTATTGTTGAAGCTAGAGTATTAAATAAATTACCCAAAACATATATTCCCGTCAAAGAATTTTATCCTGTAGTTCCCATAATACCTCTGATTAGACTTTTAGCAAATGATAAGTTTTGCAATGCTTTAGGACATCCAATTGGTAAATTATCTTGGACTACTTCGACGGATGATGAGATTTTCAACCGATTTAACCAGATTCGGAAGAAACTTTTAATTTATTACAGCGG
	Megaceros_tjibodensis                         ?????????????????????????????????????????????????????????????????????????????????????????????????????????????????????????GTGATTATTTTTGGTTC?CGAGACTTCAGGCCAATAAAGCAGCTATCAAAGCTATGCCT?TGAATTGAGTAGGTGACTTTGGATTAGCTCCCGGGATTA?GGGTGGTTTTACTCTTTTTCAAACAGTAGACTTTTCTACTATTTTTGCTCGTGCTAGTGCTTTCTCTGAACCCAACCATTTCTTTGTTTTTTGTAATATGAGATTTCATGCTATAACTGTTATTTGTATTTTACCGCCCATTGGCGCTGTCGGAAAATCTGCATAAATAGGATTGCATACTTGGTTACCCGACGTCACGGAGGGTCCCACTCCAGTATCCGCTTCGATTCATGCAGCTACTACGGTCACAGCAGGCGTTTTTATGATAGCGAGGCGCCCTCCCTTATTTGAATACCCGCCTAATGCTTTGATTGTTGTTACTCCTGTAGGAGCTATGACGCCATTCTTTGCGGCAACCACAGGAATATTACAGAACGATTTGAAGAGGGTCATAGCTTATTCCATTTGTAGTCAATCAGGCTATATGATCTTCGCTTGCGGCATTTCCAACTATTCTGTTAGCGTATTTCACTTGATGAATCATGCTTTTCTTAAAGCATCACCCTCTTTGAGTGCAGGTCCAGTGATTCATGCCATGTCGGATGAGCAAGATATGCGTAAGATGGGAGGACTTGC---TTCCCTGTTACCCTTTACCTATGCTATGATGCTTATAGGCAGCTTATCTCCAATCGGATTTCCTTTTTTAACTGGATTTTATTCCAAAGATGTTATTCTGGAGCCTGCTTACACTAAATATACAATTAGCGGTAACTCTGCTTTCTGGTTGGGAAGTGTCTCTGTCTTCTTCACTTCTTACCACTTCTTTCGCTTACTCTTCTTAACATTCTTAGCACCAACCAATTCATTCAAGCAAGACATGTTACGATGTCATGATGCGCCCATTCT????????????????????????????????????????GGATTTAAAGCTGGTGTTAAGGATCATAGATTAACCTACTATACTCTTGATTATGAAACCAAGGATACTGATATTTTGGCAGCGTCTTGAATGACTCCTCAACCAGGGGTGCCAGCTGAAGAAGCAGGAGCCGCTGTAGCCGCTGAATCTTCAACGGGTACATGGACCACTGTTTGGACTGATGGACTTACCAGTCTTGATCGTTATAAAGGTTGATGCTATGACATCGAACCTGTAGCTGGGGAAGATAATCAATACATTGCTTATGTTGCTCATCCTTTAGATCTTTCTGAGGAAGGTTCTGTTACCAACATGTTCACTTCCATCGTAGGTAATGTTTTTGGATCTAAAGCTTCACGAGCCCTGCGTCTGGAAGATTCACGAATTCCACCTGCTTATTCCAAAACTTCTCAAGGCCCACCTCATGGTATTCAGGTTGAAAGGGATAAATTGAATAAATATGGTCGTCCTTTATTGGGATGTACTATCAAACCAAAACTAGGTTTATCTGCTAAAAACTATGGTAGAGCTGTATATGAATGTCTTCGCGGTGGACCTGATTTCACTAAAGATGATGAGAATGTTAATTCTCAACCTTTCATGCGTTGGAGAGATCGTTTCTTGTTTGTAGCAGAAGCCCTTTTCAAATCTCAGGCTGAGACAGGCGAGATTAAAGGGCATTACTTGAATGCCACTGCAGGTACATGTGAAGAGATGATGAAAAGGGCATATTTTGCTAGAGAATTAGGGGTGCCTATTGTAATGCACGACTATTTGACAGGTGGTTCTACTGCAAATACGAGTTTGGCTCACTACTGTCGAGACAACGGTTTACTTCCCCATATTCATTGTGCTATGCATGCAGTTATCGACAGACAAAGAAATCATGGTATTCACTTTCGTGTATCAGCTAAAGCATCACGTATGTCTGGTGGAGATCATATTCATGCAGGTACTGCCGTAGGTAAATCAGAGGGAGAACGTGAAGTAACTTTAGGCTTTGTTGATTCACCTTGTGACGATTATATCGAAAAGGATCGAAGTCGTGGTATCTATTTCACTCAAGACTGGGTATCTATGCCGGGTGTTTCGCCTGTCGCTTCAGGAGGTATTCATGTCTGGCATATGCCTGCTTTAACTGAGATTTCCGGAGATGATTCTGTATCACAGTTTGGTGGGGGAACTTTAGGGCACCCTTGGGGAAATGCACCTGGT??????????????????????????????????????????????????????????????????????????????????????????????????????????????????????????????????????????????????????????????????????????????????????????????????????????????????????????????????????????????????????????????????????????????????????????????????????????????????????????????????????????????????????????????????????????????????????????????????????????????????????????????????????????????????????????????????????????????????????????????????????????????????????????????????????????????????????????????????????????????????????????????ATCAAAACTTCATTTGGTTAGATATATCTACTTCCAATCCTTCAAAAGAAATAACTAGATTATCTTTCTTCTTATGGAATTCTTTTTATTATGAATTTGAATCTCCTTTAATTACTCTATGGAACCAATCTTACGATTTTAAATCGTTACCATATAGCATTTTACTTGATCAAACTCATTCTAGAAGGAAAGTGAAATATCTTATCAAGTCATCATGGATTTCATTATCAAGGAAAAAC---TTTTTGAAAAATTCCTCCTTCCATTATCTAAGATATGAAAATAAATCCTTTCTAGCCTTTAGAGATACTACCTATCTGAGTAAAAAGTGGAACCAATATTTTCTTCAAATTTGGCAATATTATTTCCATCTTCGGTTCGAACCACATAGAATTTTTCTAGAAAAATTACTAGAACATCGTTTTTTTCTCCTAGGTTATATCCCTGATGTTTGACTCGGAAACATTATTGTTGAAGCTAGAGTATTAAATAAATTACCCAAAACATATATTCCCGTCAAAGAATTTTATCCTGTAGTTCCCATAATACCTCTGATTAGACTTTTAGCAAATGATAAGTTTTGCAATGCTTTAGGACATCCAATTGGTAAATTATCTTGGACTACTTCGACGGATGATGAGATT??????????????????????????????????????????????????
	Nothoceros_aenigmaticus                       AGCTCATGATTTATGTGTTATTTATCTATTCCTACTTTTTTTATGCCAATGCCGGTTACCGGAGATAACTCTATTTAATTATTTCTAGGATGGGAGGGAGTCGGTCCTGCTTTATATTTGTCAATTAATTTTTGGTTCACGAGACTTCAGGCCAATAAAGCAGCTATCAAAGCTATGCCTGTGAATTGAGTAGGTGACTTTGGATTAGCTCCCGGGATTATGGGTGGTTTTACCCTTTTTCAAACAGTAGACTTTTCTACTATTTTTGCTCGTGCTAGTGCTTTCTCTGAACCCAACCATTTCTTTGTTTTTTGTAATATGAGATTTCATGCTATAACTGTTATTTGTATTTTACCGCTCATTGGCGCTGTCGGAAAATCTGCATAAATAGGATTGCATACTTGGTTACCCGACGTCATGGAGGGTCCCACTCCAGTATCCGCTTCGATTCATGCAGCTACTACGGTCACAGCAGGCGTTTTTATGATAGCGAGGTGCCCTCCCTTATTTGAATACCCGCCTAATGCTTTGATTGTTGTTACTCCTGTAGGAGCTATGACGCCATTCTTTGCGGCAACCACAGGAATATTACAGAACGATTTGAAGAGGGTCATAGCTTATTCCATTTGTAGTCAATCAGGCTATATGATCTTCGCTTGCGGCATTTCCAACTATTCTGTTAGCGTATTTCACTTGATGAATCATGCTTTTCTTAAAGCATCACCCTTTTTGAGTGCAGGTCCAGTGATTCATGCCATGTCGGATGAGCAAGATATGCGTAAGATGGGAGGACTTGC---TTCCCTGTTACCCTTTACCTATGCTATGATGCTTATAGGCAGCTTATCTCCAATCGGATTTCCTTTTTTAACTGGATTTTATTCCAAAGATGTGATTCTGGAGCCTGCTTACACTAAATATACAATTAGTGGTAACTCTGCTTTCTGGTTGGGAAGTGTCTCTGTCTTCTTCACTTCTTACCACTTCTTTCGCTTACTCTTCTTAACATTCTTAGCACCAACCAATTCATTCAAGCAAGACATGTTACGATGTCATGATGCGCCCATTCTCATGGCAATGC??????????????????????????????????????????????TAAGGATCATAGATTAACCTACTATACTCTTGATTATGAAACCAAGGATACTGATACTTTGGCAGCGTCTTGAATGACTCCTCAACCAGGGGTGCCAGCTGAAGAAGCAGGAGCCGCAGTAGCCGCTGAATCTTCAACGGGTACATGGACCACTGTTTGGACTGATGGACTTACCAGTCTTGATCGTTATAAAGGTTGATGCTATGACATCGAACCTGTTGCTGGGGAAGATAATCAATACATTGCTTATGTTGCTCATCCTTTAGATCTTCCTGAGGAAGGTTCTGTTACCAACATGTTCACTTCCATCGTAGGTAATGTTTCTGGATCTAAAGCTTCACGAGCCTCGCGTCTGGAAGATTCACGAATTCCACCTGCTTATTCCAAAACTTCTCAAGGTCCACCTCATGGTATTCAGGTTGAAAGGGATAAATTGAATAAATATGGTCGTCCTTTATTGGGATGTACTACTAAACCAAAACTAGGTTTATCTGCTAAAAACTATGGTAGAGCTGTATATGAATGTCTTCGCGGTGGACCTGATTTCACTAAAGATGATGAGAATGTTAATTCTCAACCTTTCATGCGTTGGAGAGATCGTTTCTTGTTTGTAGCAGAAGCCCTTTTCAAATCTCAAGCTGAGACAGGCGAGATTAAAGGGCATTACTTGAATGCCACTGCAGGTACATGTGAAGAGATGATGAAAAGGGCATATTTTGCTAGAGAATTAGGGGTGCCTATTGTAATGCACGACTATTTGACAGGTGGTTTTACTGCAAATACAACTTTGGCTCACTACTGTCGAGACAACGGTTTACTTCCCCATATTCATCGTGCTATGCATGCAGTTACCGACAGACAAAAAAATCATGGTATGCACTTTCGTGTATTAGCTAAAGCATTACGTATGTCTGGTGGAGATCATGTTCATGCAGGTACTGCCGTAGGTAAATTAGAGGGAGAACGTGATGTAACTTTAGGCTTTGTTGATTCACCTCGCGACGATTATATCGAAAAGGATCGAAGTCGTGGTATCTATTTCACTCAAGACTGGGTATCTATGCCTGGTGTTTTCCCTGTCGCTTCAGGAGGTATTCATGTCTGGCATATGCCTGCTTTAACTGAGATTTCCGGAGATGATTCTGCATCACAATTTGGTGGGGGAACTTTAGGGCACCCTTGGGGAAATGCACCTGGTGCTGTAGCTAATCGAGTGGCCTTAGAAGCTTGTGTCCAAGCTCGTAATGAGGGACGTGATCTTGCTCGCCAAGGTAATGAAATTATTCGAGAGGCTTCTAAGTGGAGTCCAGAATTAGCAGCTTATAATCGTTTTCCAAATGAATCGACTTTTGAGAAGAGACGGAAATTCAGTTTAAAAAAATCAAAAAATCATTTCAGTTTTTTATTCGTGAAACGTTTAATCCGGGAAATACGTGAACAAAATTTTTCAGATCCTCCTACGAATCACAATTAGAATGAATCTCTTGATTCCAAAATAAATTCTTGCTTAGATTCAATAGGAAAAAGTTTAACAATAATTTTAGAATTATTTCTATCAGTCCCGACTGGATTCTTGCTAAGAAAGAAATGGAATAGCTACCAATCTATTCATTCCATATTTTCCTTCATGGAAGATTATTGTTTGAATTCAAATTGTATTTCGAATATTACGATACCTTATTTACTTTCTCTAGAAATACTTATTCGAATTTTTCGTAGACGAGTCTAAGATGCTTCTTCTTTATACTCTACATGATTGACTTTTCATAAGTATCAAAACTTTATTTTGTTAGATATATATAACTCGAATCCTTCAAAAGAAATAACTAGATTATCTTCCTTCTTATGGAATTCCTTTTATTACGAATCCGAATCTCCTTTAATTACTCTATGGAACCAATCTTATGATTTTCAATTGTTACCATATAGCACTTTACTGGATCAAACTCATTCTAGAAGGAAAGTGAAATATCTTATCAAGTCATCATGGATTTCATTATCAAGGAGAAAC---TTTTTAAAAAATTCCCCCTTCCATTATCTAAGATATGAAAATAAATCCTTTCTAGCCTTTAGAGATAC---------GAGTAAAAAGTGGAACCAATATTTTATTCAAATTTGGCAATATTATTTCCATCTTTGGTTTGAACCACATAGAATTTTTCTAGAAAAATTACTAGAACATCGTTTTTTTCTCCTAGGTTATATCCCTGACGTTTGACTCGGAAACATTATAGTTGAAGCTAGGGTATTAAATAAATTACCCAAAACATATCTTCCCGTCAAAGAGTTTTATCCGGTAATTCCCATAATACCTCTGATTAGACTTTTAGCAAATGATAAGTTTTGCAACGCTTTAGGACATCCAACTGGTAAATTATCTTGGACTACTTCGACGGATGATGAGATTTTCAACCGATTTAACCATATTCGGAAGAAACTTTTACATTATTACAGCGG
	Nothoceros_canaliculatus                      AGCTCATGATTTATGTGTTATTTATCTATTCCTACTTTTTTTATGCCAATGCCGGTTACCGGAGATAACTCTATTTAATTATTTCTAGGATGGGAGGGAGTCGGTCCTGCTTTATATTTGTCAATTAATTTTTGGTTCACGAGACTTCAGGCCAATAAAGCAGCTATCAAAGCTATGCCTGTGAATTGAGTAGGTGACTTTGGATTAGCTCCCGGGATTATGGGTGGTTTTACCCTTTTTCAAACAGTAGACTTTTCTACTATTTTTGCTCGTGCTAGTGCTTTCTCTGAACCCAACCATTTCTTTGTTTTTTGTAATATGAGATTTCATGCTATAACTGTTATTTGTATTTTACTGCTCATTGGCGCTGTCGGAAAATCTGCATAAATAGGATTGCATACTTGGTTACCCGACGTCATGGAGGGTCCCACTCCAGTATCCGCTTCGATTCATGCAGCTACTACGGTCACAGCAGGCGTTTTTATGATAGCGAGGTGCCCTCCCTTATTTGAATACCCGCCTAATGCTTTGATTGTTGTTACTCCTGTAGGAGCTATGACGCCATTCTTTGCGGCAACCACAGGAATATTACAGAACGATTTGAAGAGGGTCATAGCTTATTCCATTTGTAGTCAATCAGGCTATATGATCTTCGCTTGCGGCATTTCCAACTATTCTGTTAGCGTATTTCACTTGATGAATCATGCTTTTCTTAAAGCATCACCCTTTTTGAGTGCAGGTCCAGTGATTCATGCCATGTCGGATGAGCAAGATATGCGTAAGATGGGAGGACTTGC---TTCCCTGTTACCCTTTACCTATGCTATGATGCTTATAGGCAGCTTATCTCCAATCGGATTTCCTTTTTTAACTGGATTTTATTCCAAAGATGTGATTCTGGAGCCTGCTTACACTAAATATACAATTAGTGGTAACTCTGCTTTCTGGTTGGGAAGTGTCTCTGTCTTCTTCACTTCTTACCACTTCTTTCGCTTACTCTTCTTAACATTCTTAGCACCAACCAATTCATTCAAGCAAGACATGTTACGATGTCATGATGCGCCCATTCTCATGGCAATCCCTTTAATCTGTT??????????????????????????????GTGTTAAGGATCATAGATTAACCTACTATACTCTTGATTATGAAACCAAGGATACTGATACTTTGGCAGCGTCTTGAATGACTCCTCAACCAGGGGTGCCAGCTGAAGAAGCAGGAGCCGCAGTAGCCGCTGAATCTTCAACGGGTACATGGACCACTGTTTGGACTGATGGACTTACCAGTCTTGATCGTTATAAAGGTTGATGCTATGACATCGAACCTGTTGCTGGGGAAGATAATCAATACATTGCTTATGTTGCTTATCCTTTAGATCTTCCTGAGGAAGGTTCTGTTACCAACATGTTCACTTCCATCGTAGGTAATGTTTCTGGATCTAAAGCTTCACGAGCCTCGCGTCTGGAAGATTCACGAATTCCACCTGCTTATTCCAAAACTTTTCAAGGTCCACCTCATGGTATTCAGGTTGAAAGGGATAAATTGAATAAATATGGTCGTCCTTTATTGGGATGTACTATTAAACCAAAACTAGGTTTATCTGCTAAAAACTATGGTAGAGCTGTATATGAATGTCTTCGCGGTGGACCTGATTTCACTAAAGATGATGAGAATGTTAATTCTCAACCTTTCATGCGTTGGAGAGATCGTTTCTTGTTTGTAGCAGAAGCCCTTTTCAAATCTCAAGCTGAGACAGGCGAGATTAAAGGGCATTACTTGAATGCCACTGCAGGTACATGTGACGAGATGATGAAAAGGGCATATTTTGCTAGAGAATTAGGGGTGCCTATTGTAATGCACGACTATTTGACAGGTGGTTTTACTGCAAATACAACTTTGGCTCACTACTGTCGAGACAACGGTTTACTTCCCCATATTCATCGTGCTATGCATGCAGTTACCGACAGACAAAAAAATCATGGTATGCACTTTCGTGTATTAGCTAAAGCATTACGTATGTCTGGTGGAGATCATATTCATGCAGGTACTGCCGTAGGTAAATTAGAGGGAGAACGTGAAGTAACTTTAGGCTTTGTTGATTCACCTCGCGACGATTATATCGAAAAGGATCGAAGTCGTGGTATATATTTCACTCAAGACTGGGTATCTATGCCTGGTGTTTTCCCTGTCGCTTCAGGAGGTATTCATGTCTGGCATATGCCTGCTTTAACTGAGATTTCCGGAGATGATTCTGCATTACAATTTGGTGGGGGAACTTTAGGGCACCCTTGGGGAAATGCACCTGGTGCTGTAGCTAATCGAGTGGCCTTAGAAGCTTGTGTCCAAGCTCGTAATGAGGGACGTGATCTTGCTCGCCAAGGTAATGATATTATTCGAGAGGCTT???????????????????????????????????????????????????????????????????????????????????????????????????????????????????????????????????????????????????????????????????????????????????????????????????????????????????????????????????????????????????????????????????????????????????????????????????????????????????????????????????????????????????????????????????????????????????????????????????????????????????????????GAATTTTTCGTAGACGAGTCTAAGATGCTTCTTCTTTATACTCTACATGATTGATTTTTCATAAGTATCGAAACTTTATTTTGTTAGATATATATAACTCGAATCCTTTAAAAGAAATAACTAGATTATCTTCCTTCTTATGGAATTCCTTTTATTACGAATCCGAATCTCCTTTAATTACTCTATGGAACCAATCTTACGATTTTCAATTGTTACCATATAGCACTTTACTGGATCAAACTCATTCTAGAAAAAAAGTGAAATATCTTATCAAGTCATCATGGATTTCATTATCAAGGAGAAAT---TTTTTAAAAAATTCCCCCTTCCATTATCTAAGATATGAAAATAAATCCTTTCTAGCCTTTAGAGATAC---------GAGTAAAAAGTGGAACCAATATTTGATTCAAATTTGGCAATATTATTTCCATCTTTGGTTTGAACCACATAGAATTTTTTTAGAAAAATTACTAGAACATCGTTTTTTTCTCCTAGGTTATATCCCTGACGTTTGACTCGGAAACATTATAGTTGAAGCTAGGGTATTAAATAAATTACCCAAAACATATCTTCCCGTCAAAGAGTTTTATCCGGTAATTCCCATAATACCTCTGATTAGACTTTTAGCAAATGATAAGTTTTGCAACGCTTTAGGACATCCAACTGGTAAATTATCTTGGACTACTTCGACGGATGATGAGATTTTCAACCGAATTAACCATATTCGGAAGAAACTTT????????????????
	'Nothoceros canaliculatus_2'                  AGCTCATGATTTATGTGTTATTTATCTATTCCTACTTTTTTTATGCCAATGCCGGTTACCGGAGATAACTCTATTTAATTATTTCTAGGATGGGAGGGAGTCGGTCCTGCTTTATATTTGTCAATTAATTTTTGGTTCACGAGACTTCAGGCCAATAAAGCAGCTATCAAAGCTATGCCTGTGAATTGAGTAGGTGACTTTGGATTAGCTCCCGGGATCATGGGTGGTTTTACCCTTTTTCAAACAGTAGACTTTTCTACTATTTTTGCTCGTGCTAGTGCTTTCTCTGAACCCAACCATTTCTTTGTTTTTTGTAATATGAGATTTCATGCTATAACTGTTATTTGTATTTTACTGCTCATTGGCGCTGTCGGAAAATCTGCATAAATAGGATTGCATACTTGGTTACCCGACGTCATGGAGGGCCCCGCTCCAGTATCCGCTTCGATTCATGCAGCTACTACGGTCACAGCAGGCGTTTTTATGATAGCGAGGTGCCCTCCCTTATTTGAATACCCGCCTAATGCTTTGATTGTTGTTACTCCTGTAGGAGCTATGACGCCATTCTTTGCGGCAACCACAGGAATATTACAGAACGATTTGAAGAGGGTCATAGCTTATTCCATTTGTAGTCAATCAGGCTATATGATCTTCGCTTGCGGCATTTCCAACTATTCTGTTAGCGTATTTCACTTGATGAATCATGCTTTTCTTAAAGCATCACCCTTTTTGAGTGCAGGTCCAGTGATTCATGCCATGTCGGATGAGCAAGATATGCGTAAGATGGGAGGACTTGC---TTCCCTGTTACCCTCTACCTATGCTATGATGCTTATAGGCAGCTTATCTCCAATCGGATTTCCTTTTTTAACTGGATTTTATTCCAAAGATGTGATTCTGGAGCCTGCTTACACTAAATATACAATTAGTGGTAACCCTGCTTTCTGGTTGGGAAGTGTCTCTGTCTTCTTCACTTCTTACCACTTCTTTCGCTTACTCTTCTTAACATTCTTAGCACCAACCAATTCATTCAAGCAAGACATGTTACGATGTCATGATGCGCCCATTCTCATGGCAATCCCTTTAATCTGTTTGGCTTTTGGAAGTATTGGATCTAAAGCTGGTGTTAAGGATCATAGATTAACCTACTATACTCTTGATTATGAAACCAAGGATACTGATACTTTGGCAGCGTCTTGAATGACTCCTCAACCAGGGGTGCCAGCTGAAGAAGCAGGAGCCGCAGTAGCCGCTGAATCTTCAACGGGTACATGGACCACTGTTTGGACTGATGGACTTACCAGTCTTGATCGTTATAAAGGTTGATGCTATGACATCGAACCTGTTGCTGGGGAAGATAATCAATACATTGCTTATGTTGCTTATCCTTTAGATCTTCCTGAGGAAGGTTCTGTTACCAACATGTTCACTTCCATCGTAGGTAATGTTTCTGGATCTAAAGCTTCACGAGCCTTGCGTCTGGAAGATTCACGAATTCCACCTGCTTATTCCAAAACTTCTCAAGGTCCACCTCATGGTATTCAGGTTGAAAGGGATAAATTGAATAAATATGGTCGTCCTTTATTGGCATGTACTATTAAACCAAAACTAGGTTTATCTGCTAAAAACTATGGTAGAGCTGCATATGAATGTCTTCGCGGTGGACCTGATTTCACTAAAGATGATGAGAATGTTAATTCTCAACCTTTCATGCGTTGGAGAGATCGTTTCTTGTTTGTAGCAGAAGCCCTTTTCAAATCTCAAGCTGAGACAGGCGAGATTAAAGGGCATTACTTGAATGCCACTGCAGGTACATGTGACGAGATGATGAAAAGGGCATATTTTGCTAGAGAATTAGGGGTGCCTATTGTAATGCACGACTATTTGACAGGTGGTTTTACTGCAAATACAACTTTGGCTCACTACTGTCGAGACAACGGTTTACTTCCCCATATTCATCGTGCTATGCATGCAGTTATCGACAGACAAAAAAATCATGGTATGCACTTTCGTGTATTAGCTAAAGCATTACGTATGTCTGGTGGAGATCATATTCATGCAGGTACTGCCGTAGGTAAATTAGAGGGAGAACGTGAAGTAACTTTAGGCTTTGTTGATTCACCTCGCGACGATTATATCGAAAAGGATCGAAGTCGTGGTATATATTTCACTCAAGACTGGGTATCTATGCCTGGTGTTTTCCCTGTCGCTTCAGGAGGTATTCATGTCTGGCATATGCCTGCTTTAACTGAGATTTCCGGAGATGATTCTGTATCACAATTTGGTGGGGGAACTTTAGGGCACCCTTGGGGAAATGCACCTGGTGCTGTAGCTAATCGAGTGGCCTTAGAAGCTTGTGTCCAAGCTCGTAATGAGGGACGTGATCTTGCTCGCCAAGGTAATGATATTATTCGAGAGGCTTCTAAGTGGAGTCCAGAATTAGCAGCTTATAATCGTTTTCCAAATGAATCGACTTTTGAGAAGAAACGGAAATTCAGTTTAAAAAAATCAAAAAATCATTTCAGTTTTTTATTCGTGAAACGTTTAATCCGGGAAATACGTGAACAAAATTTTTCAGATCCTCCTACGAATCACAATTAGAATGAATCTCTTGATTCCAAAATCAATTCTTGCTTAAATTCAATAGGAAAAAGTTTAACAATAATTTTAGAATTATTTCTATCAGTCCCCACTGAATTCTTGCTAAGAAAGAAATGGAATAGCTACCAATCTATTCATTCCATATTTTCCTTCATGGAAGATTATTGTTTGAATTCAAATTGTATTTCGAATATTACGATACCTTATTTACTTTCTCTAGAAATACTTATTCGAATTTTTCGTAGACGAGTCTAAGATGCTTCTTCTTTATACTCTACATGATTGATTTTTCATAAGTATCGAAACTTTATTTTGTTAGATATATATAACTCGAATCCTTTAAAAGAAATAACTAGATTATCTTCCTTCTTATGGAATTCCTTTTATTACGAATCCGAATCTCCTTTAATTACTCTATGGAACCAATCTTACGATTTTCAATTGTTACCATATAGCACTTTACTGGATCAAACTCATTCTAGAAAAAAAGTGAAATATCTTATCAAGTCATCATGGATTTCATTATCAAGGAGAAAC---TTTTTTAAAAATTCCCCCTTCCATTATCTAAGATATGAAAATAAATCCTTTCTAGCCTTTAGAGATAC---------GAGTAAAAAGTGGAACCAATATTTGATTCAAATTTGGCAATATTATTTCCATCTTTGGTTTGAACCACATAGAATTTTTTTAGAAAAATTACTAGAACATCGTTTTTTTCTCCTAGGTTATATCCCTGACGTTTGACTCGGAAACATTATAGTTGAAGCTAGGGTATTAAATAAATTACCCAAAACATATCTTCCCGTCAAAGAGTTTTATCCGGTAATTCCCATAATACCTCTGATTAGACTTTTAGCAAATGATAAGTTTTGCAACGCTTTAGGACATCCAACTGGTAAATTATCTTGGACTACTTCGACGGATGATGAGATTTTCAACCGATTTAACCATATTCGGAAGAAACTTTTACATTATTACAGCGG
	Nothoceros_endiviaefolius                     ????CATGATTTATGTGTTATTTATTCATTCCTACTTTTTTTATGCCAATGCCGGTTACCGGAGATAACTCTATTTAATTATTTCTAGGATGGGAGGGAGTCGGTCCTGCTTTATATTTGTCAATTAATTTTTGGTTCACGAGACTTCAGGCCAATAAAGCAGCTATCAAAGCTATGCCTGTGAATTGAGTAGGTGACTTTGGATTAGCTCCCGGGATTATGGGTGGTTTTACCCTTTTTCAAACAGTAGACTTTTCTACTATTTTTGCTCGTGCTAGTGCTTTCTCTGAACCCAACCATTTCTTTGTTTTTTGTAATATGAGATTTCATGCTATAACTGTTATTTGTATTTTACCGCCCATTGGCGCTGTCGGAAAATCTGCATAAATAGGATTGCATACTTGGTTACCCGACGTCACGGAGGGTCCCACTCCAGTATCCGCTTCGATTCATGCAGCTACTACGGTCACAGCAGGCGTTTTTATGATAGCGAGGCGCCCTCCCTTATTTGAAAACCCGCCTAATGCTTTGATTGTTGTTACTCCTGTAGGAGCTATGACGCCATTCTTTGCGGCAACCACAGGAATATTACAGAACGATTTGAAGAGGGTCATAGCTTATTCCATTTGTAGTCAATCAGGCTATATGATCTTCGCTTGCGGCATTTCCAACTATTCTGTTAGCGTATTCCACTTGATGAATCATGCTTTTCTTAAAGCATCACCCTTTTTGAGTGCAGGTCCAGTGATTCATGCCATGTCGGATGAGCAAGATATGCGTAAGATGGGAGGACTTGC---TTCCCTGTTACCCTTTACCTATGCTATGATGCTTATAGGCAGCTTATCTCCAATCGGATTTCCTTTTTTAACTGGATTTTATTCCAAAGATGTGATTCTGGAGCCTGCTTACACTAAATATACAATTAGTGGTAACTCTGCTTTCTGGTTGGGAAGTGTCTCTGTCTTCTTCACTTCTTACCACTTCTTTCGCTTACTCTTCTTAACATT?TTAGCACCAACCAATTCATTCAAGCAAGACATGTTACGATGTCATGATGCGCCCATTCTCATGGCAATCCCTTTAATCTGTTTGGCTTCTGGAAGTACTGGATCTAAAGCTGGTGTTAAGGATCATAGATTAACCTACTATACTCTTGATTATGAAACCAAGGATACTGATACTTTGGCAGCGTCTTGAATGACTCCTCAACCAGGGGTGCCACCTGAAGAAGCAGGAGCCGCAGTAGCCGCTGAATCTTCAACGGGTACATGGACCACTGTTTGGACTGATGGACTTACCAGTCTTGATCGTTATAAAGGTTGATGCTATGACATCGAACCTGTTGCTGGGGAAGATAATCAATACATTGCTTATGTTGCTCATCCTTTAGATCTTCCTGAGGAAGGTTCTGTTACCAACATGTTCACTTCCATCGTAGGTAATGTTTCTGGATCTAAAGATTCACGAGCCTCGCGTCTGGAAGATTCACGAATTCCACCTGCTTATTCCAAAACTTCTCAAGGTCCACCTCATGGTATTCAGGTTGAAAGGGATAAATTGAATAAATATGGTCGTCCTTTATTGGGATGTACTACCAAACCAAAACTAGGTTTATCTGCTAAAAACTATGGTAGAGCTGTATATGAATGTCTTCGCGGTGGACCTGATTTCACTAAAGATGATGAGAATGTTAATTCTCAACCTTTCATGCGTTGGAGAGATCGTTTCTTGTTTGTAGCAGAAGCCCTTTTTAAATCTCAAGCTGAGACAGGCGAGATTAAAGGGCATCACTTGAATGCCACTGCAGGTACATGTGAAGAGATGATGAAAAGGGCATATTTTGCTAGAGAATTAGGGGTGCCTATTGTAATGCACGACTATTTGACAGGTGGTTCTACTGCAAATACAAGTTTGGCTCACTACTGTCGAGACAACGGTTCACTTCCCCATATTCATCGTGCTATGCATGCAGTTACCGACAGACAAAGAAATCATGGTATTCACTTTCGTGTATCAGCTAAAGCATCACGTATGTCTGGTGGAGATCATATTCATGCAGGTACTGCCGTAGGTAAATCAGAGGGAGAACGTGAAATAACTTTAGGCTTTGTTGATTCACTTCGCGACGATTATATCGAAAAGGATCGAAGTCGTGGTATCTATTTTACTCAAGACTGGGTATCTATGCCTGGTGTTTCGCCTGTCGCTTCAGGAGGTATTCATGTCTGGCATATGCCTGCTTTAACTGAGATTTCCGGAGATGATTCTGCATCACAATTTGGTGGAGGGACTTTAGGGCACCCTTGGGGAAATGCACCTGGTGGTGTAGCTAATCGAGTCGCCTTAGAAGCTTGTGTCCAAGCTCGTAATGAGGGACGTGATCTTGCTCGCCAAGGTAATGAAATTATTCGGGAGGCTTGTAAGTGGAGTCCAGAATT??????????????????????????????????????????????????????????????????????????????????????????????????????????????????????????????????????????????????????????????????????????????????????????????????????????????????????????????????????????????????????????????????????????????????????????????????????????????????????????????????????????????????????????????????????????????????????????????????????TCGAAATTTTCGTAGACGAGTCTAAGATGCTTCTTCTTTATACTCTACATGATTGACTTTTCATAAGTATCGAAACTTCATTTTGTTAGATATATCTAACTCGAATCCTTCAAAAGAAATAACTAGATTATCTTCCTTCTTATGGAATTCCTTTTATTACGAATCCGAATCTCCTTCAATTACTCTATGGAACCAATCTTACGATTTTAAATTGTTACCATATAGCACCTTACTGGATCAAACTCATTCTAGAAGGAAAGTAAAATTTCTTATCAAGTCATCATGGATTTCATTATCAAGGAGAAAC---TTTTTTAAAAATTCCCCCTTCCATTATCTGAGATATGAAAATAAATCCTTTCTAGCCTTGAGAGATAC---------GAGTAAAAAGTGGAACCAATATTTTATTCAAATTTGGCAATATTATTTCCATCTTCGGTTCGAACCACATAGAATTTTTCTAGAAAAATTACTGGAACATCGTTTTTTTCTCCTAGGTTATATCCCTGACGTTTGACTCGGAAACATTATAGTTGAAGCTAGGGTATTAAATAAATTACCCAAAACATATCTTCCCGTCAAAGAGTTTTATCCGGTAATTCCCATAATACCTCTGATTAGACTTTTAGCAAATGATAAGTTTCGCAACGCTTTAGGACATCCAATTGGTAAATTATCTTGGACTACTTCGACGGATGATGAGATTTTCAACCGATTTAACCATATTCGGAAGAAACTTT????????????????
	Nothoceros_fuegiensis                         AGCTCATGATTTATGTGTTATTTATCTATTCCTACTTTTTTTATGCCAATGCCGGTTACCGGAGATAACTCTATTTAATTATTTCTAGGATGGGAGGGAGTCGGTCCTGCTTTATATTTGTCAATTAATTTTTGGTTCACGAGACTTCAGGCCAATAAAGCAGCTATCAAAGCTATGCCTGTGAATTGAGTAGGTGACTTTGGATTAGCTCCCGGGATTATGGGTGGTTTTACCCTTTTTCAAACAGTAGACTTTTCTACTATTTTTGCTCGTGCTAGTGCTTTCTCTGAACCCAACCATTTCTTTGTTTTTTGTAATATGAGATTTCATGCTATAACTGTTATTTGTATTTTACCGCCCATTGGCGCTGTCGGAAAATCTGCATAAATAGGATTGCATACTTGGTTACCCGACGTCACGGAGGGTCCCACTCCAGTATCCGCTTCGATCCATGCAGCTACTACGGTCACAGCAGGCGTTTTTATGATAGCGAGGCGCCCTCCCTTATTTGAATACCCGCCCAATGCTTTGATTGTTGTTACTCCTGTAGGAGCTATGACGCCATTCTTTGCGGCAACCACAGGAATATTACAGAACGATTTGAAGAGGGTCATAGCTTATTCCATTTGTAGTCAATCAGGCTATATGATCTTCGCTTGCGGCATTTCCAACTATTCTGTTAGCGTATTTCACTTGATGAATCATGCTTTTCTTAAAGCATCACCCTTCTTGAGTGCAGGTCCAGTGATTCATGCCATGTCGGATGAGCAAGATATGCGTAAGATGGGAGGACTTGC---TTCCCTGTTACCCTTTACCTATGCTATGATGCTTATAGGCAGCTTATCTCCAATCGGATTTCCTTTTTTAACTGGATTTTATTCCAAAGATGTGATTCTGGAGCCTGCTTACACTAAATATACAATTAGTGGTAACTCTGCTTTCTGGTTGGGAAGTGTCTCTGTCTTCTTCACTTCTTACCACTTCTTTCGCTTACTCTTCTTAACATTCTTAGCACCAACCAATTCATTCAAGCAAGACATGTTACGATGTCATGATGCGCCCATTCTCATGGCAATCCCTTTAATCTGTTTGGCTTTTGGAAGTATTGGATCTAAAGCTGGTGTTAAGGATCATAGATTAACCTACTATACTCTTGATTATGAAACCAAGGATACTGATACTTTGGCAGCGTCTTGAATGACTCCTCAACCAGGGGTGCCAGCTGAAGAAGCAGGAGCCGCTGTAGCCGCTGAATCTTCAACGGGTACATGGACCACTGTTTGGACTGATGGACTTACCAGTCTTGATCGTTATAAAGGTTGATGCTATGACATCGAACCTGTTGCTGGGGAAGATAATCAATACATTGCTTATGTTGCTCATCCTTTAGATCTTCCTGAGGAGGGTTCTGTTACCAACATGTTCACTTCCATCGTAGGTAATGTTTCTGGATCTAAAGCTTCACGAGCCTCGCGTCTGGAAGATTCACGAATTCCACCTGCTTATTCCAAAACTTCTCAAGGTCCACCTCATGGTATTCAGGTTGAAAGGGATAAATTGAATAAATATGGTCGTCCTTTATTGGGATGTACTACCAAACCAAAACTAGGTTTATCTGCTAAAAACTATGGTAGAGCTGTATATGAATGTCTTCGCGGTGGACCTGATTTCACTAAAGATGATGAGAATGTTAATTCTCAACCTTTCATGCGTTGGAGAGATCGTTTCTTGTTTGTAGCAGAAGCCCTTTTTAAATCTCAAGCTGAGACAGGCGAGATTAAAGGGCATTACTTGAATGCCACTGCAGGTACATGTGAAGAGATGATGAAAAGGGCATATTTTGCTAGAGAATTAGGGGTGCCTATTGTAATGCACGACTATTTGACAGGTGGTTCTACTGCAAATACAAGTTTGGCTCACTATTGTCGAGACAACGGTTTACTTCCCCATATTCATCGTGCTATGCATGCGGTTACCGACAGACAAAGAAATCATGGTATTCACTTTCGTGTATTAGCTAAAGCATCACGTATGTCTGGTGGAGATCATATTCATGCAGGTACTGCCGTAGGTAAATTAGAGGGAGAACGTGAAGTAACTTTAGGCTTTGTTGATTCACTTCGCGACGATTATATCGAAAAGGATCGAAGTCGTGGTATCTATTTCACTCAAGACTGGGTATCTATGCCTGGTGTTTCGCCTGTCGCTTCAGGAGGTATTCATGTCTGGCATATGCCTGCTTTAACTGAGATTTCCGGGGATGATTCTGCATCACAATTTGGTGGGGGGACTTTAGGGCACCCTTGGGCAAATGCACCTGGTGCTGTAGCTAATCGAGTCGCCTTAGAAGCTTGTGTCCAAGCTCGTAATGAGGGACGTGATCTTGCTCGCCAAGGTAATGAAATTATTCGAGAGGCTTGTAAG??????????????????GCTTATAATCGTTTTCCAAATGAATCGACTTTTGAGAAGAGACGGAAATTCAGTTTAAAAAAATCAAAAAATAATTTCAGTTTTTTATTCGTGAAACGTTTAATCGGGGAAATACGTGAACAAAATTTTTCAGATCCTCCTACGAATCACAATTAGAATGAATCTCTTGATTGCAAAATAAATTCTTGCTTAGATTCAATAGGAAAAAGTTTGACAATAATTTTAGAATTATTTCTATCAGTCCCGACTGGATTCTTGCTAAGAAAGAAATGGAATAGCTACCAATCTATTCATTCCATATTTTCCTTCATGGAAGATAATTGTTTGAATTCAAATTGTATTTCGAATATTACGATACCTCATTTACTTTCTCTAGAAATACTTATTCGAATTTTTCGTAGACGAGTCTAAGATGCTTCTTCTTTATACTCTACATGATTGACTTTTCATAAGTATCGAAACTTCATTTTGTTAGATATATCTAACTCGAATCCTTCAAAAGAAATAACTAGATTATCTTCCTTCTTATGGAATTCCTTTTATTACGAATCCGAATCTCCTTCAATTACTCTATGGAACCAATCTTACGATTTTCAATTGTTACCATATAGCACCTTACTGGATCAAACTCATTCTAGAAGGAAAGTAAAATTTCTTATCAAGTCATCATGGATTTCATTATCAAGGAGAAAC---TTTTTTAAAAATTCCCCCTTCCATTATCTGAGATATGAAAATAAATCCTTTCTAGCCTTGAGAGATAC---------GAGTAAAAAGTGGAACCAATATTTTATTCAAATTTGGCAATATTATTTCCATCTTCGGTTCGAACCACATAGAATTTTTCTAGAAAAATTACTGGAACATCGTTTTTTTCTCCTAGGTTATATCCCTGACGTTTGACTCGGAAACATTATAGTTGAAGCTAGGGTATTAAATAAATTACCCAAAACATATCTTCCCGTCAAAGAGTTTTATCCAGTAATTCCCATAAGACCTCTGATTAGACTTTTAGCAAATGATAAGTTTCGCAACGCTTTAGGACATCCAATTGGTAAATTATCTGGGACTACTTCGACGGATGATGAGATTTTCAACCGATTTAACCATATTCGGAAGAAACTTTTACATTATTACAGCGG
	Nothoceros_giganteus                          AGCTCATGATTTATGTGTTATTTATCTATTCCTACTTTTTTTATGCCAATGCCGGTTACCGGAGATAACTCTATTTAATTATTTCTAGGATGGGAGGGAGTCGGTCCTGCTTTATATTTGTCAATTAATTTTTGGTTCACGAGACTTCAGGCCAATAAAGCAGCTATCAAAGCTATGCCTGTGAATTGAGTAGGTGACTTTGGATTAGCTCCCGGGATTATGGGTGGTTTTACCCTTTTTCAAACAGTAGACTTTTCTACTATTTTTGCTCGTGCTAGTGCTTTCTCTGAACCCAACCATTTCTTTGTTTTTTGTAATATGAGATTTCATGCTATAACTGTTATTTGTATTTTACCGCCCATTGGCGCTGTCGGAAAATCTGCATAAATAGGATTGCATACTTGGTTACCCGACGTCACGGAGGGTCCCACTCCAGTATCCGCTTCGATTCATGCAGCTACTACGGTCACAGCAGGCGTTTTTATGATAGCGAGGCGCCCTCCCTTATTTGAATACCCGCCTAATGCTTTGATTGTTGTTACTCCTGTAGGAGCTATGACGCCATTCTTTGCGGCAACCACAGGAATATTACAGAACGATTTGAAGAGGGTCATAGCTTATTCCATTTGTAGTCAATCAGGCTATATGATCTTCGCTTGCGGCATTTCCAACTATTCTGTTAGCGTATTTCACTTGATGAATCATGCTTTTCTTAAAGCATCACCCTTTTTGAGTGCAGGTCCAGTGATTCATGCCATGTCGGATGAGCAAGATATGCGTAAGATGGGAGGACTTGC---TTCCCTGTTACCCTTTACCTATGCTATGATGCTTATAGGCAGCTTATCTCCAATCGGATTTCCTTTTTTAACTGGATTTTATTCGAAAGATGTGATTCTGGAGCCTGCTTACACTAAATATACAATTAGTGGTAACTCTGCTTTCTGGTTGGGAAGTGTCTCTGTCTTCTTCACTTCTTACCACTTCTTTCGCTTACTCTTCTTAACATTCTTAGCACCAACCAATTCATTCAAGCAAGACATGTTACGATGTCATGATGCGCCCATTCTCATGGCAAT???????????????????????????????GGATCTAAAGCTGGTGTTAAGGATCATAGATTAACCTACTATACTCTTGATTATGAAACCAAGGATACTGATACTTTGGCAGCGTCTTGAATGACTCCTCAACCAGGGGTGCCACCTGAAGAAGCAGGAGCCGCAGTAGCCGCTGAATCTTCAACGGGTACATGGACCACTGTTTGGACTGATGGACTTACCAGTCTTGATCGTTATAAAGGTTGATGCTATGACATCGAACCTGTTGCTGGGGAAGATAATCAATACATTGCTTATGTTGCTCATCCTTTAGATCTTCCTGAGGAAGGTTCTGTTACCAACATGTTCACTTCCATCGTAGGTAATGTTTCTGGATCTAAAGCTTCACGAGCCTCGCGTCTGGAAGATTCACGAATTCCACCTGCTTATTCCAAAACTTCTCAAGGTCCACCTCATGGTATTCAGGTTGAAAGGGATAAATTGAATAAATATGGTCGTCCTTTATTGGGATGTACTATCAAACCAAAACTAGGTTTATCTGCTAAAAACTATGGTAGAGCTGTATATGAATGTCTTCGCGGTGGACCTGATTTCACTAAAGATGATGAGAATGTTAATTCTCAACCTTTCATGCGTTGGAGAGATCGTTTCTTGTTTGTAGCAGAAGCCCTTTTTAAATCTCAAGCTGAGACAGGCGAGATTAAAGGGCATTACTTGAATGCCACTGCAGGTACATGTGAAGAGATGATGAAAAGGGCATATTTTGCTAGAGAATTAGGGGTGCCTATTGTAGTGCACGACTATTTGACAGGTGGTTCTACTGCAAATACAAGTTTGGCTCACTACTGTCGAGACAACGGTTCACTTCCCCATATTCATCGTGCTATGCATGCGGTTACCGACAGACAAAGAAATCATGGTATTCACTTTCGTGTATCAGCTAAAGCATCACGTATGTCTGGTGGAGATCATATTCATGCAGGTACTGCCGTAGGTAAATCAGAGGGAGAACGTGAAGTAACTTTAGGCTTTGTTGATTCACTTCGCGACGATTATATCGAAAAGGATCGAAGTCGTGGTATCTATTTCACTCAAGACTGGGTATCTATGCCTGGTGTTTCGCCTGTCGCTTCAGGAGGTATTCATGTCTGGCATATGCCTGCTTTAACTGAGATTTCCGGAGATGATTCTGCATCACAATTTGGTGGAGGGACTTTAGGGCACCCTTGGGGAAATGCACCTGGTGCTGTAGCTAATCGAGTCACCTTAGGAGCTTGTGTCCAAGCTCGTAATGAGGGACGTGATCTTGCTCGCCAAGGTAATGAAATTATTCGGGAGGCTTGTAAGTGGAGTCCAGAATTAGCAGCTTATAATCGTTTTCCAAATGAATCGACTTTTGAGAAGAGACGGAAATTCAGTTTAAAAAAATCAAAAAATAATTTCAGTTTTTTATTCGTGAAACGTTTAATCGGGGAAATACGTGAACAAAATTTTTCAGATCCTCCTACGAATCACAATTAGAATGAATCTCTTGATTGCAAAATAAATTCTTGCTTAGATTCAATAGGAAAAAGTTTGACAATAATTTTAGAATTATTTCTATCAGTCCCGACTGGATTCTTGCTAAGAAAGAAATGGAATAGATACCAATCTATTCATTCCATATTTTCCTTCATGGAAGATAATTGTTTGAATTCAAATTGTATTTCGAATATTACGATACCTCATTTACTTTCTCTAGAAATACTTATTCGAATTTTTCGTAGACGAGTCTAAGATGCTTCTTCTTTATACTCTACATGATTGACTTTTCATAAGTATCGAAACTTCATTTTGTTAGATATATCTAACTCGAATCCTTCAAAAGAAATAACTAGATTATCTTCCTTCTTATGGAATTCCTTTTATTACGAATCCGAATCTCCTTCAATTACTCTATGGAACCAATCTTACGATTTTAAATTGTTACCATATAGCACCTTACTGGATCAAACTCATTCTAGAAGGAAAGTAAAATTTATTATCAAGTCATCATGGATTTCATTATCAAGGAGAAAC---TTTTTTAAAAATTCCCCCTTCCATTATCTGAGATATGAAAATAAATCCTTTCTAGCCTTGAGAGATAC---------GAGTAAAAAGTGGAACCAATATTTTATTCAAATTTGGCAATATTATTTCCATCTTCGGTTCGAACCACATAGAATTTTTCTAGAAAAATTACTGGAACATCGTTTTTTTCTCCTAGGTTATATCCCTGACGTTTGACTCGGAAACATTATAGTTGAAGCTAGGGTATTAAATAAATTACCCAAAACATATCTTCCCGTCAAAGAGTTTTATCCGGTAATTCCCATAATACCTCTGATTAGACTTTTAGCAAATGATAAGTTTCGCAACGCTTTAGGACATCCAATTGGTAAATTATCTTGGACTACTTCGACGGATGATGAGATTTTCAACCGATTTAACCATATTCGGAAGAAACTTTTACATTATTACAGCGG
	Meagaceros_minarum                            ????????????????????????????????????????????????????????????????????????????????????????????????????????????????????????????????????????TTCCGAGACTTCAGGCCAATAAAGCACCTATCAAAGCTATGCCTGTGAATTGAGTAGGTGACTTTGGATTA?CTCCCGGGATTATGGGTGGTTTTACCCTTTTTCAAACAGTAGACTTTTCTACTATTTTTGCTCGTGCTAGTGCTTTCTCTGAACCCAACCATTTCTTTGTTTTTTGTAATATGAGATTTCATGCTATAACTGTTATTTGTATTTTACCGCTCATTGGCGCTGTCGGAAAATCTGCATAAATAGGATTGCATACTTGGTTACCCGACGTCATGGAGGGTCCCACTCCAGTATCCGCTTCGATTCATGCAGCTACTACGGTCACAGCAGGCGTTTTTATGATAGCGAGGTGCCCTCCCATATTTGAATACCCGCCTAATGCTTTGATTGTTGTTACTCCTGTAGGAGCTATGACGCCATTCTTTGCGGCAACCACAGGAATATTACAGAACGATTTGAAGAGGGTCATAGCTTATTCCATTTGTAGTCAATCAGGCTATATGATCTTCGCTTGCGGCATTTCCAACTATTCTGTTAGCGTATTTCACTTGATGAATCATGCTTTTCTTAAAGCATCACCCTTTTTGAGTGCAGGTCCAGTGATTCATGCCATGTCGGATGAGCAAGATATGCGTAAGATGGGAGGACTTGC---TTCCCTGTTACCCTTTACCTATGCTATGATGCTTATAGGCAGCTTATCTCCAATCGGATTTCCTTTTTTAACTGGATTTTATTCCAAAGATGTGATTCTGGAGCCTGCTTACACTAAATATACAATTAGTGGTAACTCTGCTTTCTGGTTGGGAAGTGTCTCTGTCTTCTTCACTTCTTACCACTTCTTTCGCTTACTCTTCTTAACATTCTTA??ACCAACCAATTCATTCAAGCAAGACATGTTACGATGTCATGATGCGCCCATTCTCATGGCAATCCCTTTAATC?GTTTGGCTTTTGGAAGTATTGGATCTAAAGCTGGTGTTAAGGATCATAGATTAACCTACTATACTCTTGATTATGAGACCAAGGATACTGATACTTTGGCAGCGTCTTGAATGACTCCTCAACCAGGGGTGCCAGCTGAAGAAGCAGGAGCCGCAGTAGCCGCTGAATCTTCAACGGGTACATGGACCACTGTTTGGACTGATGGACTTACCAGTCTTGATCGTTATAAAGGTTGATGCTATGACATCGAACCTGTTGCTGGGGAAGATAATCAATACATTGCTTATGTTGCTTATCCTTTAGATCTTCCTGAGGAAGGTTCTGTTACCAACATGTTCACTTCCATCGTAGGTAATGTTTTTGGATCTAAAGCTTCACGAGCCTCGCGTCTGGAAGATTCACGAATTCCACCTGCTTATTCCAAAACTTCTCAAGGTCCACCTCATGGTATTCAGGTTGAAAGGGATAAATTGAATAAATATGGTCGTCCTTTATTGGGATGTACTATTAAACCAAAACTAGGTTTATCTGCTAAAAACTATGGTAGAGCTGTATATGAATGTCTTCGCGGTGGACCTGATTTCACTAAAGATGATGAGAATGTTAATTCTCAACCTTTCATGCGTTGGAGAGATCGTTTCTTGTTTGTAGCAGAAGCCCTTTTCAAATCTCAAGCTGAGACAGGCGAGATTAAAGGGCATTACTTGAATGCCACTGCAGGTACATGTGAAGAGATGATGAAAAGGGCATATTTTGCTAGAGAATTAGGGGTGCCTATTGTAATGCACGACTACTTGACAGGTGGTTTTACTGCAAATACAACTTTGGCTCACTACTGTCGAGACAACGGTTTACTTCCCCATATTCATCGTGCTATGCATGCAGTTACCGATAGACAAAAAAATCATGGTATGCACTTTCGTGTATTAGCTAAAGCATTACGTATGTCTGGTGGAGATCATGTTCATGCAGGTACTGCCGTAGGTAAATCAGAGGGAGAACGTGAAGTAACTTTAGGCTTTGTTGATTCACCTCGCGACGATTATATCGAAAAGGATCGAAGTCGTGGTGTCTATTTCACTCAAGACTGGGTATCTATGCCTGGTGTTTTCCCTGTCGCTTCAGGAGGTATTCATGTCTGGCATATGCCTGCTTTAACTGAGATTTCCGGAGATGATTCTGTATCACAATTTGGTGGGGGAACTTTAGGGCACCCTTGGGGAAATGCACCCGGTGCTGTAGCTAAYCGAGTSGCCTTAGAAGCTTGTGTCCAAGCTCGTAATGAGGGACGTGATCTTGCTCGCCAAGGTAATGAAATTATTCGAGAGGCYTCTAAGTGGAGYCCWGAATTAGC?GCTTATAATCGTTTTCCAAATGAATCGACTTTTGAGAAGAGACGGAAATTCAGTTTAAAAAAATCAAAAAATCATTTCAGTTTTTTATTCGTGAAACGTTTAATCCGGGAAATACGTGAACAAAATTTTTCAGATCCTCCTACGAATCAAAATTAGAATGAATCTCTTGATTCCAAAATCAATTTTTGCTTAGATTCAATAGGAAAAAGTTTAACAATAATTTTAGAATTATTTCTATCAGTCCCGACTGGATTCTTGCTAAGAAAGAAATGGAATAGCTACCAATCTATTCATTCCATATTTTCCTTTATGGAAGATTATTGTTTGAATTCAAATTGTATTTCGAATATTACGATACCTCATTTACTTTCTCTAGAAATACTTATTCGAATTTTTCGTAGACGAGTCTAAGATGCTTCTTCTTTATACTCTACATGATTGACTTTTCATAAGTATCGAAACTTCATTTTGTTAGATATATATAACTCGAATCCTTCAAAAGAAATAACTAGATTATCTTCCTTCTTATGGAATTCCTTTTATTACGAATCCGAATCTCCTTTAATTACTCTATGGAACCAATCTTACGATTTTCAATTGTTATCATATAGCACTTTACTGGATCAAACTCATTCTAGAAGGAAAGTGAAATATCTTATCAAGTCATCATGGATTTTATTATCAAGGAGAAAC---TTTTTTAAAAATTCCCCCTTCCATTATCTAAGATATGAAAATAAATCCTTTCTAGCCTTTAGAGATAC---------GAGTAAAAAGTGGAACCAATATTTTATTCAAATTTGGGAATATTATTTCCATCTTTGGTTTGAACCACATAGAATTTTTCTAGAAAAATTATTAGAACATCGTTTTTTTCTCCTAGGTTATATCCCTGACGTTTGACTCGGAAACATTATAGTTGAAGCTAGGGTATTAAATAAATTACCCAAAACATATCTTCCCGTCAAAGAGTTTTATCCGGTAATTCCCATAATACCTCTGATTAGACTTTTAGCAAATGATAAGTTTCGCAACGCTTTAGGACATCCAACTGGTAAATTATCTTGGACTACTTCGACGGATGATGAGATTTTCAACCGATTTAACCATATTCGGAAGAAACTTTTACATTATTACAGCGG
	Nothoceros_renzagliensis                      AGCTCATGATTTATGTGTTATTTATCTATTCCTACTTTTTTTATGCCAATGCCGGTTACCGGAGATAACTCTATTTAATTATTTCTAGGATGGGAGGGAGTCGGTCCTGCTTTATATTTGTCAATTAATTTTTGGTTCACGAGACTTCAGGCCAATAAAGCAGCTATCAAAGCTATGCCTGTGAATTGAGTAGGTGACTTTGGATTAGCTCCCGGGATTATGGGTGGTTTTACCCTTTTTCAAACAGTAGACTTTTCTACTATTTTTGCTCGTGCTAGTGCTTTCTCTGAACCCAACCATTTCTTTGTTTTTTGTAATATGAGATTTCATGCTATAACTGTTATTTGTATTTTACCGCTCATTGGCGCTGTCGGAAAATCTGCATAAATAGGATTGCATACTTGGTTACCCGACGTCATGGAGGGTCCCACTCCAGTATCCGCTTCGATTCATGCAGCTACTACGGTCACAGCAGGCGTTTTTATGATAGCGAGGTGCCCTCCCTTATTTGAATACCCGCCTAATGCTTTGATTGTTGTTACTCCTGTAGGAGCTATGACGCCATTCTTTGCGGCAACCACAGGAATATTACAGAACGATTTGAAGAGGGTCATAGCTTATTCCATTTGTAGTCAATCAGGCTATATGATCTTCGCTTGCGGCATTTCCAACTATTCTGTTAGCGTATTTCACTTGATGAATCATGCTTTTCTTAAAGCATCACCCTTTTTGAGTGCAGGTCCAGTGATTCATGCCATGTCGGATGAGCAAGATATGCGTAAGATGGGAGGACTTGC---TTCCCTGTTACCCTTTACCTATGCTATGATGCTTATAGGCAGCTTATCTCCAATCGGATTTCCTTTTTTAACTGGATTTTATTCCAAAGATGTGATTCTGGAGCCTGCTTACACTAAATATACAATTAGTGGTAACTCTGCTTTCTGGTTGGGAAGTGTCTCTGTCTTCTTCACTTCTTACCACTTCTTTCGCTTACTCTTCTTAACATTCTTAGCACCAACCAATTCATTCAAGCAAGACATGTTACGATGTCATGATGCGCCCATTCTCATGGCAATCCCTTTAATCTGTTTGGCTT???????????GGATCTAAAGCTGGTGTTAAGGATCATAGATTAACCTACTATACTCTTGATTATGAAACCAAGGATACTGATACTTTGGCAGCGTCTTGAATGACTCCTCAACCAGGGGTGCCAGCTGAAGAAGCAGGAGCCGCAGTAGCCGCTGAATCTTCAACGGGTACATGGACCACTGTTTGGACTGATGGACTTACCAGTCTTGATCGTTATAAAGGTTGATGCTATGACATCGAACCTGTTGCTGGGGAAGATAATCAATACATTGCTTATGTTGCTCATCCTTTAGATCTTCCTGAGGAAGGTTCTGTTACCAACATGTTCACTTCCATCGTAGGTAATGTTTCTGGATCTAAAGCTTCACGAGCCTCGCGTCTGGAAGATTCACGAATTCCACCTGCTTATTCCAAAACTTCTCAAGGTCCACCTCATGGTATTCAGGTTGAAAGGGATAAATTGAATAAATATGGTCGTCCTTTATTGGGATGTACTATTAAACCAAAACTAGGTTTATCTGCTAAAAACTATGGTAGAGCTGTATATGAATGTCTTCGCGGTGGACCTGATTTCACTAAAGATGATGAGAATGTTAATTCTCAACCTTTCATGCGTTGGAGAGATCGTTTTTTGTTTGTAGCAGAAGCCCTTTTCAAATCTCAAGCTGAGACAGGCGAGATTAAAGGGCATTACTTGAATGCCACTGCAGGTACATCTGAAGAGATGATGAAAAGGGCATATTTTGCTAGAGAATTAGGGGTGCCTATTGTAATGCACGACTATTTGACAGGTGGTTCTACTGCAAATACAAGTTTGGCTCACTACTGTCGAGACAACGGTTTACTTCCCCATATTCATCGTGCTATGCATGCAGTTACCGACAGACAAAGAAATCATGGTATTCACTTTCGTGTATTAGCTAAAGCATTACGTATGTCTGGTGGAGATCATATTCATGCAGGTACTGCCGTAGGTAAATCAGAGGGAGAACGTGAAGTAACTTTAGGCTTTGTTGATTCACCTCGCGACGATTATATCGAAAAGGATCGAAGTCGTGGTATCTATTTCACTCAAGACTGGGTATCTATGCCTGGTGTTTTGCCTGTCGCTTCAGGAGGTATTCATGTCTGGCATATGCCTGCTTTAACTGAGATTTCCGGAGATGATTCTGCATCACAATTTGGTGGGGGAACTTTAGGGCACCCTTGGGGAAATGCACCTGGTGCTGTAGCTAATCGAGTCGCCTTAGAAGCTTGTGTCCAAGCTCGTAATGAGGGACGTGATCTTGCTCGCCAAGGTAATGAAATTATTCGAGAGGCTTGTAAGTGGAGTCCAGAATTAGCA?????????????????????????????????????????????????????????????????????????????????????????????????????????????????????????????????????????????????????????????????????????????????????????????????????????????????????????????????????????????????????????????????????????????????????????????????????????????????????????????????????????????????????????????????????????????????????????????????????????TTTCGTAGACGAGTCTAAGATGCTTCTTCTTTATACTCTACATGATTGACTTTTCATAAGTATCGAAACTTTATTTTGTTAGATATATATAACTCGAATCCTTCAAAAGAAATAACTAGATTATCTTCCTTCTTATGGAATTCCTTTTATTACGAATCCGAATCTCCTTTAATTACTCTATGGAACCAATCTTACGATTTTCAATTGTTACCATATAGCACTTTACTGGATCAAACTCATTCTAGAAGGAAAGTGAAATATCTTATCAAGTCATCATGGATTTCATTATCAAGGAGAAAC---TTTTTGAAAAATTCCCCCTTCCATTATCTAAGATATGAAAATAAATCCTTTCTAGCCTTTAGAGATAC---------GAGTAAAAAGTGGAACCAATATTTTATTCAAATTTGGCAATATTATTTCCATCTTTGGTTTGAACCACATAGAATTTTTCTAGAAAAATTACTAGAACATCGTTTTTTTCTCCTAGGTTATATCCCTGACGTTTGACTCGGAAACATTATAGTTGAAGCTAGGGTATTAAATAAATTACCCAAAACATATCTTCCCGTCAAAGAGTTTTATCCGGTAATTCCCATAATACCTCTGATTAGACTTTTAGCAAATGATAAGTTTCGCAACGCTTTAGGACATCCAACTGGTAAATTATCTTGGACTACTTCGACGGATGATGAGATTTTCAACCGATTTAACCATATTCGGAAGAAACTTT????????????????
	Nothoceros_superbus                           AGCTCATGATTTATGTGTTATTTATCTATTCCTACTTTTTTTATGCCAATGCCGGTTACCGGAGATAACTCTATTTAATTATTTCTAGGATGGGAGGGAGTCGGTCCTGCTTTATATTTGTCAATTAATTTTTGGTTCACGAGACTTCAGGCCAATAAAGCAGCTATCAAAGCTATGCCTGTGAATTGAGTAGGTGACTTTGGATTAGCTCCCGGGATTATGGGTGGTTTTACCCTTTTTCAAACAGTAGACTTTTCTACTATTTTTGCTCGTGCTAGTGCTTTCTCTGAACCCAACCATTTCTTTGTTTTTTGTAATATGAGATTTCATGCTATAACTGTTATTTGTATTTTACCGCTCATTGGCGCTGTCGGAAAATCTGCATAAATAGGATTGCATACTTGGTTACCCGACGTCATGGAGGGTCCCACTCCAGTATCCGCTTCGATTCATGCAGCTACTACGGTCACAGCAGGCGTTTTTATGATAGCGAGGTGCCCTCCCTTATTTGAATACCCGCCTAATGCTTTGATTGTTGTTACTCCTGTAGGAGCTATGACGCCATTCTTTGCGGCAACCACAGGAATATTACAGAACGATTTGAAGAGGGTCATAGCTTATTCCATTTGTAGTCAATCAGGCTATATGATCTTCGCTTGCGGCATTTCCAACTATTCTGTTAGCGTATTTCACTTGATGAATCATGCTTTTCTTAAAGCATCACCCTTTTTGAGTGCAGGTCCAGTGATTCATGCCATGTCGGATGAGCAAGATATGCGTAAGATGGGAGGACTTGC---TTCCCTGTTACCCTTTACCTATGCTATGATGCTTATAGGCAGCTTATCTCCAATCGGATTTCCTTTTTTAACTGGATTTTATTCCAAAGATGTGATTCTGGAGCCTGCTTACACTAAATATACAATTAGTGGTAACTCTGCTTTCTGGTTGGGAAGTGTCTCTGTCTTCTTCACTTCTTACCACTTCTTTCGCTTACTCTTCTTAACATTCTTAGCACCAACCAATTCATTCAAGCAAGACATGTTACGATGTCATGATGCGCCCATTCTCATGGCAATCCCTTTAATCTGTTTGGCTTTTGGAAGT???GGATCTAAAGCTGGTGTTAAGGATCATAGATTAACCTACTATACTCTTGATTATGAAACCAAGGATACTGATACTTTGGCAGCGTCTTGAATGACTCCTCAACCAGGGGTGCCAGCTGAAGAAGCAGGAGCCGCAGTAGCCGCTGAATCTTCAACGGGTACATGGACCACTGTTTGGACTGATGGACTTACCAGTCTTGATCGTTATAAAGGTTGATGCTATGACATCGAACCTGTTGCTGGGGAAGATAATCAATACATTGCTTATGTTGCTTATCCTTTAGATCTTCCTGAGGAAGGTTCTGTTACCAACATGTTCACTTCCATCGTAGGTAATGTTTCTGGATCTAAAGCTTCACGAGCCTCGCGTCTGGAAGATTCACGAATTCCACCTGCTTATTCCAAAACTTTTCAAGGTCCACCTCATGGTATTCCGGTTGAAAGGGATAAATTGAATAAATATGGTCGTCCTTTATTGGGATGTACTACTAAACCAAAACTAGGTTTATCTGCTAAAAACTATGGTAGAGCTGTATATGAATGTCTTCGCGGTGGACCTGATTTCACTAAAGATGATGAGAATGTTAATTCTCAACCTTTCATGCGTTGGAGAGATCGTTTCTTGTTTGTAGCAGAAGCTCTTTTCAAATCTCAAGCTGAGACAGGCGAGATTAAAGGGCATTACTTGAATGCCACTGCAGGTACATGTGAAGAGATGATGAAAAGGGCATATTTTGCTAGAGAATTAGGGGTGCCTATTGTAATGCACGACTATTTGACAGGTGGTTTTACTGCAAATACAACTTTGGCTCATTACTGTCGAGACAACGGTTTACTTCCCCATATTCATCGTGCTATGCATGCAGTTACCGACAGACAAAAAAATCATGGTATGCACTTTCGTGTATTAGCTAAAGCATTACGTATGTCTGGTGGAGATCATATTCATGCAGGTACTGCCGTAGGTAAATTAGAGGGAGAACGTGAAGTAACTTTAGGCTTTGTTGATTCACCTCGCGACGATTATATCGAAAAGGATCGAAGTCGTGGTATATATTTCACTCAAGACTGGGTATCTATGCCTGGTGTTTTCCCTGTCGCTTCAGGAGGTATTCATGTCTGGCATATGCCTGCTTTAACTGAGATTTCCGGAGATGATTCTGCATCACAATTTGGTGGGGGAACTTTAGGGCACCCTTGGGGAAATGCACCTGGTGCTGTAGCTAATCGAGTGGCCTTAGAAGCTTGTGTCCAAGCTCGTAATGAGGGACGTGATCTTGCTCGCCAAGGTAATGAAATTATTCGAGAGGCTGCTAAGTGGAGTCCA?????????GCTTATAATCGTTTTCCAAATGAATCGACTTTTGAGAAGAGACGGAAATTCAGTTTAAAAAAATCAAAAAATCATTTCAGTTTTTTATTCGTGAAACGTTTAATCCGGGAAATACGTGAACAAAATTTTTCAGATCCTCCTACGAATCACAATTAGAATGAATCTCTTGATTCCAAAATAAATTCTTGCTTAGATTCAATAGGAAAAAGTTTAACAATAATTTTAGAATTATTTCTATCAGTCCCGACTGGATTCTTGCTAAGAAAGAAATGGAATAGCTACCAATCTATTCATTCCATATTTTCCTTCATGGAAGATTATTGTTTGAGTTCAAATTGTATTTCGAATATTACGATACCTCATTTACTTTCTCTAGAAATACTTATTCGAATTTTTCGTAGACGAGTCTAAGATGCTTCTTCTTTATACTCTACATGATTGACTTTTCATAAGTATCGAAACTTTATTTTGTTAGATATATATAACTCGAATCCTTCAAAAGAAATAACTAGATTATCTTCCTTCTTATGGAATTCCTTTTATTACGAATCCGAATCTTCTTTAATTACTCTATGGAACCAATCTTACGATTTTCAATTGTTACCATATAGCACTTTACTGGATCAAACTCATTCTAGAAGGAAAGTGAAATATCTTATCAAGTCATCATGGATTTCATTATCAAGGAGAAAC---TTTTTTAAAAATTCCCCCTTCCATTATCTAAGATATGAAAATAAATCCTTTCTAGCCTTTAGAGATAC---------GAGTAAAAAGTGGAACCAATATTTTATTCAAATTTGGCAATATTATTTCCATCTTTGGTTTGAACCACATAGAATTTTTCTAGAAAAATTACTAGAACATCGTTTTTTTCTCCTAGGTTATATCCCTGACGTTTGACTCGGAAACATTATAGTTGAAGCTAGGGTATTAAATAAATTACCCAAAACATATCTTCCCGTCAAAGAGTTTTATCCGGTAATTCCCATAATACCTCTGATTAGACTTTTAGCAAATGATAAGTTTCGCAACGCTTTAGGACATCCAACTGGTAAATTATCTTGGACTACTTCGACGGATGATGAGATTTTCAACCGATTTAACCATATTCGGAAGAAACTTTTACATTATTACAGCGG
	Nothoceros_vincentianus                       ????????????????????TTTATCTATTCCTACTTTTTTTATGCCAATGCCGGTTACCGGAGATAACTCTATTTAATTATTTCTAGGATGGGAGGGAGTCGGTCCTGCTTTATATTTGTCAATTAATTTTTGGTTCACGAGACTTCAGGCCAATAAAGCAGCTATCAAAGCTATGCCTGTGAATTGAGTAGGTGACTTTGGATTAGCTCCCGGGATTATGGGTGGTTTTACCCTTTTTCAAACAGTAGACTTTTCTACTATTTTTGCTCGTGCTAGTGCTTTCTCTGAACCCAACCATTTCTTTGTTTTTTGTAATATGAGATTTCATGCTATAACTGTTATTTGTATTTTACCGCTCATTGGCGCTGTCGGAAAATCTGCATAAATAGGATTGCATACTTGGTTACCCGACGTCATGGAGGGTCCCACTCCAGTATCCGCTTCGATTCATGCAGCTACTACGGTCACAGCAGGCGTTTTTATGATAGCGAGGTGCCCTCCCTTATTTGAATACCCGCCTAATGCTTTGATTGTTGTTACTCCTGTAGGAGCTATGACGCCATTCTTTGCGGCAACCACAGGAATTATACAGAACGATTTGAAGAGGGTCATAGCTTATTCCATTTGTAGTCAATCAGGCTATATGATCTTCGCTTGCGGCATTTCCAACTATTGTGTTAGCGTATTTCACTTGATGAATCATGCTTTTCTTAAAGCATCACCCTTTTTGAGTGCAGGTCCAGTGATTCATGCCATGTCGGATGAGCAAGATATGCGTAAGATGGGAGGACTTGC---TTCCCTGTTACCCTTTACCTATGCTATGATGCTTATAGGCAGCTTATCTCCAATCGGATTTCCTTTTTTAACTGGATTTTATTCCAAAGATGTGATTCTGGAGCCTGCTTACACTAAATATACAATTAGTGGTAACTCTGCTTTCTGGTTGGGAAGTGTCTCTGTCTTCTTCACTTCTTACCACTTCTTTCGCTTACTCTTCTTAACATTCTTAGCACCAACCAATTCATTCAAGCAAGACATGTTACGATGTCATGATGCGCCCATTCTCATGGCAATCCCTTTAATCTGTTTGGCTTTTGGAAGTATTGGATCTAAAGCTGGTGTTAAGGATCATAGATTAACCTACTATACTCTTGATTATGAAACCAAGGATACTGATACTTTGGCAGCGTCTTGAATGACTCCTCAACCAGGGGTGCCAGCTGAAGAAGCAGGAGCCGCAGTAGCCGCTGAATCTTCAACGGGTACATGGACCACTGTTTGGACTGATGGACTTACCAGTCTTGATCGTTATAAAGGTTGATGCTATGACATCGAACCTGTCGCTGGAGAAGATAATCAATACATTGCTTATGTTGCTTATCCTTTAGATCTTCCTGAGGAAGGTTCTGTTACCAACATGTTCACTTCCATCGTAGGTAATGTTTCTGGATCTAAAGCTTCACGAGCCTCGCGTCTGGAAGATTCACGAATTCCACCTGCTTATTCCAAAACTTCTCAAGGTCCACCTCATGGTATTCAGGTTGAAAGGGATAAATTGAATAAATATGGTCGTCCTTTATTGGGATGTACTACTAAACCAAAACTAGGTTTATCTGCTAAAAACTATGGTAGAGCTGTATATGAATGTCTTCGCGGTGGACCTGATTTCACTAAAGATGATGAGAATGTTAATTCTCAACCTTTCATGCGTTGGAGAGATCGTTTCTTGTTTGTAGCAGAAGCCCTTTTCAAATCTCAAGCTGAGACAGGCGAGATTAAAGGGCATTACTTGAATGCCACTGCAGGTACATGTGAAGAGATGATGAAAAGGGCATATTTTGCTAGAGAATTAGGGGTGCCTATTGTAATGCACGACTATTTGACAGGTGGTTTTACTGCAAATACAACTTTGGCTCACTACTGTCGAGACAACGGTTTACTTCCCCATATTCATCGTGCTATGCATGCAGTTACCGACAGACAAAAAAATCATGGTATGCACTTTCGTGTATTAGCTAAAGCATTACGTATGTCTGGTGGAGATCATGTTCATGCAGGTACTGCCGTAGGTAAATTAGAGGGAGAACGTGAAGTAACTTTAGGTTTTGTTGATTCACTTCGCGACGATTATATCGAAAAGGATCGAAGTCGTGGTGTCTATTTCACTCAAGACTGGGTATCTATGCCTGGTGTTTTCCCTGTCGCTTCAGGAGGTATTCATGTCTGGCATATGCCTGCTTTAACTGAGATTTCCGGAGATGATTCTGTATTACAATTTGGTGGGGGAACTTTAGGGCACCCTTGGGGAAATGCACCTGGTGCTGTAGCGAATCGAGTGGCCTTAGAAGCTTGTGTCCAAGCTCGTAATGAGGGACGTGATCTTGCTCGCCAAGGTAATGAAATTATTCGAGAGGCTTCTAAGTGGAGTCCAGAATTAGCAGCTTATAATCGTTTTCCAAATGAATCGACTTTTGAGAAGAGACGGAAATTCAGTTTAAAAAAATCAAAAAATCATTTCAGTTTTTTATTCGTGAAACGTTTAATCCGGGAAATACGTGAACAAAATTTTTCAGATCCTCCTACGAATCACAATTAGAATGAATCTCTTGATTCCAAAATAAATTCTTGCTTAGATTCAATAGGAAAAAGTTTAACAATAATTTTAGAATTATTTCTATCAGTCCCGACTGGATTCTTGCTAAGAAAGAAATGGAATAGCTACCAATCTATTCATTCCATATTTTCCTTCATGGAAGATTATTGTTTGAGTTCAAATTGTATTTCGAATATTACGATACCTCATTTACTTTCTCTAGAAATACTTATTCGAATTTTTCGTAGACGAGTCTAAGATGCTTCTTCTTTATACTCTACATGATTGACTTTTCATAAGTATCGAAACTTTATTTTGTTAGATATATATAACTCGAATCCTTCAAAAGAAATAACTAGATTATCTTCCTTCTTATGGAATTCCTTTTATTACGAATCCGAATCTTCTTTAATTACTCTATGGAACCAATCTTACGATTTTCAATTGTTACCATATAGCACTTTACTGGATCAAACTCATTCTAGAAGGAAAGTGAAATATCTTATCAAGTCATCATGGATTTCATTATCAAGGAGAAAC---TTTTTTAAAAATTCCCCCTTCCATTATCTAAGATATGAAAATAAATCCTTTCTAGCCTTTAGAGATAC---------GAGTAAAAAGTGGAACCAATATTTTATTCAAATTTGGCAATATTATTTCCATCTTTGGTTTGAACCACATAGAATTTTTCTAGAAAAATTACTAGAACATCGTTTTTTTCTCCTAGGTTATATCCCTGACGTTTGACTCGGAAACATTATAGTTGAAGCTAGGGTATTAAATAAATTACCCAAAACATATCTTCCCGTCAAAGAGTTTTATCCGGTAATTCCCATAATACCTCTGATTAGACTTTTAGCAAATGATAAGTTTCGCAACGCTTTAGGACATCCAACTGGTAAATTATCTTGGACTACTTCGACGGATGATGAGATTTTCAACCGATTTAACCATATTCGGAAGAAACTTTTACATTATTACAGCGG
	Notothylas_breutelii                          ????????????????????????????????????????????????????????????????????????????????????????????????????????????????????????????????????????????????????????????????CAGCTATCAAAGCTATGTTTGTGAATTGAGTAGGTGACTTTGGATTAGCTCTCGGGATTATGGGTGGTTTTACCCCTTCTTAAATAGTAGACTTTTCTACTATTTTTGCTTGTGCTAGTGCCTTCTCTGAACCCAACCATTTTTTTCTTTTTTGTAATATGAGATTTCATGCTATAACTGTTATTTGTATTTTACTGTTCATTGGCGCTGTTGGAAAATCTGCATAAATAGGATTGCATACTTGGTTACCCGACGTCATGGAGGGTCCCACTCCAGTATCCGCTTTGATTCATGTAGTTATTATGGTCATAGCAGGCGTTTCTATGATAGCGAGGTGCCCTCCCTTATTTGAATACTCACCTAATGCTTTGATTGTTGTTACTTCTGTAGGAGCTATGACGTCATTCTTTGCGGCAACCACAGGAATATTACAGAACGATTTGAAGAGGGTCATAGCTTATTCCATTTGTAGTCAATTAGGCTATACGATCTTTGCTTGCGGCATTTTCAACTATTCTGTTAGCGTATTTCACTTGATGAATCATGCTTTTTTTAAAGCATTACCCCTTTTGAGTGCAGGTTCAGTGATTCATGCCATGTCGGATGAGCAAGATATGCGTAAGATGGGAGGACTTGCTGCTTCCCTATTACCCTTTACCTATGCTATGATGCTTATAGGCAGCTTATCTCCAATCGGATTTTCTTTTTTAACTGGATTTCATCTCAAAGATGTGAT??????????????????????????????????????????????????????????????????????????????????????????????????????????????????????????????????????????????????????????????????????????????????????????????????????????????????????????????????????????????CTATGATTAACCTACCATACTCTTGATTATGAAACCAAGGATACTGATACTTTGGCAGCGTCTTGAATGACTTCTCAACCAGGGGTGCCACCTGAAGAAGCAGGAGCCGCAGTAGCGGCTGAATCTTCAACAGGTACATGGACCACTGTTTGGACTGATGGACTTACCAGTCTTGATCGTTATAAAGGTTGATGCTATGACATTGAACCTGTTGCTGGAGAAGAGAATTAATACATTGCTTATGTTGCTTATCTTTTAGATCTCTCTGAGGAAGGTTCTGTTATCAACATGTCCACATCCATCGCAGGTAATGTTTTTGGATTTAAAGCTTCATGAGCCTCGTGTCTGGAAGATTCATGAATCCCACCTGCTTATTCCAAAACTTTCCAAGGTCCACCTCATGGTATTTAGGTTGAAAGAGATAAATTGAATAAATATGGCCGTCCTTTATTAGGATGTACCATTAAACCAAAATTAGGTTTATCTGCTAAAAACTATGGTAGAGCTGTATATGAATGTCTTCGTGGCGGACTTGATTTCACTAAGGATGATGAGAATGTTAATTCTCAACCTTTCATGCGTTGGAGAGATCGTTTCTTATTCGTAGCAGAAGCTCTTTTTAAATCTCAAGCTGAAACAGGCGAGATTAAGGGGCATTACTTGAATGCAACTGCAGGTACGTGTGAAGAAATGCTGAAAAGGGCAATATTTGCTAGAGAATTAGGGGTGCCTATTATAATGCACGACTATTTGACAGGAGGTTTTACTGCAAATACAAGTTTGGCTCACTATTGTAGAGATAATGGTTTACTTCTGCACATTCACCGTGCTATGCATGCAGTTATCGACAGACAAAAAAATCATGGTATTCACTTTCGTGTATTAGCTAAAGCATTACGTATGTCTGGTGGAGATCATATTTATTCAGGTACTGTCGTAGGTAAACTAGAGGGAGAATGCGAAGTAACTTTAGGCTTTGTTGATTTACTTTGTGACGATTACATCGAAAAAGATCGAAGTCGTGGTATCTATTTCACTTAAGACTGGGTATTTATGCTTGGTGTTCTGCCTGTCGCTTCAGGAGGTATTCATGTCTGGCATATGCCTGCTTTAACTGAGATTTTCGGAGATGATTCTGTATTACAATTTGGTGGGGGAACCCTAGGGCACCCTTGGGGAAATGCACCTGGTGCAGTAGCTAATAGAGTCGCCTTAGAAGCGTGTGTGCAAGCTCGTAATGAGGGACGTGATCTTGCTCGCCAAGGTAATGAAATTATTCGCGAAGCTTGTAAGTGGAGTCTGGAATTAGCAGCTTATAATCGTTCCCCAAATGAATCAACTTTGGAAAGGAGACGAAAAAGAAATCTGATAAATTTTAAAAACAGTTTCCGTTTTTCATCCGTGAAACGTTTAATCAAGAAAATACGTGAACAAAATTTTTCGGATCTTTCTACGAATCATAATTTGAATGAATCTCCTTATTGCGACATAAATTTTTACTTAGAATTAATAGGAAGAAGTTTGACAATCATTTTGGAGTTATTTCATCTAGTTCCAACCAAATTCCCGCTCAAAAAAAAACGGAATAGTTATCAATCCATTCATTCTACATTCTCTTTTATGGAAGATAATTGTTTAAATTCGAATTCCGTTTTCAATATTACGATACCTCACTTAATTTCTCCAGAAATTTTTATTTGAATTTTTTGTAGATGAGTTTAAGATGCTTCTTCTCCACACTTTACATGATTGATTCTTCATAAGTATCGAAATTTCATTTTGTTAGATATAT??????CGAACCCTTCCAGAGAAATAACTAGATTATCTTCCTTCTTATGGAATTTTTTTTCTTATGAATCTGAATTTCCCTCGATTGCTTTGTGGAACAATTTTTACGGTTTCAAATCGTTACCATATTGGACTTTACTTGATCAAACTCATTCTGGAAAGAAAGTGAAATATATTATCAAGTCATCGGGAATTTCATTGTCAAGGAGAAAC---TTTTTTAAAAATTCCTCCTTTCATTATGTGAGATATGAAAATAGATTCCCTACAGCTCTAAGAGATAGTATCTATTTAAGTCAAAAGTGGAACCAATATTTCCTTGAAATTTGGCAATATTATTTCCATCTTCGGTTCGAACCACATAGATTTTTTCTCGAAAAATTACTGGAACATCGTTTTTTTCTTCTAGGTTATATCTTTGATGTTCGACCCGGAAACATTCTAGTTGAAGCTGGGGTGTTAGATAAGTTACCTAAAACTTATATCCCCGTCAAAGAATTTTGTCCTGTAGTTTCTATAATATCTCTGATTAGACTTTTAGCAAATGGAAAGTTTCGTAATGCTTTAGGACATCTAATTGGTAAATTATCTTGGACTACTTTGACAGATGATGATATTTTCAACCGATTCAACCATATCCGGAAGAAACTTTTACATTACTATAGTGG
	Notothylas_dissecta                           AGCTTTAGATTTATGTGTTATTTATCTATTCCTACTCCTTTTATGTCAATGCCGGTTACCGGAGATAACTCTATTTAATTATCTTTAGGATGGGAGGGAGTCGGTCTTGCTTTACATTTGCCAATTAATTTTCGGTTCACGTGATTTTAGGCAAATAAAGCAGCTATCAAAGCTATGTTTGTGAATTGAGTAGGTGACTTTGGATTAGCTCTCGGGATTATGGGTGGTTTTACCCCTTCTTAAATAGTAGACTTTTCTACTATTTTTGCTTGTGCTAGTGCCTTCTCTGAACCCAACCATTTTTTTCTTTTTTGTAATATGAGATTTCATGCTATAACTGTTATTTGTATTTTACTGTTCATTGGCGCTGTTGGAAAATCTGCATAAATAGGATTGCATACTTGGTTACCCGACGTCATGGAGGGTCCCACTCCAGTATCCGCTTTGATTCATGCAGTTATTATGGTCATAGCAGGCGTTTCTATGATAGCGAGGTGCCCTCCCTTATTTGAATACTCACCTAATGCTTTGATTGTTGTTACTTCTGTAGGAGCTATGACGTCATTCTTTGCGGCAACCACAGGAATATTACAGAACGATTTGAAGAGGGTCATAGCTTATTTCATTTGTAGTCAATTAGGCTATACGATCTTTGCTTGCGGCATTTTCAACTATTCTGTTAGCGTATTTCACTTGATGAATCATGCTTTTTTTAAAGCATTACCCCTTTTGAGTGCAGGTTCAGTGATTCATGCCATGTCGGATGAGCAAGATATGCGTAAGATGGGAGGACTTGC---TTCCCTATTACCCTTTACCTATGCTATGATGCTTATAGGCAGCTTATCTCCAATCGGATTTTCTTTTTTAACTGGATTTCATCTCAAAGATGTGATTCTAGAGCCTGCTTACACTAAATATACAATTAGTGGTAACTCTGCTTTCTGGTTGGGAAGTGTCTTTGTCTTCTTCACTTCTTACCACTTCTTTCGCTTACTTTTCTTAACATTCTTAGCACCAACTAATTCATTCAAGTGAGACATGTTACGATGTCATGATGCGCCCATTCTCATGGCAATCCCTTTAATCTGTTTGGCTTTTGGAAGTATT???????????TGGTGTTAAGGATCATAGATTAACCTACCATACTCTTGATTATGAAACCAAGGATAMTGATACTTTGGCAGCGTCTTGAATGACTTCTCAACCAGGGGTGCCACCTGAAGAAGCAGGAGCCGCAGTAGCGGCTGAATCTTCAACAGGTACATGGACCACTGTTTGGACTGATGGACTTACCAGTCTTGATCGTTATAAAGGTCGATGCTATGACATTGAACCTGTTGCTGGAGAAGAGAATTAATACATTGCTTATGTTGCTTATCCTTTAGATCTCTCTGAGGAAGGTTCTGTTATCAACATGTCCACATCCATCGCAGGTAATGTTTTTGGATTTAAAGCTTCATGAGCCTCGTGTCTGGAAGATTCATGAATCCCACCTGCTTATTCCAAAACTTTCCAAGGTCCACCTCATGGTATTTAGGTTGAAAGAGATAAATTGAATAAATATGGCCGTCCTTTATTAGGATGTACCATTAAACCAAAATTAGGTTTATCTGCTAAAAACTATGGTAGAGCTGTATATGAATGTCTTCGTGGCGGACTTGATTTCACTAAGGATGATGAGAATGTTAATTCTCAACCTTTCATGCGTTGGAGAGATCGTTTCTTATTCGTAGCAGAAGCTCTTTTTAAATCTCAAGCTGAAACAGGCGAGATTAAGGGGCATTACTTGAATGCAACTGCAGGTACGTGTGAAGAAATGCTGAAAAGGGCAATATTTGCTAGAGAATTAGGGGTGCCTATTATAATGCACGACTATTTGACAGGAGGTTTTACTGCAAATACGAGTTTGGCTCACTACTGTCGGGATAATGGTTTACTTCTGCACATTCACCGTGCTATGCATGCAGTTATCGACAGACAAAAAAATCATGGTATTCACTTTCGTGTATTAGCTAAAGCATTACGTATGTCTGGTGGAGATCATATTTATTCAGGTACTGTCGTAGGTAAACTAGAGGGAGAATGCGAAGTAACTTTAGGCTTTGTTGATTTACTTTGTGACGATTACATCGAAAAAGATCGAAGTCGTGGTATCTATTTCACTTAAGACTGGGTATTTATGCTTGGTGTTCTGTCTGTCGCTTCAGGAGGTATTCATGTCTGGCATATGTCTGCTTTAACTGAGATTTTCGGAGATGATTCTGTATTACAATTTGGTGGGGGAACCCTAGGACACCTTTGGGGAAATGTATCTGGTGCAGTAGCTAATCGAGTCGCCTTAGAAGCGTGTGTGCAAGCTCGTAATGAGGGACGTGATCTTGCTCGCTAAGGTAATGAAATTATTCGCGAAGCTTGTAAGTGGAGTCTGGAATTAGCAGCTTATAATCGTTCCCCAAATGAATCAACTTTGGAAAGGAGACGAAAAAGAAATCTGAGAAATTTTAAAAACAGTTTCCGTTTTTCATCCGTGAAACGTTTAATCAAGAAAATACGTGAACAAAATTTTTCGGATCTTTCTACGAATCATAATTTGAATGAATCTCCTTATTGCGACATAAATTTTTACTTAGAATTAATAGGAAGAAGTTTGACAATCATTTTGGAGTTATTTCATCTAGTTCCAACCAAATTCCCGCTCAAAAAAAAACGGAATAGTTATCAATTCATTCATTCTACATTCTCTTTTATGGAAGATAATTGTTTAAATTCGAATTCCGTTTTCAATATTACGATACCTCACTTAATTTCTCCAGAAATTTTTATTTGAATTTTTTGTAGATGAGTTTAAGATGCTTCTTCTCCACACTTTACATGATTGATTCTTCATAAGTATCGAAATTTCATTTTGTTAGATATAT??????CGAACCCTTCCAGAGAAATAACTAGATTATCTTCCTTCTTATGGAATTTTTTTTCTTATGAATCTGAATTTCCCTCGATTGCTTTGTGGAACAATTTTTACGGTTTCAAATCGTTACCATATTGGACTTTACTTGATTAAACTCATTCTGGAAAGAAAGTGAAATATATTATCAAGTCATCGGGAATTTCATTGTCAAGGAGAAAC---TTTTTTAAAAATTCCTCCTTTCATTATGTGAGATATGAAAATAGATTCCCTACAGCTCTAAGAGATAGTATCTATTTAAGTCAAAAGTGGAACCAATATTTCCTTGAAATTTGGCAATATTATTTCCATCTTCGGTTCGAACCACATAGATTTTTTCTCGAAAAATTACTGGAACATCGTTTTTTTCTTCTAGGTTATATCTTTGATGTTCGACCCGGAAACATTCTAGTGGAAGCTGGGGTGTTAGATAAGTTACCTAAAACTTATATCCCCGTCAAAGAATTTTGTCCTGTAGTTTCTATAATATCTCTGATTAGACTTTTAGCAAATGGAAAGTTTCGTAATGCTTTAGGACATCTAATTGGTAAATTATCTTGGACTACTTTGACAGATGATGATATTTTCAACTGATTCAACCATATCCGGAAGAAACTTTTACATTACTATAGTGG
	Notothylas_himalayensis                       ?????????????????????????????????????????????????????????????????????????????????????????????????????????????????????????????????TTTCGGTTCACGTGATTTTAGGCAAATAAAGCAGCTATCAAAGCTATGTTTGTGAATTGAGTAGGTGACTTTGGATTAGCTCTCGGGATTATG?GTGGTTTTACCCCTTCTTAAATAGTAGACTTTTCTACTATTTTTGCTTGTGCTAGTGCCTTCTCTGAACCCAACCATTTTTTTCTTTTTTGTAATATGAGATTTCATGCTATAACTGTTATTTGTATTTTACTGTTCATTGGCGCTGTTGGAAAATCTGCATAAATAGGATTGCATACTTGGTTACCCGACGTCATGGAGGGTCCCACTCCAGTATCCGCTTTGATTCATGCAGTTATTATGGTCATAGCAGGCGTTTCTATGATAGCGAGGTGCCTTCCCTTATTTGAATACTTACCTAATGCTTTGATTGTTGTTACTTCTGTAGGAGCTATGACGTCATTCTTTGCGGCAACCACAGGAATATTACAGAACGATTTGAAGAGGGTCATAGCTTATTTCATTTGTAGTCAATTAGGCTATATGATCTTTGCTTGCGGCATTTTCAACTATTCTGTTAGCGTATTTCACTTGATGAATCATGCTTTTTTTAAAGCATTACCCCTTTTGAGTGCAGGTTCAGTGATTCATGCCATGTCGGATGAGCAAGATATGCGTAAGATGGGAGGACTTGC---TTCCCTATTACCCTTTACCTATGCTATGATGCTTATAGGCAGCTTATCTTCAATCGGATTTTCTTTTTTAACTGGATTTCATCTCAAAGATGTGATTCTAGAGCCTGCTTACACTAAATATACAATTAGTGGTAACTCTGCTTTCTGGTTGGGAAGTGTCTTTGTCTTCTTCACTTCTT?CCACTTCTTTCGCTTACTTTTCTTAACATTCTTAGCACCAACTAATTCAT????????????????????????????????????????????????????????????????????????????????GGATCTAAAGCTGGTGTTAAGGATCATAGATTAACCTACCATACTCTTGATTATGAAACCAAGGATACTGATACTTTGGCAGCGTCTTGAATGACTTCTCAACCAGGGGTGCCACCTGAAGAAGCAGGAGCCGCAGTAGCGGCTGAATCTTCAACAGGTACATGGACCACTGTTTGGACTGATGGACTTACCAGTCTTGATCGTTATAAAGGTTGATGCTATGACATTGAACCTGTTGCTGGAGAAGAGAATTAATACATTGCTTATGTTGCTTATCTTTTAGATCTCTCTGAGGAAGGTTCTGTTATCAACATGTCCACATCCATCGCAGGTAATGTTTTTGGATTTAAAGCTTCATGAGCCTCGTGTCTGGAAGATTCATGAATCCCACCTGCTTATTCCAAAACTTTCCAAGGTCCACCTCATGGTATTTAGGTTGAAAGAGATAAATTGAATAAATATGGCCGTCCTTTATTAGGATGTACCATTAAACCAAAATTAGGTTTATCTGCTAAAAACTATGGTAGAGCTGTATATGAATGTCTTCGTGGCGGACTTGATTTCACTAAGGATGATGAGAATGTTAATTCTCAACCTTTCATGCGTTGGAGAGATCGTTTCTTATTCGTAGCAGAAGCTCTTTTTAAATCTCAAGCTGAAACAGGCGAGATTAAGGGGCATTACTTGAATGCAACTGCAGGTACGTGTGAAGAAATGCTGAAAAGGGCAATATTTGCTAGAGAATTAGGGGTGCCTATTATAATGCACGACTATTTGACAGGAGGTTTTACTGCAAATACGAGTTTGGCTCACTATTGTAGAGATAATGGTTTACTTCTGCACATTCACCGTGCTATGCATGCAGTTATCGACAGACAAAAAAATCATGGTATTCACTTTCGTGTATTAGCTAAAGCATTACGTATGTCTGGTGGAGATCATATTTATTCAGGTACTGTCGTAGGTAAACTAGAGGGAGAATGCGAAGTAACTTTAGGCTTTGTTGATTTACTTTGTGACGATTACATCGAAAAAGATCGAAGTCGTGGTATCTATTTCACTTAAGACTGGGTATTTATGCTTGGTGTTCTGCCTGTCGCTTCAGGAGGTATTCATGTCTGGCATATGCCTGCTTTAACTGAGATTTTCGGAGATGATTCTGTATTACAATTTGGTGGGGGAACCCTAGGGCACCCTTGGGGAAATGCACCTGGTGCAGTAGCTAATAGAGTCGCCTTAGAAGCGTGTGTGCAAGCTCGTAATGAGGGACGTGATCTTGCT???????????????????????????????????????????????????????????????????????????????????????????????????????????????????????????????????????????????????????????????????????????????????????????????????????????????????????????????????????????????????????????????????????????????????????????????????????????????????????????????????????????????????????????????????????????????????????????????????????????????????????????????????????????????????????????????????????????????????????????????????????????????????????????????????????????????????????????????????????????????????????????????????????????????????????????????????????????????????????????????????????????????????????????????????????????????????????????????AAAATATTATCAAGTCATCGGGAAATTCATTGTCAAGGAGAAAC---TTTTTAAAAAATTCCTCCTTTCATTATGTGAGATATGAAAATAGATTCCCTACAGCTCTAAGAGATAGTATCTATTTAAGTCAAAAGTGGAACCAATATTTCCTTGAAATTTGGCAATATTATTTCCATCTTCGGTTCGAACCACATAGATTTTTTCTCGAAAAATTACTGGAACATCGTTTTTTTCTTCTAGGTTATATCTTTGATGTTCGACCCGGAAACATTCTAGTGGAAGCTGGGGTGTTAGATAAGTTACCTAAAACTTATATCCCCGTCAAAGAATTTTGTCCTGTAGTTTCTATAATATCTCTGATTAGACTTTTAGCAAATGGAAAGTTTCGTAATGCTTTAGGACATCTAATTGGTAAATTATCTTGGACTACTTTGACAGAT???????????????????????????????????????????????????????????
	Notothylas_indica                             ????????????????????????????????????????????????????????????????????????????????????????????????????????????????????????????????????CGGTTTCCGTGATTTTAGGCAAATAAAGCAGCTATCAAAGCTATGTTTGTGAATTGAGTAGGTGACTTTGGATTAGCTCTCGGGATTATGGGTGGTTTTACCCCTTCTTAAATAGTAGACTTTTCTACTATTTTTGCTTGTGCTAGTGCCTTCTCTGAACCCAACCATTTTTTTCTTTTTTGTAATATGAGATTTCATGCTATAACTGTTATTTGTATTTTACTGTTCATTGGCGCTGTTGGAAAATCTGCATAAATAGGATTGCATACTTGGTTACCCGACGTCATGGAGGGTCCCACTCCAGTATCCGCTTTGATTCATGCAGTTATTATGGTCATAGCAGGCGTTTCTATGATAGCGAGGTGCCTTCCCTTATTTGAATACTTACCTAATGCTTTGATTGTTGTTACTTCTGTAGGAGCTATGACGTCATTCTTTGCGGCAACCACAGGAATATTACAGAACGATTTGAAGAGGGTCATAGCTTATTTCATTTGTAGTCAATTAGGCTATATGATCTTTGCTTGCGGCATTTTCAACTATTCTGTTAGCGTATTTCACTTGATGAATCATGCTTTTTTTAAAGCATTACCCCTTTTGAGTGCAGGTTCAGTGATTCATGCCATGTCGGATGAGCAAGATATGCGTAAGATGGGAGGACTTGC---TTCCCTATTACCCTTTACCTATGCTATGATGCTTATAGGCAGCTTATCTTCAATCGGATTTTCTTTTTTAACTGGATTTCATCTCAAAGATGTGATTCTAGAGCCTGCTTACACTAAATATACAATTAGTGGTAACTCTGCTTTCTGGTTGGGAAGTGTCTTTGTCTTCTTCACTTCTTACCACTTCTTTCGCTTACTTTTCTTAACATTCTTAGCACCAACTAATTCATTCAAGTGAGACATGTTAC?ATGTCATGATGCGCCCATTCTCATGGCAAT???????????????????????????????????????AGCTGGTGTTAAGGATCATAGATTAACCTACCATACTCTTGATTATGAAACCAAGGATACTGATACTTTGGCAGCGTCTTGAATGACTTCTCAACCAGGGGTGCCACCTGAAGAAGCAGGAGCCGCAGTAGCGGCTGAATCTTCAACAGGTACATGGACCACTGTTTGGACTGATGGACTTACCAGTCTTGATCGTTATAAAGGTTGATGCTATGACATTGAACCTGTTGCTGGAGAAGAGAATTAATACATTGCTTATGTTGCTTATCTTTTAGATCTCTCTGAGGAAGGTTCTGTTATCAACATGTCCACATCCATCGCAGGTAATGTTTTTGGATTTAAAGCTTCATGAGCCTCGTGTCTGGAAGATTCATGAATCCCACCTGCTTATTCCAAAACTTTCCAAGGTCCACCTCATGGTATTTAGGTTGAAAGAGATAAATTGAATAAATATGGCCGTCCTTTATTAGGATGTACCATTAAACCAAAATTAGGTTTATCTGCTAAAAACTATGGTAGAGCTGTATATGAATGTCTTCGTGGCGGACTTGATTTCACTAAGGATGATGAGAATGTTAATTCTCAACCTTTCATGCGTTGGAGAGATCGTTTCTTATTCGTAGCAGAAGCTCTTTTTAAATCTCAAGCTGAAACAGGCGAGATTAARGGGCATTACTTGAATGCAACTGCAGGTACGTGTGAAGAAATGCTGAAAAGGGCAATATTTGCTAGAGAATTAGGGGTGCCTATTATAATGCACGACTATTTGACAGGAGGTTTTACTGCAAATACGAGTTTGGCTCACTATTGTAGAGATAATGGTTTACTTCTGCACATTCACCGTGCTATGCATGCAGTTATCGACAGACAAAAAAATCATGGTATTCACTTTCGTGTATTAGCTAAAGCATTACGTATGTCTGGTGGAGATCATATTTATTCAGGTACTGTCGTAGGTAAACTAGAGGGAGAATGCGAAGTAACTTTAGGCTTTGTTGATTTACTTTGTGACGATTACATCGAAAAAGATCGAAGTCGTGGTATCTATTTCACTTAAGACTGGGTATTTATGCTTGGTGTTCTGCCTGTCGCTTCAGGAGGTATTCATGTCTGGCATATGCCTGCTTTAACTGAGATTTTCGGAGATGATTCTGTATTACAATTTGGTGGGGGAACCCTAGGGCACCCTTGGGGAAATGCACCTGGTGCAGTAGCTAATAGAGTCGCCTTAGAAGCGTGTGTGCAAGCTCGTAATGAGGGACGTGATCTTGCTCGCCAAGGTAATGAAATTA??????????????????????????????????????????????????????????????????????????????????????????????????????????????????????????????????????????????????????????????????????????????????????????????????????????????????????????????????????????????????????????????????????????????????????????????????????????????????????????????????????????????????????????????????????????????????????????????????????????????????????????????????????????????????????????????????????????????????????TGATTGATTCTTCATAAGTATCGAAATTTCATTTTGTTAGATATAT??????CGAACCCTTCCAGAGAAATAACTAGATTATCTTCCTTCTTATGGAATTTTTTTTCTTATGAATCTGAATTTCCCTCGATTGCTTTGTGGAACAATTTTTACGGTTTCAAATCGTTACCATATTGGACTTTACTTGATCAAACTCATTCTGGAAAGAAAGTGAAATATATTATCAAGTCATCGGGAATTTCATTGTCAAGGAGAAAC---TTTTTTAAAAATTCCTCCTTTCATTATGTGAGATATGAAAATAGATTCCCTACAGCTCTAAGAGATAGTATCTATTTAAGTCAAAAGTGGAACCAATATTTCCTTGAAATTTGGCAATATTATTTCCATCTTCGGTTCGAACCACATAGATTTTTTCTCGAAAAATTACTGGAACATCGTTTTTTTCTTCTAGGTTATATCTTTGATGTTCGACCCGGAAACATTCTAGTGGAAGCTGGGGTGTTAGATAAGTTACCTAAAACTTATATCCCCGTCAAAGAATTTTGTCCTGTAGTTTCTATAATATCTCTGATTAGACTTTTAGCAAATGGAAAGTTTCGTAATGCTTTAGGACATCTAATTGGTAAATTATCTTGGACTACTTTGACAGATCA?????????????????????????????????????????????????????????
	Notothylas_javanica                           AGCTTTAGATTTATGTGTTATTTATCTATTCCTACTCCTTTTACGTCAATGCCGGTTACCGGAGATAACTCTATTCAATTATCTTTAGGATGGGAGGGAGTCGGTCTTGCTTTACATTTGCCAATTAATTTTCGGTTCACGTGATTTTAGGCAAATAAAGCAGCTATCAAAGCTATGTTTGTGAATTGAGTAGGTGACTTTGGATTAGCTCTCGGGATTATGGGTGGTTTTACCCCTTCTTAAATAGTAGACTTTTCTACTATTTTTGCTTGTGCTAGTGCCTTCTCTGAACCCAACCATTTTTTTCTTTTTTGTAATATGAGATTTCATGCTATAACTGTTATTTGTATTTTACTGTTCATTGGCGCTGTTGGAAAATCTGCATAAATAGGATTGCATACTTGGTTACCCGACGTCATGGAGGGTCCCACTCCAGTATCCGCTTTGATTCATGCAGTTATTATGGTCATAGCAGGCGTTTCTATGATAGCGAGGTGCCCCCCCTTATTTGAATACTCACCTAATGCTTTGATTGTTGTTACTTCTGTAGGAGCTATGACGTCATTCTTTGCGGCAACCACAGGAATATTACAGAACGATTTGAAGAGGGTCATAGCTTATTTCATTTGTAGTCAATTAGGCTATACGATCTTTGCTTGCGGCATTTTCAACTATTCTGTTAGCGTATTTCACTTGATGAATCATGCTTTTTTTAAAGCATTACCCCTTTTGAGTGCAGGTTCAGTGATTCATGCCATGTCGGATGAGCAAGATATGCGTAAGATGGGAGGACTTGC---TTCCCTATTACCCTTTACCTATGCTATGATGCTTATAGGCAGCTTATCTCCAATCGGATTTTCTTTTTTAACTGGATTTCATCTCAAAGATGTGATTCTAGAGCCTGCTTACATTAAATATACAATTAGTGGTAACTCTGCTTTCTGGTTGGGAAGTGTCTCTGTCTTCTTCACTTCTTACCACTTCTTTCGCTTACTTTTCTTAACATTTTTAGCACCAACTAATTCATTCAAGTGAGACATGTTATGATGTCATGATGCGCCCATTCTCATGGCAATCCCTTTAATCTGTTTGGCTTTTGGAAGTATTGGATCTAAAGCTGGTGTTAAGGATCATAGATTAACCTACCATACTCTTGATTATGAAACCAAGGATACTGATACTTTGGCAGCGTCTTGAATGACTTCTCAACCAGGGGTGCCACCTGAAGAAGCAGGAGTCGCAGTAGCGGCTGAATCTTCAACAGGTACATGGACCACTGTTTGGACTGATGGACTTACCACTCTTGATCGTTATAAAGGTTGATGCTATGACATTGAACCTGTTGCTGGAGAAGAGAATTAATACATTGCTTATGTTGCTTATCCTTTAGATCTCTCTGAGGAAGGTTCTGTTATCAACATGTCCACATCCATCGCAGGTAATGTTTTTGGATTTAAAGCTTCATGAGCCTCGTGTCTGGAAGATTCATGAATCCCACCTGCTTATTCCAAAACTTTCCAAGGTCCACCTCATGGTATTTAGGTTGAAAGAGATAAATTGAATAAATATGGCCGTCCTTTATTAGGATGTACCATTAAACCAAAATTAGGTTTATCTGCTAAAAACTATGGTAGAGCTGTATATGAATGTCTTCGTGGCGGACTTGATTTCACTAAGGATGATGAGAATGTTAATTCTCAACCTTTCATGCGTTGGAGAGATCGTTTCTTATTCGTAGCAGAAGCTCTTTTTAAATCTCAAGCTGAAACAGGCGAGATTAAGGGGCATTACTTGAATGCAACTGCAGGTACGTGTGAAGAAATGCTGAAAAGGGCAATATTTGCTAGAGAATTAGGGGTGCCTATTATAATGCACGACTATTTGACAGGAGGTTTTACTGCAAATACGAGTTTGGCTCACTACTGTCGGGATAATGGTTTACTTCTGCACATTCACCGTGCTATGCATGCAGTTATCGACAGACAAAAAAATCATGGTATTCACTTTCGTGTATTAGCTAAAGCATTACGTATGTCTGGTGGAGATCATATTTATTCAGGTACTGTCGTAGGTAAACTAGAGGGAGAATGCGAAGTAACTTTAGGCTTTGTTGATTTACTTTGTGACGATTACATCGAAAAAGATCGAAGTCGTGGTATCTATTTCACTTAAGACTGGGTATTTATGCTTGGTGTTCTGCCTGTCGCTTCAGGAGGTATTCATGTCTGGCATATGCCTGCTTTAACTGAGATTTTCGGAGATGATTCTGTATTACAATTTGGTGGGGGAACCCTAGGGCACCCTTGGGGAAATGCACCTGGTGCAGTAGCTAATAGGGTCGCCTTAGAAGCGTGTGTGCAAGCTCGTAATGAGGGACGTGATCTTGCTCGCCAAGGTAATGAAATTATTCGCGAAGCTTGTAAGTGGAGTCTGGAATTAGCAGCTTATAATCGTTCCCCAAATGAATCAACTTTGGAAAGGAGACGAAAAAGAAATCTGAGAAATTTTAAAAACAGTTTCCGTTTTTCATCCGTGAAACGTTTAATCAAGAAAATACGTGAACAAAATTTTTCGGATCTTTCTACGAATCATAATTTGAATGAATCTCTTTATTGCGACATAAATTTTTACTTAGAATTAATAGGAAGAAGTTTGACAATCATTTTGGAGTTATTTCATCTAGTTCCAACCAAATTCCCGCTCAAAAAAAAACGGAATAGTTATCAATCCATTCATTCTACATTCTTTTTTATGGAAGATAATTGTTTAAATTCGAATTCCGTTTTCAATATTACGATACCTCACTTAATTTCTCCAGAAATTTTTATTTGAATTTTTTGTAGATGAGTTTAAGATGCTTCTTCTCCACACTTTACATGATTGATTCTTCATAAGTATCGAAATTTCATTTTGTTAGATATAT??????CGAACCCTTCCAGAGAAATAACTAGATTATCTTCCTTCTTATGGAATTTTTTTTCTTATGAATCTGAATTTCCCTCGATTGCTTTGTGGAACAATTTTTACGGTTTCAAATCGTTACCATATTGGACTTTACTTGATCAAACTCATTCTGGAAAGAAAGTGAAATATATTATCAAGTCATCGGGAATTTCATTGTCAAGGAGAAAC---TTTTTTAAAAATTCCTCCTTTCATTATGTGAGATATGAAAATAGATTCCCTACAGCTCTAAGAGATAGTATCTATTTAAGTCAAAAGTGGAACCAATATTTCCTTGAAATTTGGCAATATTATTTCCATCTTCGGTTCGAACCACATAGATTTTTTCTCGAAAAATTACTGGAACATCGTTTTTTTCTTCTAGGTTATATCTTTGATGTTCGACCCGGAAACATTCTAGTTGAAGCTGGGGTGTTAGATAAGTTACCTAAAACTTATATCCCCGTCAAAGAATTTTGTCCTGTAGTTTCTATAATATCTCTGATTAGACTTTTAGCAAATGGAAAGTTTCGTAATGCTTTAGGACATCTAATTGGTAAATTATCTTGGACTACTTTGACAGATGATGATATTTTCAACCGATTCAACCATATCCGGAAGAAACTTTTACATTACTATAGTGG
	Notothylas_levieri                            ??????????????????????????????????????????????????????????????????????????????????????????????????????????????????????????????AATTTTCGGTTCACGTGATTTTAGGCAAATAAAGCAGCTATCAAAGCTATGTTTGTGAATTGAGTAGGTGACTTTGGATTAGCTCTCGGGATTATGGGTGGTTTTACCCCTTCTTAAATAGTAGACTTTTCTACTATTTTTGCTTGTGCTAGTGCCTTCTCTGAACCCAACCATTTTTTTCTTTTTTGTAATATGAGATTTCATGCTATAACTGTTATTTGTATTTTACTGTTCATTGGCGCTGTTGGAAAATCTGCATAAATAGGATTGCATACTTGGTTACCCGACGTCATGGAGGGTCCCACTCCAGTATCCGCTTTGATTCATGCAGTTATTATGGTCATAGCAGGCGTTTCTATGATAGCGAGGTGCCCTCCTTTATTTGAATACTCACCTAATGCTTTGATTGTTGTTACTTCTGTAGGAGCTATGACGTCATTCTTTGCGGCAACCACAGGAATATTACAGAACGATTTGAAGAGGGTCATAGCTTATTCCATTTGTAGTCAATTAGGCTATACGATCTTTGCTTGCGGCATTTTCAACTATTCTGTTAGCGTATTTCACTTGATGAATCATGCTTTTTTTAAAGCATTACCCCTTTTGAGTGCAGGTTCAGTGATTCATGCCATGTCGGATGAGCAAGATATGCGTAAGATGGGAGGACTTGC---TTCCCTATTACCCTTTACCTATGCTATGATGCTTATAGGCAGCTTATCTCCAATCGGATTTTCTTTTTTAACTGGATTTCATCTCAAAGATGTGATTCTAGAGCCTGCTTACACTAAATATACAATTAGTGGTAACTCTGCTTTCTGGTTGGGAAGTGTCTTTGTCTTCTTCACTTCTTACCACTTCTTTCGCTTACTTTTCTTAACATTCTTAGCACCAACTAATTCATTCAAGTGAGACATGTTACGATGTCATGATGCGCCCATTCTCATGGCAATCCCTTTAATCTGTTTGGCTTTTGGAAGTATT??????????????????????????????TTAACCTACCATACTCTTGATTATGAAACCAAGGATACTGATACTTTGGCAGCGTCTTGAATGACTTCTCAACCAGGGGTGCCACCTGAAGAAGCAGGAGCCGCAGTAGCGGCTGAATCTTCAACAGGTACATGGACCACTGTTTGGACTGATGGACTTACCAGTCTTGATCGTTATAAAGGTTGATGCTATGACATTGAACCTGTTGCTGGAGAAGAGAATTAATACATTGCTTATGTTGCTTATCTTTTAGATCTCTCTGAGGAAGGTTCTGTTATCAACATGTCCACATCCATCGCAGGTAATGTTTTTGGATTTAAAGCTTCATGAGCCTCGTGTCTGGAAGATTCATGAATCCCACCTGCTTATTCCAAAACTTTCCAAGGTCCACCTTATGGTATTTAGGTTGAAAGAGATAAATTGAATAAATATGGCCGTCCTTTATTAGGATGTACCATTAAACCAAAATTAGGTTTATCTGCTAAAAACTATGGTAGAGCTGTATATGAATGTCTTCGTGGCGGACTTGATTTCACTAAGGATGATGAGAATGTTAATTCTCAACCTTTCATGCGTTGGAGAGATCGTTTCTTATTCGTAGCAGAAGCTCTTTTTAAATCTCAAGCTGAAACAGGCGAGATTAAGGGGCATTACTTGAATGCAACTGCAGGTACGTGTGAAGAAATGCTGAAAAGGGCAATATTTGCTAGAGAATTAGGGGTGCCTATTATAATGCACGACTATTTGACAGGAGGTTTTACTGCAAATACGAGTTTGGCTCACTACTGTCGGGATAATGGTTTACTTCTGCACATTCACCGTGCTATGCATGCAGTTATCGACAGACAAAAAAATCATGGTATTCACTTTCGTGTATTAGCTAAAGCATTACGTATGTCTGGTGGAGATCATATTCATTCAGGTACTGTCGTAGGTAAACTAGAGGGAGAATGCGAAGTAACTTTAGGCTTTGTTGATTTACTTCGTGACGATTACATCGAAAAAGATCGAAGTCGTGGTATCTATTTCACTTAAGACTGGGTATTTATGCTTGGTGTTCTGCCTGTCGCTTCAGGAGGTATTCATGTCTGGCATATGCCTGCTTTAACTGAGATTTTCGGAGATGATTCTGTATTATAATTTGGTGGGGGAACCCTAGGGCACCCTTGGGGAAATGCACCTGGTGCAGTAGCTAATAGAGTCGCCTTAGAAGCATGTGTGCA??????????????????????????????????????????????????????????????????????????????????????????????????????????????????????????????????????????????????????????????????????????????????????????????????????????????????????????????????????????????????????????????????????????????????????????????????????????????????????????????????????????????????????????????????????????????????????????????????????????????????????????????????????????????????????????????????????????????????????????????????????????????????????????????????????????????????ATAAGTATCGAAATTTCATTTTGTTAGATATAT??????CGAACCCTTCCAGAGAAATAACTAGATTATCTTCCTTCTTATGGAATTTTTTTTCTTATGAATCTGAATTTCCCTCGATTGCTTTGTGGAACAATTTTTACGGTTTCAAATCGTTACCATATTGGACTTTACTTGATCAAACTCATTCTGGAAAGAAAGTGAAATATATTATCAAGTCATCGGGAATTTCATTGTCAAGGAGAAAC---TTTTTTAAAAATTCCTCCTTTCATTATGTGAGATATGAAAATAGATTTCCTACAGCTCTAAGAGATAGTATCTATTTAAGTCAAAAGTGGAACCAATATTTCCTTGAAATTTGGCAATATTATTTCCATCTTCGGTTCGAACCACATAGATTTTTTCTCGAAAAATTACTGGAACATCGTTTTTTTCTTCTAGGTTATATCTTTGATGTTCGACCCGGAAACATTCTAGTTGAAGCTGGGGTGTTAGATAAGTTACCTAAAACTTATATCCCCGTCAAAGAATTTTGTCCTGTAGTTTCTATAATATCTCTGATTAGACTTTTAGCAAATGGAAAGTTTCGTAATGCTTTAGGACATCTAATTGGTAAATTATCTTGGACTACTTTGACAGATGATGATATTTTCAACCGA?TCAACCATATCCGGAAGAAACTTTTACATTACTATAGTGG
	Notothylas_orbicularis                        ????????????????????????????????????????????????????????????????????????????????????????????????????????????????????????????????????????????GTGATTTTAGGCAAATAAAGCAGCTATCAAAGCTATGTTTGTGAATTGAGTAGGTGACTTTGGATTAGCTCTCGGGATTATGGGTGGTTTTACCCCTTCTTAAATAGTAGACTTTTCTACTATTTTTGCTTGTGCTAGTGCCTTCTCTGAACCCAACCATTTTTTTCTTTTTTGTAATATGAGATTTCATGCTATAACTGTTATTTGTATTTTACTGTTCATTGGCGCTGTTGGAAAATCTGCATAAATAGGATTGCATACTTGGTTACCCGACGTCATGGAGGGTCCCACTCCAGTATCCGCTTTGATTCATGCAGTTATTATGGTCATAGCAGGCGTTTCTATGATAGCGAGGTGCCTTCTCTTATTTGAATACTTACCTAATGCTTTGATTGTTGTTACTTCTGTAGGAGCTATGACGTCATTCTTTGCGGCAACCACAGGAATATTACAGAACGATTTGAAGAGGGTCATAGCTTATTTCATTTGTAGTCAATTAGGCTATATGATCTTTGCTTGCGGCATTTTCAACTATTCTGTTAGCGTATTTCACTTGATGAATCATGCTTTTTTTAAAGCATTACCCCTTTTGAGTGCAGGTTCAGTGATTCATGCCATGTCGGATGAGCAAGATATGCGTAAGATGGGAGGACTTGC---TTCCCTATTACCCTTTACCTATGCTATGATGCTTATAGGCAGCTTATCTTCAATCGGATTTTCTTTTTTAACTGGATTTCATCTCAAAGATGTGATTCTAGAGCCTGCTTACACTAAATATACAATTAGTGGTAACTCTGCTTTCTGGTTGGGAAGTGTCTTTGTCTTCTTCACTTCTTACCACTTCTTTCGCTTACTTTTCTTAACATTCTTAGCACCAACTAATTCATTCAAGTGAGACATGTTACG?????????????????????????????????????????????????????????????GGATCTAAAGCTGGTGTTAAGGATCATAGATTAACCTACCATACTCTTGATTATGAAACCAAGGATACTGATACTTTGGCAGCGTCTTKAATGACTTCTCAACCAGGGGTGCCACCTGAAGAAGCAGGAGCCGCAGTAGCGGCTGAATCTTCAACAGGTACATGGACCACTGTTTGGACTGATGGACTTACCAGTCTTGATCGTTATAAAGGTTGATGCTATGACATTGAACCTGTTGCTGGAGAAGAGAATTAATACATTGCTTATGTTGCTTATCTTTTAGATCTCTCTGAGGAAGGTTCTGTTATCAACATGTCCACATCCATCGCAGGTAATGTTTTTGGATTTAAAGCTTCATGAGCCTCGTGTCTGGAAGATTCATGAATCCCACCTGCTTATTCCAAAACTTTCCAAGGTCCACCTCATGGTATTTAGGTTGAAAGAGATAAATTGAATAAATATGGCCGTCCTTTATTAGGATGTACCATTAAACCAAAATTAGGTTTATCTGCTAAAAACTATGGTAGAGCTGTATATGAATGTCTTCGTGGCGGACTTGATTTCACTAAGGATGATGAGAATGTTAATTCTCAACCTTTCATGCGTTGGAGAGATCGTTTCTTATTCGTAGCAGAAGCTCTTTTTAAATCTCAAGCTGAAACAGGCGAGATTAAGGGGCATTACTTGAATGCAACTGCAGGTACGTGTGAAGAAATGCTGAAAAGGGCAATATTTGCTAGAGAATTAGGGGTGCCTATTATAATGCACGACTATTTGACAGGAGGTTTTACTGCAAATACGAGTTTGGCTCACTATTGTAGAGATAATGGTTTACTTCTGCACATTCACCGTGCTATGCATGCAGTTATCGACAGACAAAAAAATCATGGTATTCACTTTCGTGTATTAGCTAAAGCATTACGTATGTCTGGTGGAGATCATATTTATTCAGGTACTGTCGTAGGTAAACTAGAGGGAGAATGCGAAGTAACTTTAGGCTTTGTTGATTTACTTTGTGACGATTACATCGAAAAAGATCGAAGTCGTGGTATCTATTTCACTTAAGACTGGGTATTTATGCTTGGTGTTCTGCCTGTCGCTTCAGGAGGTATTCATGTCTGGCATATGCCTGCTTTAACTGAGATTTTCGGAGATGATTCTGTATTACAATTTGGTGGGGGAACCCTAGGGCACCCTTGGGGAAA???????????????????????????????????????????????????????????????????????????????????????????????????????????????????????????????????????????????????????????????????????????????????????????????????????????????????????????????????????????????????????????????????????????????????????????????????????????????????????????????????????????????????????????????????????????????????????????????????????????????????????????????????????????????????????????????????????????????????????????????????????????????????????????????????????????????????????????????????????????????????????????????????????????????????????????????????????????????????????????????????????????????????????????????????????????????????????????????????????????????????????????????????????????????????????????????????????????????????????????????????????????????????????---????????????????????????????????????????????????????????????????????????????????????????????????????????????????????????????????????????????????????????????????????????????????????????????????????????????????????????????????????????????????????????????????????????????????????????????????????????????????????????????????????????????????????????????????????????????????????????????????????????????????????????????????????????????????????????????????????
	Notothylas_pandei                             ????????????????????????????????????????????????????????????????????????????????????????????????????????????????????????????????????????????????????????????AAAGCAGCTATCAAAGCTATGTTCTT?AATTGAGTAGGTGACTTTGGATTAGCTCTCGGGATTATGGGTGGTTTTACCCCTTCTTAAATAGTAGACTTTTCTACTATTTTTGCTTGTGCTAGTGCCTTCTCTGAACCCAACCATTTTTTTCTTTTTTGTAATATGAGATTTCATGCTATAACTGTTATTTGTATTTTACTGTTCATTGGCGCTGTTGGAAAATCTGCATAAATAGGATTGCATACTTGGTTACCCGACGTCATGGAGGGTCCCACTCCAGTATCCGCTTTGATTCATGCAGTTATTATGGTCATAGCAGGCGTTTCTATGATAGCGAGGTGCCCTCCCTTATTTGAATACTCACCTAATGCTTTGATTGTTGTTACTTCTGTAGGAGCTATGACGTCATTCTTTGCGGCAACCACAGGAATATTACAGAACGATTTGAAGAGGGTCATAGCTTATTCCATTTGTAGTCAATTAGGCTATACGATCTTTGCTTGCGGCATTTTCAACTATTCTGTTAGCGTATTTCACTTGATGAATCATGCTTTTTTTAAAGCATTACCCCTTTTGAGTGCAGGTTCAGTGATTCATGCCATGTCGGATGAGCAAGATATGCGTAAGATGGGAGGACTTGC---TTCCCTATTACCCTTTACCTATGCTATGATGCTTATAGGCAGCTTATCTCCAATCGGATTTTCTTTTTTAACTGGATTTCATCTCAAAGATGTGATTCTAGAGCCTGCTTACACTAAATATACAATTAGTGGTAACTCTGCTTTCTGGTTGGGAAGTGTCTTTGTCTTCTTCACTTCTTACCACTTCTTTCGCTTACTTTTCTTAACATTCTTAGCACCAACTAATTCATTCAAGCGAGACATGTTACGATGTCATGATGCGCCCATTCTCATGGCAATCCCCCTTATTT????????????????????GGATCTAAAGCTGGTGTTAAGGATCATAGATTAACCTACCATACTCTTGATTATGAAACCAAGGATACTGATACTTTGGCAGCGTCTTGAATGACTTCTCAACCAGGGGTGCCACCTGAAGAAGCAGGAGCCGCAGTAGCGGCTGAATCTTCAACAGGTACATGGACCACTGTTTGGACTGATGGACTTACCAGTCTTGATCGTTATAAAGGTCGATGCTATGACATTGAACCTGTTGCTGGAGAAGAGAATTAATACATTGCTTATGTTGCTTATCCTTTAGATCTCTCTGAGGAAGGTTCTGTTATCAACATGTCCACATCCATCGCAGGTAATGTTTTTGGATTTAAAGCTTCATGAGCCTCGTGTCTGGAAGATTCATGAATCCCACCTGCTTATTCCAAAACTTTCCAAGGTCCACCTCATGGTATTTAGGTTGAAAGAGATAAATTGAATAAATATGGCCGTCCTTTATTAGGATGTACCATTAAACCAAAATTAGGTTTATCTGCTAAAAACTATGGTAGAGCTGTATATGAATGTCTTCGTGGCGGACTTGATTTCACTAAGGATGATGAGAATGTTAATTCTCAACCTTTCATGCGTTGGA?????????????????????????????????????????????????????????????????????????????????????????????????????????????????????????????????????????????????????????????????????????????????????????????????????????????????????????????????????????????????????????????????????????????????????????????????????????????????????????????????????????????????????????????????????????????????????????????????????????????????????????????????????????????????????????????????????????????????????????????????????????????????????????????????????????????????????????????????????????????????????????????????????????????????????????????????????????????????????????????????????????????????????????????????????????????????????????????????????????????????????????????????????????????????????????????????????????????????????????????????????????????????????????????????????????????????????????????????????????????????????????????????????????????????????????????????????????????????????????????????????????????????????????????????????????????????????????????????????????????????????????????????????????????????????????????????????????????????????????????????????????????????????????????????????????GATTGATTCTTCATAAGTATCGAAATTTCATTTTGTTAGATATAT??????CAAACCCTTCCAGAGAAATAACTAGATTATCTTCCTTCTTATGGAATTTTTTTTCTTATGAATCTGAATTTCCCTCGATTGCTTTGTGGAACAATTTTTACGGTTTCAAATCGTTACCATATTGGACTTTACTTGATCAAACTCATTCTGGAAAGAAAGTGAAATATATTATCAAGTCATCGGGAATTTCATTGTCAAGGAGAAAC---TTTTTTAAAAATTCCTCCTTTCATTATGTGAGATATGAAAATAGATTCCCTACAGCTCTAAGAGATAGTATCTATTTAAGTCAAAAGTGGAACCAATATTTCCTTGAAATCTGGCAATATTATTTCCATCTTCGGTTCGAACCACATAGATTTTTTCTCGAAAAATTACTGGAACATCGTTTTTTTCTTCTAGGTTATATCTTTGATGTTCGACCCGGAAACATTCTAGTTGAAGCTGGGGTGTTAGATAAGTTACCTAAAACTTATATCCCCGTCAAAGAATTTTGTCCTGTAGTTTCTATAATATCTCTGATTAGACTTTTAGCAAATGGAAAGTTTCGTAATGCTTTAGGACATCTAATTGGTAAATTATCTTGGACTACTTTCACAGATGA?????????????????????????????????????????????????????????
	Notothylas_vitallii                           ???????GATTTATGTGTTATTTATCTATTCCTACTCCTTTTATGTCAATGCCGGTTACCGGAGATAACTCTATTCAATTATCTTTAGGATGGGAGGGAGTCGGTCTTGCTTTACATTTGCCAATTAATTTTCGGTTCACGTGATTTTAGGCAAATAAAGCAGCTATCAAAGCTATGTTTGTGAATTGAGTAGGTGACTTTGGATTAGCTCTCGGGATTATGGGTGGTTTTACCCCTTCTTAAATAGTAGACTTTTCTACTATTTTTGCTTGTGCTAGTGCCTTCTCTGAACCCAACCATTTTTTTCTTTTTTGTAATATGAGATTTCATGCTATAACTGTTATTTGTATTTTACTGTTCATTGGCGCTGTTGGAAAATCTGCATAAATAGGATTGCATACTTGGTTACCCGACGTCATGGAGGGTCCCACTCCAGTATCCGCTTTGATTCATGCAGTTATTATGGTCATAGCAGGCGTTTCTATGATAGCGAGGTGCCCTCCCTTATTTGAATACTCACCTAATGCTTTGATTGTTGTTACTTCTGTAGGAGCTATGACGTCATTCTTTGCGGCAACCACAGGAATATTACAGAACGATTTGAAGAGGGTCATAGCTTATTTCATTTGTAGTCAATTAGGCTATACGATCTTTGCTTGCGGCATTTTCAACTATTCTGTTAGCGTATTTCACTTGATGAATCATGCTTTTTTTAAAGCATTACCCCTTTTGAGTGCAGGTTCAGTGATTCATGCCATGTCGGATGAGCAAGATATGCGTAAGATGGGAGGACTTGC---TTCCCTATTACCCTTTACCTATGCTATGATGCTTATAGGCAGCTTATCTCCAATCGGATTTTCTTTTTTAACTGGATTTCATCTCAAAGATGTGATTCTAGAGCCTGCTTACACTAAATATACAATTAGTGGTAACTCTGCTTTCTGGTTGGGAAGTGTCTCTGTCTTCTTCACTTCTTACCACTTCTTTCGCTTACTTTTCTTAACATTCTTAGCACCAACTAATTCATTCAAGTGAGACATGTTACGATGTCATGATGCGCCCATTCTCATGGCAATCCCTTTAATCTGTTYGGCTTTTGGAAGTATTGGATCTAAAGCTGGTGTTAAGGATCATAGATTAACCTACCATACTCTTGATTATGAAACCAAGGATACTGATACTTTGGCAGCGTCTTGAATGACTTCTCAACCAGGGGTGCCACCTGAAGAAGCAGGAGCCGCAGTAGCGGCTGAATCTTCAACAGGTACATGGACCACTGTTTGGACTGATGGACTTACCAGTCTTGATCGTTATAAAGGTTGATGCTATGACATTGAACCTGTTGCTGGAGAAGAGAATTAATACATTGCTTATGTTGCTTATCCTTTAGATCTCTCTGAGGAAGGTTCTGTTATCAACATGTCCACATCCATCGCAGGTAATGTTTTTGGATTTAAAGCTTCATGAGCCTCGTGTCTGGAAGATTCATGAATCCCACCTGCTTATTCCAAAACTTTCCAAGGTCCACCTCATGGTATTTAGGTTGAAAGAGATAAATTGAATAAATATGGCCGTCCTTTATTAGGATGTACCATTAAACCAAAATTAGGTTTATCTGCTAAAAACTATGGTAGAGCTGTATATGAATGTCTTCGTGGCGGACTTGATTTCACTAAGGATGATGAGAATGTTAATTCTCAACCTTTCATGCGTTGGAGAGATCGTTTCTTATTCGTAGCAGAAGCTCTTTTTAAATCTCAAGCTGAAACAGGCGAGATTAAGGGGCATTACTTGAATGCAACTGCAGGTACGTGTGAAGAAATGCTGAAAAGGGCAATATTTGCTAGAGAATTAGGGGTGCCTATTATAATGCACGACTATTTGACAGGAGGTTTTACTGCAAATACGAGTTTGGCTCACTACTGTCGGGATAATGGTTTACTTCTGCACATTCACCGTGCTATGCATGCAGTTATCGACAGACAAAAAAATCATGGTATTCACTTTCGTGTATTAGCTAAAGCATTACGTATGTCTGGTGGAGATCATATTTATTCAGGTACTGTCGTAGGTAAACTAGAGGGAGAATGCGAAGTAACTTTAGGCTTTGTTGATTTACTTTGTGACGATTACATCGAAAAAGATCGAAGTCGTGGTATCTATTTCACTTAAGACTGGGTATTTATGCTTGGTGTTCTGCCTGTCGCTTCAGGAGGTATTCATGTCTGGCATATGCCTGCTTTAACTGAGATTTTCGGAGATGATTCTGTATTACAATTTGGTGGGGGAACCCTAGGGCACCCTTGGGGAAATGCACCTGGTGCAGTAGCTAATAGAGTCGCCTTAGAAGCGTGTGTGCAAGCTCGTAATGAGGGACGTGATCTTGCTCGCCAAGGTAATGAAATTATTCGCGAAGCTTGTAAGTGGAGTCTGGAATTAGCA?????????????????????????????????????????????????????????????????????????????????????????????????????????????????????????????????????????????????????????????????????????????????????????????????????????????????????????????????????????????????????????????????????????????????????????????????????????????????????????????????????????????????????????????????????????????????????????????????????????????????????????????????????????????????????????????????????????????????????????????????????????????????????????????????????????????????????????????????????????????????????????????????????????????????????????????????????????????????????????????????????????????????????????????????????????????????????---????????????????????????????????????????????????????????????????????????????????????????????????????????????????????????????????????????????????????????????????????????????????????????????????????????????????????????????????????????????????????????????????????????????????????????????????????????????????????????????????????????????????????????????????????????????????????????????????????????????????????????????????????????????????????????????????????
	Paraphymatoceros_diadematus                   ?????????????????????????????TCCTACTCCTTTTATGCCAATGCTGGTTACCGGAGATAACTCTATTTAATTATTTCTAGGATGGGAGGGAGTCGGTCTTGCTTTATATTTGTCAATTAATTTTTGGTTCACGAGACTTCAGGCAAATAAAGCAGCTATCAAAGCTATGCTTGTGAATCGAGTAGGTGACTTTGGATTAGCTCTCGGGATTATGGGTGGTTTTACCCTTTTTCAAACAGTAGACTTTTCTACTATTTTTGCTTGTGCTAGTGCCTTCTCTGAACCCAACCATTTTTTTCTTTTTTGTAATATGAGATTTCATGCTATAACTGTTATTTGTATTTTACTGTTCATTGGCGCTGTTGGAAAATCTGCATAAATAGGATTGCATACTTGGTTACCCGACGTCATGGAGGGTCCCACTCCAGTATCCGCTTTGATTTATGCAGCTACTATGGTCACAGCAGGCGTTTCTATGATAGCGAGGTGCCTTCTCTTATTTGAATACTTACCTAATGCTTTGATTGTTGTTACTTCTGTAGGAGCTATGACGTCATTCTTTGCGGCAACCACAGGAATATTACAGAACGATTTGAAGAGGGTCATAGCTTATTTCATTTGTAGTCAATTAGGCTATATGATCTTCGCTTGCGGCATTTTCAACTATTCTGTTAGCGTATTTCACTTGATGAATTATGCTTTTTTTAAAGCATTACCCTCTTTGAGTGCAGGTCCAGTGATTCATGCCATGTCGGATGAGCAAGATATGCGTAAGATGGGAGGACTTGC---TTCCCTGTTACCCTTTACTTATGCTATGATGCTTATAGGCAGCTTATCTCCAATCGGATTTCCTTTTTTAACTGGATTTTATTCCAAAGATGTGATTCTAGAGCCTGCTTACACTAAATATACAATTAGTGGTAACTCTGCTTTCTGGTTGGGAAGTGTCTCTGTCTTCTTCACTTCTTACCACTTCTTTCGCTTACTTTTCTTAACATTTTTAGCACCAACTAATTCATTCAAGTGAGACATGTTACGATGTCATGATGCGCCCATTCTCATGGCAATCCCTTTAATCTGTTTGGCTTTTGGAAGTATTGGATCTAAAGCTGGTGTTAAGGATCATAGATTAACCTACCATACTCTTGATTATGAAACCAAGGATACTGATACTTTGGCAGCGTCTTGAATGACTCCTCAACCAGGGGTGCCAGCTGAAGAAGCAGGAGCCGCAGTAGCCGCTGAATCTTCAACGGGTACATGGACCACTGTTTGGACTGATGGACTTACTAGTCTTGATCGTTATAAAGGTTGATGCTATGACATCGAACCTGTTGCTGGAGAAGAGAATCAATACATTGCTTATGTTGCTTATCTTTTAGATCTCTCTGAGGAAGGTTCTGTTACCAACATGTCCACATCCATCGCAGGTAATGTTTTTGGATTTAAAGCTTCACGAGCCTCGCGTCTGGAAGATTTACGAATCCCACCTGCTTATTTCAAAACTTCCCAAGGTCCACCTCATGGTATTTAGGTTGAAAGGGATAAATTGAATAAATATGGTCGTCCTTTATTAGGATGTACCATTAAACCAAAATTAGGTTTATCTGCTAAAAACTATGGTAGAGCTGTATATGAATGTCTTCGTGGCGGACCTGATTTCACTAAGGATGATGAGAATGTTAATTCTCAACCTTTCATGCGTTGGAGAGATCGTTTCTTGTTCGTAGCAGAAGCTATTTTTAAACCTCAAGCTGAAACAGGCGAGATTAAGGGGCATTACTTGAATGCGACTGCAGGTACGTGTGAGGAAATGATGAAAAGGGCACATTTTGCTAGAGAATTAGGGGTGCCTATTGTAATGCACGACTATTTGACAGGAGGTTTTACTGCAAATACGACTTTGGCTCACTACTGTCGAGACAATGGTTTACTTCTCCACATTCATCGTGCTATGTATGCAGTTATCGACAGACAAAGAAATCATGGTATTCACTTTCGTGTATCAGCTAAAGCATCACGTATGTCTGGTGGAGATCATATTCATGCAGGTACTGTCGTAGGTAAATTAGAGGGAGAACGTGAAGTAACTTTAGGCTTTGTTGATTCACTTCGCGACGATTACATCGAAAAAGATCGAAGTCGTGGTATCTATTCCACTTAAGACTGGGTATCTATGCTTGGTGTTTTGCCTGTCGCTTCAGGAGGTATTCATGTCTGGCATATGCCTGCTTTAACTGAGATTTCTGGAGATGATTCTGTATCACAATTTGGTGGGGGAACTTTAGGGCACCCTTGGGGAAATGCACCTGGTGCAGTAGCTAATCGA?????????????????????????????????????????????????????????????????????????????????????????????????????????GCTTATAATCGTTCCTCAAATGAATCAACTTTTGAAAAAAGACGAAAATTCAGTTTAAAAAATTCAAAAAACAGTTTTAGTTTTTTATCCGTGAAACGTTTAATCAAGAAAATACGTGAACAAAATTTTTCGGATCCTTCTACGAATCATAATTAGAATGAATCTCTTTATTGCGACATAAATTTTTACTTAGAATCTATAGAAAGAAGTTTGACAATAATTTTGGAATTGTTCCTTCTAGTTCCAATTAAATTCCAGCTAAAAAAAAAACGGAATA?TT?TCGATCCATTCATTCTACATTCTCTTTTATGGAAGATCATTTTTTAAATTCAAATTCTATTTTCAATATTACGATACCTCACTTAATTTCTCCAGAAATTTTTATTCGAATTTTTCGTAGACGAGTCCAAGATGCTTCTTCTCCACACTCTACATGATTGATTCTTCATAAGTATCGAAATTTGATTTTGTTAGATATATCTACTCCGAATCCTTCAAGAGAAATAACTAGATTATCTTCCTTCTTATGGAATTTTTTTTCTTATGAATCTGAATCTCCCTTAATTACCTTGTGGAACGAATTTTACGATTTCAAATCGTTACCATATTGGACTTTACTTGATTAAACTCATTCTGGAAAGAAAGTGAAATATCTTATCAAGTCATCAGGGATTTCGTTATCAAGGAGAAAC---TTTTTGAAAAATTCCTCCTTTCATTATGTGAGATATGAAAATAAATTCCCTACAGCCTTAAGAGATACTATCTATTTAAGTAAAAAGTGGAACCAATATTTCCTTCAAATTTGGCAATATTATTTTCATCCTTGGTTCGAACCACATAGATTTTTTCTCGAAAAATTACTGGAACATCGTTTTTTTCTTCTAGGTTATATCCTTGAAGTTCGACCCGGAAACATTATGGTTGAAGCTGGGGTGTTGGATAAGTTACCCAAAACCTATATCCCTGTCAAAGAATTTTGTCCTGTAGTTCCCATAATACCTCTGATTAGACTTTTAGCAATTGAAAAGTTTCGTAATGCTTTAGGACATCCAATTGGTAAATTATCTCGGACTACTTCGACGGATGATGAGATTTTTAACTGATTCAACCATATTCGGAAGAAACTTTTACATTACTACAGCGG
	Paraphymatoceros_hallii                       AGCTCCTGATTTATGTGTTATTTATCTATTCCTACTCCTTTTATGCCAATGCTGGTTACCGGAGATAACTCTATTTAATTATTTCTAGGATGGGAGGGAGTCGGTCTTGCTTTATATTTGTCAATTAATTTTTGGTTCACGAGACTTCAGGCAAATAAAGCAGCTATCAAAGCTATGCTTGTGAATCGAGTAGGTGACTTTGGATTAGCTCTCGGGATTATGGGTGGTTTTACCCTTTTTTAAACAGTAGACTTTTCTACTATTTTTGCTTGTGCTAGTGCCTTCTCTGAACCCAACCATTTTTTTCTTTTTTGTAATATGAGATTTCATGCTATAACTGTTATTTGTATTTTACTGTTCATTGGCGCTGTTGGAAAATCTGCATAAATAGGATTGCATACTTGGTTACCCGACGTCATGGAGGGTCCCACTCCAGTATCCGCTTTGATTCATGCAGCTACTATGGTCACAGCAGGCGTTTCTATGATAGCGAGGTGCCCTCCCTTATTTGAATACTCACCTAATGCTTTGATTGTTGTTACTTCTGTAGGAGCTATGACGTCATTCTTTGCGGCAACCACAGGAATATTACAGAACGATTTGAAGAGGGTCATAGCTTATTTCACTTGTAGTCAATTAGGCTATATGATCTTCGCTTGCGGCATTTCCAACTATTCTGTTAGCGTATTTCACTTGATGAATCATGCTTTTTTTAAAGCATTACCCTCTTTGAGTGCAGGTCCAGTGATTCATGCCATGTCGGATGAGCAAGATATGCGTAAGATGGGAGGACTTGC---TTCCCTGTTACCCTTTACCTATGCTATGATGCTTATAGGCAGCTTATCTCCAATCGGATTTCCTTTTTTAACTGGATTTTATTTCAAAGATGTGATTCTAGAGCCTGCTTACACTAAATATACAATTAGTGGTAACTCTGCTTTCTGGTTGGGAAGTGTCTCTGTCTTCTTCACTTCTTACCACTTCTTTCGCTTACTTTTCTTAACATTTTTAGCACCAACTAATTCATTCAAGCGAGACATGTTACGATGTCATGATGCGCCCATTCTCATGGCAATCCCTTTAATCTGTTTGGCTTTTGGAAGTATTGGATCTAAAGCTGGTGTTAAGGATCATAGATTAACCTACCATACTCTTGATTATGAAACCAAGGATACTGATACTTTGGCAGCGTCTTGAATGACTCCTCAACCAGGGGTGCCAGCTGAAGAAGCAGGAGCCGCAGTAGCCGCTGAATCTTCAACAGGTACATGGACCACTGTTTGGACTGATGGACTTACCAGTCTTGATCGTTATAAAGGTTGATGCTATGACATCGAACCTGTTGCTGGAGAAGAGAATCAATACATTGCTTATGTTGCTTATTCTTTAGATCTCTCTGAGGAAGGTTCTGTTACCAACATGTCCACATCCATCGCAGGTAATGTTTTTGGATTTAAAGCTTCACGAGCCTCGCGTCTGGAAGATTTACGAATCCCACCTGCTTATTTCAAAACTTCCCAAGGTCCACCTCATGGTATTTAGGTTGAAAGGGATAAATTGAATAAATATGGTCGTCCTTTATTAGGATGTACCATTAAACCAAAATTAGGTTTATCTGCTAAAAACTATGGTAGAGCTGTATATGAATGTCTTCGTGGCGGACCTGATTTCACTAAGGATGATGAGAATGTGAATTCTCAACCTTTCATGCGTTGGAGAGATCGTTTCTTGTTCGTAGCAGAAGCTATTTTTAAACCTCAAGCTGAAACAGGCGAGATTAAGGGGCATTACTTGAATGCGACTGCTGGTACGTGTGAGGAAATGATGAAAAGGGCACAATTTGCTAGAGAATTAGGGGTGCCTATTGTAATGCACGACTATTTGACAGGAGGTTTTACTGCAAATACGAGTTTGGCTCACTACTGTCGAGACAATGGTTTACTTCTCCACATTCATCGTGCTATGTATGCAGTTATCGACAGACAAAGAAATCATGGTATTCACTTTCGTGTATCAGCTAAAGCATCACGTATGTCTGGTGGAGATCATATTCATCCAGGTACTGTCGTAGGTAAATTAGAGGGAGAACGTGAAGTAACTTTAGGCTTTGTTGATTCACTTCGCGACGATTACATCGAAAAAGATCGAAGTCGTGGTATCTATTCCACTTAAGACTGGGTATCTATGCTTGGTGTTTTGCCTGTCGCTTCAGGAGGTATTCATGTCTGGCATATGCCTGCTTTAACTGAGATTTCCGGAGATGATTCTGTATCACAATTTGGTGGGGGAACTTTAGGGCACCCTCGGGGAAATGCACCTGGTGCAGTAGCTAATCGAGTCGCCTTAGAAGCCTGTGTGCAAGCTCGTAATGAGGGACGTGATCTTGCTCGCGAAGGTAATGAAATTATTCGCGAAGCTTGTAAGTGGAGTCCGGAATTAGCA???????????????????????????????????????????????????????????????????????????????????????????????????????????????????????????????????????????????????????????????????????????????????????????????????????????????????????????????????????????????????????????????????????????????????????????????????????????????????????????????????????????????????????????????????????????????????????????????????????????????????????????????????????????????TACATGATTGATTCTTCATAAGTATCGAAATTTGATTTTGTTAGATATATCTACTCCGAATTCTTCAAGAGAAATAACTAGATTATCTTCCTTCTTATGGAATTTTTTTTCTTATGAATCTGAATCTCCTCTAATTACCTCGTGGAACGAATTTTACGATTTCAAATCGTTACCATATTGGACTTTACTTGATCAAACTCATTCTGGAAAGAAAGTGAAATATCTTATCAAGTCATCAGGGATTTCGTTATCAAGGAGAAAC---TTTTTGAAAAATTCCTCCTTTCATTATGTGAGATATGAAAATAAATTCCCTACAGCCTTAAGAGATACTATCTATTTAAGTAAAAAGTGGAACCAATATTTCCTTCAAATTTGGCAATATTATTTTCATCCTTGGTTCGAACCACATAGATTTTTTCTCGAAAAATTACTGGAACATCGTTTTTTTCTTCTAGGTTATATCCTTGAAGTTCGACCCGGAAACATTATGGTTGAAGCTGGGGTGT????????????????????????????????????????????????????????????????????????????????????????????????????????????????????????????????????????????????????????????????????????????????????????????????????????????????
	Paraphymatoceros_pearsonii                    AGCTCCTGATTTATGTGTTATTTATCTATTCCTACTCCTTTTATGCCAATGCTGGTTACCGGAGATAACTCTATTTAATTATTTCTAGGATGGGAGGGAGTCGGTCTTGCTTTATATTTGTCAATTAATTTTTGGTTCACGAGACTTCAGGCAAATAAAGCAGCTATCAAAGCTATGCTTGTGAATCGAGTAGGTGACTTTGGATTAGCTCTCGGGACTATGGGTGGTTTTACCCTTTTTTAAACAGTAGACTTTTCTACTATTTTTGCTTGTGCTAGTGCCTTCTCTGAACCCAACCATTTTTTTCTTTTTTGTAATATGAGATTTCATGCTATAACTGTTATTTGTATTTTACTGTTCATTGGCGCTGTTGGAAAATCTGCATAAATAGGATTGCATACTTGGTTACCCGACGTCATGGAGGGTCCCACTCCAGTATCCGCTTTGATTCATGCAGCTACTATGGTCACAGCAGGCGTTTCTATGATAGCGAGGTGCCCTCCCTTATTTGAATACTCACCTAATGCTTTGATTGTTGTTACTTCTGTAGGAGCTATGACGTCATTCTTTGCGGCAACCACAGGAATATTACAGAACGATTTGAAGAGGGTCATAGCTCATTTCATTCGTAGTCAATTAGGCTATATGATCTTCGCTTGCGGCATTTCCAACTATTCTGTTAGCGTATTTCACTTGATGAATCATGCTTTTTTTAAAGCATTACCCTCTTTGAGTGCAGGTCCAGTGATTCATGCCATGTCGGATGAGCAAGATATGCGTAAGATGGGAGGACTTGC---TTCCCTGTTACCCTTTACCTATGCTATGATGCTTATAGGCAGCTTATCTCCAATCGGATTTCCTTTTTTAACTGGATTTTATTTCAAAGATGTGATTCTAGAGCCTGCTTACACTAAATATACAATTAGTGGTAACTCTGCTCTCTGGTTGGGAAGTGTCTCTGTCTTCTTCACTTCTTACCACTTCTTTCGCTTACTTTTCTTAACATTTTTAGCACCAACTAATTCATTCAAGCGAGACATGTTACGATGTCATGATGCGCCCATTCTCATGGCAATCCCTTTAATCTGTTTGGCTTTTGGAAGTATTGGATCTAAAGCTGGTGTTAAGGATCATAGATTAACCTACCATACTCTTGATTATGAAACCAAGGATACTGATACTTTGGCAGCGTCTTGAATGACTCCTCAACCAGGAGTGCCAGCTGAAGAAGCAGGAGCCGCAGTAGCTGCTGAATCTTCAACAGGTACATGGACCACTGTTTGGACTGATGGACTTACCAGTCTTGATCGTTATAAAGGTTGATGCTATGACATCGAACCTGTTGCTGGAGAAGAGAATCAATACATTGCTTATGTTGCTTATTCTTTAGATCTCTCTGAGGAAGGTTCTGTTACCAACATGTCCACATCCATCGCAGGTAATGTTTTTGGATTTAAAGCTTCACGAGCCTCGCGTCTGGAAGATTTACGAATCCCACCTGCTTATTCCAAAACTTCCCAAGGTCCACCTCATGGTATTTAGGTTGAAAGGGATAAATTGAATAAATATGGCCGTCCTTTATTAGGATGTACCATTAAACCAAAATTAGGTTTATCTGCTAAAAACTATGGTAGAGCTGTATATGAATGTCCTCGTGGCGGACCTGATTTCACTAAGGATGATGAGAATGTGAATTCTCAACCTTTCATGCGTTGGAGAGATCGTTTCTTGTTCGTAGCAGAAGCTATTTTTAAACCTCAAGCTGAAACAGGCGAGATTAAGGGGCATTACTTGAATGCAACTGCTGGTACGTGTGAGGAAATGATGAAAAGGGCACATTTTGCTAGAGAATTAGGGGTGCCTATTGTAATGCATGACTATTTGACAGGAGGTTTTACTGCAAATACGAGTTTGGCTCACTACTGTCGAGACAATGGTTTACTTCTCCACATTCATCGTGCTATGTATGCAGTTATCGACAGACAAAGAAATCATGGTATTCACTTTCGTGTATCAGCTAAAGCATCACGTATGTCTGGTGGAGATCATATTCATCCAGGTACTGTCGTAGGTAAATTAGAGGGAGAACGTGAAGTAACTTTAGGCTTTGTTGATTCACTTCGCGACGATTACATCGAAAAAGATCGAAGTCGTGGTATTTATTCCACTTAAGACTGGGTATCTATGCTTGGTGTTTTGCCTGTCGCTTCAGGAGGTATTCATGTCTGGCATATGCCTGCTTTAACTGAGATTTCCGGAGATGATTCTGTATCACAATTTGGTGGGGGAACTTTAGGGCACCCTCGGGGAAATGCACCTGGTGCAGTAGCTAATCGAGTCGCCTTAGAAGCCTGTGTGCAAGCTCGTAATGAGGGACGTGATCTTGCTCGCGAAGGTAATGAAATTATTCGCGAAGCTTGTAAGTGGAGTCCAGAATTAG??GCTTATAATCGTTCCCCAAATGAATCAACTTTTGAAAAGAGACGAAAATTCAGTTTAAAAAATTCAAAAAACAGTTTTAGTTTTTTATCCGTGAAACGTTTAATCAAGAAAATACGTGAACAAAATTTTTCGGATCCTTCTACGAATCATAATTAGAATGAATCTCTTTATTGCGACATAAATTTTTACTTAGAATCTATAGGAAGAAGTTTGACAATCATTTTGGAATTGTTCCTCTTAGTTCCAACTAAATTCCTGCTAAAAAAAAAACGGAATA?TTATCGATCCATTCATTCTACATTCTCTTTTATGGAAGATAATTTTTTAAATTCAAATTCTATTTTCAATATTACGATACCTCACTTAATTTCTCCAGAAATTTTTATTCGAATTTTTCGTAGACGAGTCCAAGATGCTTCTTCTCCACACTCTACATGATTGATTCTTCATAAGTATCGAAATTTGATTTTGTTAGATATATCTACTCCGAATTCTTCAAGAGAAATAACTAGATTATCTTCCTTCTTATGGAATTTTTTTTCTTATGAATCTGAATCTCCTCTAATTACCTCGTGGAACGAATTTTACGATTTCAAATCGTTACCATATTGGACTTTACTTGATCAAACTCATTCTGGAAAGAAAGTGAAATATCTTATCAAGTCATCAGGGATTTCGTTATCAAGGAGAAAC---TTTTTGAAAAATTCCTCCTTTCATTATGTGAGATATGAAAATAAATTCCCTACAGCCTTAAAAGATACTATCTATTTAAGTAAAAAGTGGAACTAATATTTCCTTCAAATTTGGCAATATTATTTTCATCCTTGGTTCGAACCACATAGATTTTTTCTCGAGAAATTACTGGAACATCGTTTTTTTCTTCTAGGTTATATCCTTGAAGTTCGACCCGGAAACATTATGGTTGAAGCTGGGGTGTTGGATAAGTTACCCAAAACTTATATCCCTGTCAAAGAAATTTGTCCTATAGTTCCCATAATACCTCTAATTAGACTTTTAGCAATTGAAAAGTTTCGTAATGCTTTAGGACATCTAATTGGTAAATTATCTCGGACTACTTCGACGGATGATGAGATTTTTAACCGATTCAACCATATTCGGAAGAAACTTTTACATTACTACAGCGG
	Paraphymatoceros_proskauerii                  ???????????TATGTGTTATTTATCTATTCCTACTCCTTTTATGCCAATGCTGGTTACCGGAGATAACTCTATTTAATTATTTCTAGGATGGGAGGGAGTCGGTCTTGCTTTATATTTGTCAATTAATTTTTGGTTCACGAGACTTCAGGCAAATAAAGCAGCTATCAAAGCTATGCTTGTGAATCGAGTAGGTGACTTTGGATTAGCTCTCGGGATTATGGGTGGTTTTACCCTTTTTTAAACAGTAGACTTTTCTACTATTTTTGCTTGTGCTAGTGCCTTCTCTGAACCCAACCATTTTTTTCTTTTTTGTAATATGAGATTTCATGCTATAACTGTTATTTGTATTTTACTGTTCATTGGCGCTGTTGGAAAATCTGCATAAATAGGATTGCATACTTGGTTACCCGACGTCATGGAGGGTCCCACTCCAGTATCCGCTTTGATTCATGCAGCTACTATGGTCACAGCAGGCGTTTCTATGATAGCGAGGTGCCCTCCCTTATTTGAATACTCACCTAATGCTTTGATTGTTGTTACTTCTGTAGGAGCTATGACGTCATTCTTTGCGGCAACCACAGGAATATTACAGAACGATTTGAAGAGGGTCATAGCTTATTTCACTTGTAGTCAATTAGGCTATATGATCTTCGCTTGCGGCATTTCCAACTATTCTGTTAGCGTATTTCACTTGATGAATCATGCTTTTTTTAAAGCATTACCCTCTTTGAGTGCAGGTCCAGTGATTCATGCCATGTCGGATGAGCAAGATATGCGTAAGATGGGAGGACTTGC---TTCCCTGTTACCCTTTACCTATGCTATGATGCTTATAGGCAGCTTATCTCCAATCGGATTTCCTTTTTTAACTGGATTTTATTTCAAAGATGTGATTCTAGAGCCTGCTTACACTAAATATACAATTAGTGGTAACTCTGCTTTCTGGTTGGGAAGTGTCTCTGTCTTCTTCACTTCTTACCACTTCTTTCGCTTACTTTTCTTAACATTTTTAGCACCAACTAATTCATTCAAGCGAGACATGTTACGATGTCATGATGCGCCCATTCTCATGGCAATCCCTTTAATCTG???????????????????GGATCTAAAGCTGGTGTTAAGGATCATAGATTAACCTACCATACTCTTGATTATGAAACCAAGGATACTGATACTTTGGCAGCGTCTTGAATGACTCCTCAACCAGGGGTGCCAGCTGAAGAAGCAGGAGCCGCAGTAGCCGCTGAATCTTCAACAGGTACATGGACCACTGTTTGGACTGATGGACTTACCAGTCTTGATCGTTATAAAGGTTGATGCTATGACATCGAACCTGTTGCTGGAGAAGAGAATCAATACATTGCTTATGTTGCTTATTCTTTAGATCTCTCTGAGGAAGGTTCTGTTACCAACATGTCCACATCCATCGCAGGTAATGTTTTTGGATTTAAAGCTTCACGAGCCTCGCGTCTGGAAGATTTACGAATCCCACCTGCTTATTTCAAAACTTCCCAAGGTCCACCTCATGGTATTTAGGTTGAAAGGGATAAATTGAATAAATATGGTCGTCCTTTATTAGGATGTACCATTAAACCAAAATTAGGTTTATCTGCTAAAAACTATGGTAGAGCTGTATATGAATGTCTTCGTGGCGGACCTGATTTCACTAAGGATGATGAGAATGTGAATTCTCAACCTTTCATGCGTTGGAGAGATCGTTTCTTGTTCGTAGCAGAAGCTATTTTTAAACCTCAAGCTGAAACAGGCGAGATTAAGGGGCATTACTTGAATGCGACTGCTGGTACGTGTGAGGAAATGATGAAAAGGGCACAATTTGCTAGAGAATTAGGGGTGCCTATTGTAATGCACGACTATTTGACAGGAGGTTTTACTGCAAATACGAGTTTGGCTCACTACTGTCGAGACAATGGTTTACTTCTCCACATTCATCGTGCTATGTATGCAGTTATCGACAGACAAAGAAATCATGGTATTCACTTTCGTGTATCAGCTAAAGCATCACGTATGTCTGGTGGAGATCATATTCATCCAGGTACTGTCGTAGGTAAATTAGAGGGAGAACGTGAAGTAACTTTAGGCTTTGTTGATTCACTTCGCGACGATTACATCGAAAAAGATCGAAGTCGTGGTATCTATTCCACTTAAGACTGGGTATCTATGCTTGGTGTTTTGCCTGTCGCTTCAGGAGGTATTCATGTCTGGCATATGCCTGCTTTAACTGAGATTTCCGGAGATGATTCTGTATCACAATTTGGTGGGGGAACTTTAGGGCACCCTCGGGGAAATGCACCTGGTGCAGTAGCTAATCGAGTCGCCTTAGAAGCCTGTGTGCAAGCTCGTAATGAGGGACGTGATCTTGCTCGCGAAGGTAATGAAATTATTCGCGAAGCTTGTAAGTGGAGTCCGGAATTAGCAGCTTATAATCGTTCCCCAAATGAATCAACTTTTGAAAAGAGACGAAAATTCAGTTTAAAAAATTCAAAAAACAGTTTTAGTTTTTTATCCGTGAAACGTTTAATCAAGAAAATACGTGAACAAAATTTTTCGGATCCTTCTACGAATCATAATTAGAATGAATCTTTTTATTGCGACATAAATTTTGACTTAGAATCTATAGGAAGAAGTTTGACAATCATTTTGGAATTGTTCCTCTTAGTTCCAACTAAATTCCTGCTAAAAAAAAAACGGAATAGTTATCGATCCATTCATTCTACATTCTCTTTTATGGAAGATAATTTTTTAAATTCAAATTCTATTTTCAATATTACGATACCTCACTTAATTTCTCCAGAAATTTTTATTCGAATTTTTCGTAGACGAGTCCAAGATGCTTCTTCTCCACACTCTACATGATTGATTCTTCATAAGTATCGAAATTTGATTTTGTTAGATATATCTACTCCGAATTCTTCAAGAGAAATAACTAGATTATCTTCCTTCTTATGGAATTTTTTTTCTTATGAATCTGAATCTCCTCTAATTACCTCGTGGAACGAATTTTACGATTTCAAATCGTTACCATATTGGACTTTACTTGATCAAACTCATTCTGGAAAGAAAGTGAAATATCTTATCAAGTCATCAGGGATTTCGTTATCAAGGAGAAAC---TTTTTGAAAAATTCCTCCTTTCATTATGTGAGATATGAAAATAAATTCCCTACAGCCTTAAGAGATACTATCTATTTAAGTAAAAAGTGGAACCAATATTTCCTTCAAATTTGGCAATATTATTTTCATCCTTGGTTCGAACCACATAGATTTTTTCTCGAAAAATTACTGGAACATCGTTTTTTTCTTCTAGGTTATATCCTTGAAGTTCGACCCGGAAACATTATGGTTGAAGCTGGGGTGTTGAATAAGTTACCCAAAACTTATATCCCTGTCAAAGAAATTTGTCCTATAGTTCCCATAATACCTCTGATTAGACTTTTAGCAATTGAAAAGTTTCGTAATGCTTTAGGACATCTAATTGGTAAATTATCTCGGACTACTTCGACGGATGATGAGATTTTTAACCGATTCAACCATATTCGGAAGAAACTTTTACATTACTACAGCGG
	Phaeoceros_brevicapsulus                      ???????????????????????????????????????????????????????????????????????????????????????????????????????????????????????????????????????????????????????????????????????????????????????????????????????????????????????????????????????????????????????????????????????????????????????????????????????????????????????????????????????????????????????????????????????????????????????????????????????????????????????????????????????????????????????????????????????????????????????????????TTCTATGATAGCGAGGTGCCTTCTCTTATTTGAATACTCACCTAATGCTTTGATTGTTGTTACTTCTGTAGGAGCTATGATGCTATTTTTTGCGGCAACCACAGGAATATTACAGAACGATTTGAAGAGGGTCATAGCTTATTTCATTTGTAGTCAATTAGGCTATATGATCTTTGCTTGCGGCATTTTCAACTATTCTGTTAGCGTATTTCACTTGATGAATTATGCTTTTTTTAAAGTATTACCCTCTTTGAGTGCAGGTCCAGTGATTCATGCCATGTCGGATGAGTAAGATATGCGTAAGATGGGAGGACTTGC---TTCCCTGTTACCCTTTACCTATGCTATGATGCTTATAGGCAGCTTATCTCCAATCGGATTTCCTTTTTTAACTGGATTTTATTCCAAAGATGTGATTCTAGAGCCTGCTTACACTAAATATACAATTAGTGGTAACTTTGCTTTCTGGTTGGGAAGTGTCTTTGTCTTCTTCACTTTTTACCACTTCTTTCGCTTACTTTTCTTAACATTTTTAGCACCAACTAATTCATTCAAGTGAGACATGTTATGATGTCATGATGCGCCCATTCTCATGGCA?????????????????????????????????GGATCTAAAGCTGGTGTTAAGGATCATAGATTAACCTACCATACTCTTGATTATGAAACCAAGGATACTGATACTTTGGCAGCGTCTTGAATGACTCCTCAACCAGGGGTGCCAGCTGAAGAAGCAGGAGCCGCAGTAGCTGCTGAATCTTCAACAGGTACATGGACTACTGTTTGGACTGATGGACTTACTAGTCTTGATCGTTATAAAGGTTGATGCTATGACATCGAACCTGTTGCTGGAGAAGAGAATCAATACATTGCTTATGTTGCTTATCCTTTAGATCTCTCTGAGGAAGGTTCTGTTACCAACATGTCCACATCCATCGCAGGTAATGTTTTTGGATTTAAAGCTTTACGAGCCTCGCGTCTGGAAGATTCACGAATCCTACCTGCTTATTTAAAAACTTTCCAAGGTCCACCTCATGGTATTCAGGTTGAAAGGGATAAATTGAATAAATATGGTCGTCCTTTATTAGGATGTACCATTAAACCAAAATTAGGTTTATCTGCTAAAAACTATGGTAGAGCTGTATATGAATGTCTTCGTGGCGGACCTGATTTCACTAAGGATGATGAGAATGTTAATTCTCAACCTTTCATGC????????????????????????????????????????????????????????????????????????????????????????????????????????????????????????????????????????????????????????????????????????????????????????????????????????????????????????????????????????????????????????????????????????????????????????????????????????????????????????????????????????????????????????????????????????????????????????????????????????????????????????????????????????????????????????????????????????????????????????????????????????????????????????????????????????????????????????????????????????????????????????????????????????????????????????????????????????????????????????????????????????????????????????????????????????????????????????????????????????????????????????????????????????????????????????????????????????????????????????????????????????????????????????????????????????????????????????????????????????????????????????????????????????????????????????????????????????????????????????????????????????????????????????????????????????????????????????????????????????????????????????????????????????????????????????????????????????????????????????????????????????????????????????????????????????????????????????????????????????????????????????????????????????????????????????????????????????????????????????????????????????????????????????????????????????????????????????????????????????????????????????????????????????????????????????????????????????????????---????????????????????????????????????????????????????????????????????????????????????????????????????????????????????????????????????????????????????????????????????????????????????????????????????????????????????????????????????????????????????????????????????????????????????????????????????????????????????????????????????????????????????????????????????????????????????????????????????????????????????????????????????????????????????????????????????
	Phaeoceros_carolinianus                       ????????????????????????????????????????????????????????TACCGGAGATAACTCTATTTAATTATTTCTAGGATGGGAGGGAGTCGGTCTTGCTTTATATTTGTCAATTAATTTTTGGTTCACGTGACTTTAGGCAAATAAGGCAGCTATCAAAGTTATGCTTGTGAATCGAGTAGGTGACTTTGGATTAGCTCTCGGGATTATGGGTGGTTTTACCCTTTTTTAAATAGTAGACTTTTCTACTATTTTTGCTTGTGCTAGTGCCTTCTCTGAACCCAACCATTTTTTTCTTTTTTGTAATATGAGATTTCATGCTATAACTGTTATTTGTATTTTACTGTTCATTGGCGCTGTTGGAAAATTTGCATAAATAGGATTGCATACTTGGTTACCCGACGTCATGGAGGGTCCCACTCCAGTATCCGCTTTGATTCATGCAGCTACTATGGTCACAGCAGGCGTTTCTATGATAGCGAGGTGCCTTCTCTTATTTGAATACTTACCTAATGCTTTGATTGTTGTTACTTCTGTAGGAGCTATGATGCTATTTTTTGCGGCAACCACAGGAATATTACAGAACGATTTGAAGAGGGTCATAGCTTATTTCATTTGTAGTCAATTAGGCTATATGATCTTTGCTTGCGGCATTTTCAACTATTCTGTTAGCGTATTTCACTTGATGAATTATGCTTTTTTTAAAGTATTACCCTCTTTGAGTGCAGGTCCAGTGATTCATGCCATGTCGGATGAGTAAGATATGCGTAAGATGGGAGGACTTGC---TTCCCTGTTACCCTTTACCTATGCTATGATGCTTATAGGCAGCTTATCTCCAATCGGATTTCCTTTTTTAACTGGATTTTATTCCAAAGATGTGATTCTAGAGCCTGCTTACACTAAATATACAATTAGTGGTAACTTTGCTTTCTGGTTGGGAAGTGTCTCTGTCTTCTTCACTTCTTACCACTTCTTTCGCTTACTTTTCTTAACATTTTTAGCACCAACTAATTCATTCAAGTGAGACATGTTATGATGTCATGATGCGCCCATTCTCATGGCAATCCTTTTAATCTGTTTGGCTTTTGGAAGTATTGGATCTAAAGCTGGTGTTAAGGATCATAGATTAACCTACCATACTCTTGATTATGAAACCAAGGATACTGATACTTTGGCAGCGTCTTGAATGACTCCTCAACCAGGGGTGCCAGCTGAAGAAGCAGGAGCCGCAGTAGCTGCTGAATCTTCAACAGGTACATGGACTACTGTTTGGACTGATGGACTTACTAGTCTTGATCGTTATAAAGGTTGATGCTATGACATCGAACCTGTTGCTGGAGAAGAGAATCAATACATTGCTTATGTTGCTTATCCTTTAGATCTCTCTGAGGAAGGTTCTGTTACCAACATGTCCACATCCATCGCAGGTAATGTTTTTGGATTTAAAGCTTCACGAGCCTCGCGTCTGGAAGATTCACGAATCCCACCTGCTTATTTAAAAACTTTCCAAGGTCCACCTCATGGTATTCAGGTTGAAAGGGATAAATTGAATAAATATGGTCGTCCTTTATTAGGATGTACCATTAAACCAAAATTAGGTTTATCTGCTAAAAACTATGGTAGAGCTGTATATGAATGTCTTCGTGGCGGACCTGATTTCACTAAGGATGATGAGAATGTTAATTCTCAACCTTTCATGCGTTGGAGAGATCGTTTCTTGTTCGTAGCAGAAGCTATTTTTAAACCTCAAGCTGAAACAGGCGAGATTAAGGGGCATTACTTGAATGCGACTGCAGGTACGTCTGAGGAAATGATGAAAAGGGCACATTTTGCTAGAGAATTAGGGGTGCCTATTGTAATGCACGACTATTTGACAGGAGGTTCTACTGCAAATACGAGTTTGGCTCACTACTGTCGAGATAATGGTTTACTTTCCTACATTCATCGTGCTATGCATGCAGTTATCGACAGACAAAGAAATCATGGTATTCACTTTCGTGTATCAGCTAAAGCATCACGTATGTCTGGTGGAGATCATATTCATCCAGGTACTGTCGTAGGTAAATTAGAGGGAGAACGTGAAGTAACTTTAGGCTTTGTTGATTCACTTCGCGACGATTACATCGAAAAAGATCGAAGTCGTGGTATCTATTCCACTTAAGACTGGGTATCTATGCCTGGTGTTTTGCCTGTCGCTTCAGGAGGTATTCATGTCTGGCATATGCCTGCTTTAACTGAGATTTCCGGAGATGATTCTGTATCACAATTTGTTAGGGGAACTCTAGGGCACCCTTGGGGAAATGCACCTGGTGCAGTAGCTAATCGAG???????????????????????????????????????????????????????????????????????????????????????????????????????????????????????????????????????????????????????????????????????????????????????????????????????????????????????????????????????????????????????????????????????????????????????????????????????????????????????????????????????????????????????????????????????????????????????????????????????????????????????????????????????????????????????????????????????????????????????????????????????????????????????????????????????????????????????????TGATTGATTCTTCATAAGTATCGAAATTTTATTTTGTTAGATATATCTACTCCGAATTCTTCAAGAGAAATAACTAGATTATCTTCCTTCTTATGGAATTTTTTTTCTTATGAATCTGAATCTCCCTTAATTACCTCGTGGAATCAATTTGACGATTTCAAATCGTTACCATATTGGACTTTACTTGATCAAACTCATTCTGGAAAGAAAGTGAAATATCTTATCAAGTCATCAGGGATTTCGTTATCAAGGAGAAAT---TTTTTGAAAAATTCCTCCTTTCATTATGTGAGATATGAAAATAAATTCCCTACAGCCTTAAGAGATACTATCTATTTAAGTAAAAAGTGGAACCAATATTTCCTTCAAATTTGGCAATATTATTTTCATCCTTGGTTCGAACCACATAGAATTTTTCTCGAAAAATTACTGGAACATCGTTTTTTTCTTCTAGGTTATATCTTTGAAGTTCGACCCAGAAACATTATGGTTGAAGCTGGGATGTTGGATAAGTTACCTAAAACCTATATCCCTGTCAAAGAATTTTGTCCTGTAGTTCCCATAATACCTCTGATTAGACTTTTAGCAAATGAAAAGTTTCGTAATGCTTTAGGACATCCAATTGGTAAATTATCTCGGACTACTTTGACGGATGATGAGATTTTTAA?????????????????????????????????????????????
	Phaeoceros_cf_bolussi                         ??????????TTATGTGTTATTTATTTATTCCTACTCCTTTTATGCCAATGCTGGTTACCGGAGATAACTCTATTTAATTATTTCTAGGATGGGAGGGAGTCGGTTTTGCTTTATATTTGTCAATTAATTTTTGGTTCACGTGACTTTAGGCAAATAAAGCAGCTATCAAAGCTATGCTTGTGAATCGAGTAGGTGACTTTGGATTAGCTCTCGGGATTATGGGTGGTTTTACCCTTTTTCAAATAGTAGACTTTTCTACTATTTTTGCTTGTGCTAGTGCCTTCTCTGAACCCAACCATTTTTTTCTTTTTTGTAATATGAGATTTCATGCTATAACTGTTATTTGTATTTTACTGTTCATTGGCGCTGTTGGAAAATCTGCACAAATAGGATTGCATACTTGGTTACCCGACGTCATGGAGGGTCCCACTCCAGTATCCGCTTTGATTCATGCAGCTACTATGGTCACAGCAGGCGTTTTTATGATAGCGAGGTGCCCTCCTTTATTTGAATACTCACCTAATGCTTTGATTGTTGTTACTTCTGTAGGAGCTATGATGCTATTCTTTGCGGCAACCACAGGAATATTACAGAACGATTTGAAGAGGGTCATAGCTTATTCCATTTGTAGTCAATTAGGCTATATGATCTTCGCTTGCGGCATTTTCAACTATTCTGTTAGCGTATTTCACTTGATGAATTATGCTTTTTTTAAAGCATTACCCTCTTTGAGTGCAGGTCCAGTGATTCATGCCATGTCGGATGAGTAAGATATGCGTAAGATGGGAGGACTTGC---TTCCCTGTTACCCTTTACCTATGCTATGATGCTTATAGGCAGCTTATTTCCAATCGGATTTCCTTTTTTAACTGGATTTTATTCCAAAGATGTGATTCTAGAGCCTGCTTACACTAAATATACAATTAGTGGTAACTCTGCTTTCTGGTTGGGAAGTGTCTCTGTCTTCTTCATTTCTTACCACTTCTTTCGCTTACTTTTCTTAACATTTTTAGCACCAACTAATTCATTCAAGCGAGACATGTTATGATGTCATGATGCGCCCATTCTCATGGCAATCCCTTTAATCTGTTTGGCTTTTGGAAGTATTGGATCTAAAGCTGGTGTTAAGGATCATAGATTAACCTACCATACTCTTGATTATGAAACCAAGGATACTGATACTTTGGCAGCGTCTTGAATGACTCCTCAACCAGGGGTGCCAGCTGAAGAAGCAGGAGCCGCAGTAGCCGCTGAATCTTCAACAGGTACATGGACCACTGTTTGGACTGATGGACTTACTAGTCTTGATCGTTATAAAGGTTGATGCTATGACATCGAACCTGTTGCTGGAGAAGAGAATCAATACATTGCTTATGTTGCTTATCCTTTAGATCTCTCTGAGGAAGGTTCTGTTACCAACATGTCCACATCCATCGCAGGTAATGTTTTTGGATTTAAAGCTTCACGAGCCTTGCGTCTGGAAGATTCACGAATCCTACCTGCTTATTTAAAAACTTTCCAAGGTCCACCTCATGGTATTCAGGTTGAAAGGGATAAATTAAATAAATATGGTCGTCCTTTATTAGGATGTACCATTAAACCAAAATTAGGTTTATCTGCTAAAAACTATGGTAGAGCTGTATATGAATGTCTTCGTGGCGGACCTGATTTCACTAAGGATGATGAGAATGTTAATTCTCAACCTTTCATGCGTTGGAGAGATCGTTTCTTGTTCGTAGCAGAAGCTATTTTTAAACCTCAAGCTGAAACAGGCGAGATTAAGGGGCATTACTTGAATGCGACTGCAGGTACGTCTGAGGAAATGATGAAAAGGGCACATTTTGCTAGAGAATTAGGGGTGCCTATTGTAATGCACGACTATTTGACAGGAGGTTCTACTGCAAATACGAGTTTGGCTCACTACTGTCGAGATAATGGTTTACTTCCCCACATTCATCGTGCTATGCATGCAGTTATCGACAGACAAAGAAATCATGGTATTCACTTTCGTGTATCAGCTAAAGCATCACGTATGTCTGGTGGAGATCATATTCATCCAGGTACTGTCGTAGGTAAATTAGAGGGAGAACGTGAAGTAACTTTAGGCTTTGTTGATTCACTTCGCGACGATTACATCGAAAAAGATCGAAGTCGTGGTATCTATTCCACTTAAGACTGGGTATCTATGCCTGGTGTTTTGCCTGTCGCTTCAGGAGGTATTCATGTCTGGCATATGCCTGCTTCAACTGAGATTTCCGGAGATGATTCTGTATCACAATTTGGTGGGGGAACTCTAGGGCACCCTTGGGGAAATGCACCTGGTGCAGTAGCTAATCGAGTCGCCTTAGAAGCCTGTGTGCAAGCTCGTAATGAGGGACGTGATCTTGCTCGCCAAGGTAATGAAATTATTCGCGAAGCTTGTAAGTGGAGTCCGA???????????TATAATCGTTCCCCAAATGAATCAACTTTTGAAAAAAGACGAAAATTCAGTTTAAAAAATTCAAAAAACAGTTTTAGTTTTTTATCCGTGAAACGTTTAATCAAGAAAATACGTGAACAAAATTTTTCGGATCCTTCTACGAATTATAATTAGAATGAATCTCTTTATTGCGACATAAATTTTTACTTAGAATTGATAGGAAGAAGTTTGACAATAATTTTGGAATTGTTTCTCTTAGTTCCAACCAAATTCTTGCTAAAAAAAAAACGGAATAGTTATCGATCCATTCATTCTACATTCTCTTTTATGGAAGATAATTTTTTAAATTCAAATTCTATTTTCAATATTACGATACCTCACTTAATTTCTCCAGAAATTTTTATTCGAATTTTTCGTAGACGAGTTTAAGATGCTTCTTCTCCACACTCTACATGATTGATTCTTCATAAGTATCGAAATTTGATTTTGTTAGATATATCTACTCTGAATTCTTCAAGAGAAATAACTAGATTATCTTCCTTCTTATGGAATTTTTTTTCTTATGAATCTGAATCTCCCTTAATTACCTCGTGGAACCAATTTTACGATTTCAAATCGTTACCATATTGGACTTTACTTGATCAAACTCATTCTGGAAAGAAAGTGAAATATCTTATCAAGTCATCAGGGATTTCGTTATCAAGGAGAAAT---TTTTTGAAAAATTCCTCCTTTCATTATGTGAGATATGAAAATAAATTCCCTACAGCCTTAAGAGATACTATCTATTTAAGTAAAAAGTGGAACCAATATTTCCTTCAAATTTGGCAATATTATTTTCATCCTTGGTTCGAACCACATAGATTTTTTCTCGAAAAATTACTGGAACATCGTTTTTTTCTTCTAGGTTATATCTTTGAGGTTCGACTCAGAAACATTATGGTTGAAGCTGGGATGTTGGATAAGTTACCTAAAACCTATATCCCTGTCAAAGAATTTTGTCCTGTAGTTCCCATAATACCTCTGATTAGACTTTTAGCAAATGAAAAGTTTCGTAATGCTTTAGGACATCTAATTGGTAAATTATCTCGGACTACTTTGACGGATGATGAAATTTTTAACCGATTCAACTATATTCGAAAGAAACTTTTACATTACTACAGCGG
	Phaeoceros_dendroceroides                     AGCTCCTGATTTATGTGTTATTTATTTATTCCTACTCCTTTTATGCCAATGCTGGTTACCGGAGATAACTCTATTTAATTATTTCTAGGATGGGAGGGAGTCGGTCTTGCTTTATATTTGTCAATTAATTTTTGGTTCACGTGACTTTAGGCAAATAAGGCAGCTATCAAAGTTATGCTTGTGAATCGAGTAGGTGACTTTGGATTAGCTCTCGGGATTATGGGTGGTTTTACCCTTTTTTAAATAGTAGACTTCTCTACTATTTTTGCTTGTGCTAGTGCCTTCTCTGAACCCAACCATTTTTTTCTTTTTTGTAATATGAGATTTCATGCTATAACTGTTATTTGTATTTTACTGTTCATTGGCGCTGTTGGAAAATTTGCATAAATAGGATTGCATACTTGGTTACCCGACGTCATGGAGGGTCCCACTCCAGTATCCGCTTTGATTCATGCAGCTACTATGGTCACAGCAGGCGTTTCTATGATAGCGAGGTGCCTTCTCTTATTTGAATACTTACCTAATGCTTTGATTGTTGTTACTTCTGTAGGAGCTATGATGCTATTTTTTGCGGCAACCACAGGGATATTACAGAACGATTTGAAGAGGGTCATAGCTTATTTCATTTGTAGTCAATTAGGCTATATGATCTTTGCTTGCGGCATTTTCAACTATTCTGTTAGCGTATTTCACTTGATGAATTATGCTTTTTTTAAAGTATTACCCTCTTTGAGTGCAGGTCCAGTGATTCATGTCATGTCGGATGAGTAAGATATGCGTAAGATGGGAGGACTTGC---TCCCCTGTTACCCTTTACCTATGCTATGATGCTTATAGGCAGCTTATCTCCAATCGGATTTCCTTTTTTAACTGGATTTTATTCCAAAGATGTGATTCTAGAGCCTGCTTACACTAAATATACAATTAGTGGTAACTTTGCTTTCTGGTTGGGAAGTGTCTCTGTCTTCTTCACTTCTTACCACTTCTTTCGCTTACTTTTCTTAACATTTTTAGCACCAACTAATTCATTCAAGTGAGACATGTTATGATGTCATGATGCGCCCATTCTCATGGCAATCCTTTTAATCTGTTTGGCTTTTGGAAATATTGGATCTAAAGCTGGTGTTAAGGATCATAGATTAACCTACCATACTCTTGATTATGAAACCAAGGATACTGATACTTTGGCAGCGTCTTGAATGACTCCTCAACCAGGGGCGCCAGCTGAAGAAGCAGGAGCCGCAGTAGCTGCTGAATCTTCAACAGGTACATGGACTACTGTTTGGACTGATGGACTTACTAGTCTTGATCGTTATAAAGGTTGATGCTATGACATCGAACCTGTTGCTGGAGAAGAGAATCAATACATTGCTTATGTTGCTTATCCTTTAGATCTCTCTGAGGAAGGTTCTGTTACCAACATGTCCACATCCATCGCAGGTAATGTTTTTGGATTTAAAGCTTCACGAGCCTCGCGTCTGGAAGATTCACGAATCCCACCTGCTTATTTAAAAACTTTCCAAGGTCCACCTCATGGTATTCAGGTTGAAAGGGATAAATTGAATAAATATGGTCGTCCTTTATTAGGATGTACCATTAAACCAAAATTAGGTTTATCTGCTAAAAACTATGGTAGAGCTGTATATGAATGTCTTCGTGGCGGACCTGATTTCACTAAGGATGATGAGAATGTTAATTCTCAACCTTTCATGCGTTGGAGAGGTCGTTTCTTGTTCGTAGCAGAAGCTATTTTTAAACCTCAAGCTGAAACAGGCGAGATTAAGGGGCATTACTTGAATGCGACTGCAGGTACGTCTGAGGAAATGATGAAAAGGGCACATTTTGCTAGAGAATTAGGGGTGCCTATTGTAATGCACGACTATTTGACAGGAGGTTCTACTGCAAATACGAGTTTGGCTCACTACTGTCGAGATAATGGTTTACTTTCCCACATTCATCGTGCTATGCATGCAGTTATCGACAGACAAAGAAATCATGGTATTCACTTTCGTGTATCAGCTAAAGCATCACGTATGTCTGGTGGAGATCATATTCATCCAGGTACTGTCGTAGGTAAATTAGAGGGAGAACGTGAAGTAACTTTAGGCTTTGTTGATTCACTTCGCGACGATTACATCGAAAAAGATCGAAGTCGTGGTATCTATTCCACTTAAGACTGGGTATCTATGCCTGGTGTTTTGCCTGTCGCTTCAGGAGGTATTCATGTCTGGCATATGCCTGCTTTAACTGAGATTTCCGGAGATGATTCTGTATCACAATTTGGTGGGGGAACTCTAGGGCACCCTTGGGGAAATGCACCTGGTGCAGTAGCTAATCGAGTTGCCTTAGAGGCCTGTGTGCAAGCTCGTAATGAGGGACGTGATCTTGCTCGCCAAGGTAATGAAATTATTCGCGAAGCTTGTAAGTGGAGTCCAGAATTAGCA???????ATCGTTCCCCAAATGAATCAACTTTTGAAAAAAGACGAAAATTCAGTTTAAAAAATTCAAAAAACAGTTTTAGTTTTTTATCCGTGAAACGTTTAATCAAGAAAATACGTGAACAAAATTTTTCGGATCCTTCTACGAATTATAATTAGAATGAATCTCTTTATTGCGACATAAATTTTTACTTAGAATTGATAGGAAGAAGTTTGACAATAATTTTGGAATTGTTTCTCCTAGTTCCAACTAAATTCTTGCTAAAAAAAAAACGGAATAGTTATCGATCCATTCTTTCTACATTCTCTTTTATGGAAGATAATTTTTTAAATTCAAATTCTATTTTCAATATTACGATACCTCACTTAATTTCTCCAGAAATTTTTATTCGAATTTTTCGTAGACGAGTTTAAGATGCTTCTTCTCCACCCTCTACATGATTGATTCTTCATAAGTATCGAAATTTTATTTTGTTAGATATATCTACTCCGAATTCTTCAAGAGAAATAACTAGATTATCTTCCTTCTTATGGAATTTTTTTTCTTATGAATCTGAATCTCCCTTAATTACCTCGTGGAATCAATTTGACGATTTCAAATCGTTACCATATTGGACTTTACTTGATCAAACTCATTCTGGAAAGAAAGTGAAATATCTTATCAAGTCATCAGGGATTTCGTTATCAAGGAGAAAT---TTTTTGAAAAATTCCTCCTTTCATTATGTGAGATATGAAAATAAATTCCCTACAGCCTTAAGAGATACTATCTATTTAAGTAAAAAGTGGAACCAATATTTCCTTCAAATTTGGCAATATTATTTTCATCCTTGGTTCGAACCACATAGAATTTTTCTCGAAAAATTACTGGAACATCGTTTTTTTCTTCTAGGTTATATCTTTGAAGTTCGACCCAGAAACATTATGGTTGAAGCTGGGATGTTGGATAAGTTACCTAAAACCTATATCCCTGTCAAAGAATTTTGTCCTGTAGTTCCCATAATACCTCTGATTAGACTTTTAGCAAATGAAAAGTTTCGTAATGCTTTAGGACATCCAATTGGTAAATTATCTCGGACTACTTTGACGGATGATGAGATTTTTAACCGATTCAACCATATTCGAAAGAAACTTTTACATTACTACAGCGG
	Phaeoceros_engellii_                          ?????????????????????????????????????????????????????????????????????????????????????????????????????????CTTGCTTTATATTTGTCAATTAATTTTTGGTTCACGTGACTTTAGGCAAATAAAGCAGCTATCAAAGCTATGCTTGTGAATTGAGTAGGTGACTTTGGATTAGCTCTCGGGATTATGGGTGGTTTTACCCTTTTTTAAATAGTAGACTTTTCTACTATTTTTGCTTGTGCTAGTGCCTTCTCTGAACCCAACCATTTTTTTCTTTTTTGTAATATGAGATTTCATGCTATAACTGTTATTTGTATTTTACTGTTCATTGGCGCTGTTGGAAAATTTGCATAAATAGGATTGCATACTTGGTTACCCGACGTCATGGAGGGTCCCACTCCAGTATCCGCTTTGATTCATGCAGCTACTATGGTCACAGCAGGCGTTTCTATGATAGCGAGGTGCCCTCCCTTATTTGAATACTCACCTAATGCTTTGATTGTTGTTACTTCTGTAGGAGCTATGATGCTATTTTTTGCGGCAACCACAGGAATATTACAGAACGATTTGAAGAGGGTCATAGCTTATTCCATTTGTAGTCAATTAGGCTATATGATCTTTGCTTGCGGCATTTTCAACTATTCTGTTAGCGTATTTCACTTGATGAATCATGCTTTTTTTAAAGCATTACCCTCTTTGAGTGCAGGTCCAGTGATTCATGCCATGTCGGATGAGTAAGATATGCGTAAGATGGGAGGACTTGC---TTCCCTGTTACCCTTTACCTATGCTATGATGCTTATAGGCAGCTTATTTCCAATCGGATTTCCTTTTTTAACTGGATTTTATTCCAAAGATGTGATTCTAGAGCCTGCTTACACTAAATATACAATTAGTGGTAACTTTGCTTTCTGGTTGGGAAGTGTCTCTGTCTTCTTCACTTCTTACCACTTCTTTCGCTTACTTTTCTTAACATTTTTAGCACCAACTAATTCATTCAAGCGAGACATGTTATGATGTCATGATGCGCCCATTCTCATGGCAATC?TTTTAATCTGTTTGGCTTTTGGAAGTATT????????????????????????CATAGATTAACCTACCATACTCTTGATTATGAAACCAAGGATACTGATACTTTGGCAGCGTCTTGAATGACTCCTCAACCAGGGGTGCCAGCTGAAGAAGCAGGAGCCGCAGTAGCTGCTGAATCTTCAACAGGTACATGGACCACTGTTTGGACTGATGGACTTACTAGTCTTGATCGTTATAAAGGTTGATGCTATGACATCGAACCTGTTGCTGGAGAAGAGAATCAATACATTGCTTATGTTGCTTATCCTTTAGATCTCTCTGAGGAAGGTTCTGTTACCAACATGTCCACATCCATCGCAGGTAATGTTTTTGGATTTAAAGCTTCACGAGCCTCGCGTCTGGAAGATTCACGAATCCCACCTGCTTATTTAAAAACTTTCCAAGGTCCGCCTCATGGTATTCAGGTTGAAAGGGATAAATTGAATAAATATGGTCGTCCTTTATTAGGATGTACCATTAAACCAAAATTAGGTTTATCTGCTAAAAACTATGGTAGAGCTGTATATGAATGTCTTCGTGGCGGACCTGATTTCACTAAGGATGATGAGAATGTTAATTCTCAACCTTTCATGCGTTGGAGAGATCGTTTCTTGTTCGTAGCAGAAGCTATTTTTAAACCTCAAGCTGAAACAGGCGAGATTAAGGGGCATTACTTGAATGCGACTGCAGGTACGTGTGAGGAAATGATGAAAAGGGCACATTTTGCTAGAGAATTAGGGGTGCCTATTGTAATGCACGACTATTTGACAGGAGGTTCTACTGCAAATACGAGTTTGGCTCACTACTGTCGAGATAATGGTTTACTTCCCCACATTCATCGTGCTATGCATGCAGTTATCGACAGACAAAGAAACCATGGTATTCACTTTCGTGTATCAGCTAAAGCATCACGTATGTCTGGTGGAGATCATATTCATCCAGGTACTGTCGTAGGTAAATTAGAGGGAGAACGTGAAGTAACTTTAGGCTTTGTTGATTCACTTCGCGACGATTACATCGAAAAAGATCGAAGTCGTGGTATCTATTCCACTTAAGACAGGGTATCTATGCCTGGTGTTTTGCCTGTCGCTTCAGGAGGTATTCATGTCTGGCATATGCCTGCTTTAACTGAGATTTCCGGAGATGATTCTGTATTACAATTTGGTGGGGGAACTCTAGGGCACCCTTGGGGAAATGCACCTGGTGCAGTAGCTAATCGAGTCGCCTTAGAAGCCTGTGTGCAAGCTCGTAATGAGGGACGTGATCTTGCTCGCCAAGGTAATGAAATTATTCGCGAAGCTTGTAAGTGGAGTCCAGAATTAGCA??TTATAATCGTTCCCCAAATGAATCAACTTTTGAAAAAAGACGAAAATTCAGTTTAAAAAATTCAAAAAACAGTTTTAGTTTTTTATCCGTGAAACATTTAATCAAGAAAATACGTGAACAAAATTTTTCGGATCCTTCTACGAATTATAATTAGAATGAATCTCTTTATTGCGACATAAATTTTTACTTAGAATTGATAGGAAGAAGTTTGACAATAATTTTGGAATTGTTTCTCCTAGTTCCAACTAAATTCTTGCTAAAAAAAAAACGGAATAGTTATCGATCCATTCATTCTACATTCTCTTTTATGGAAGATAATTTTTTAAATTCAAATTCTATTTTCAATATTACGATACCTCACTTAATTTCTCCAGAAATTTTTATTCGAATTTTTCGTAGACGAGTTTAAAATGCTTCTTCTCCACACTCTACATGATTGATTCTTCATAAGTATCGAAATTTGATTTTGTTAGATATATCTACTCCGAATTCTTCAAGAGAAATAACTAGATTATCTTCCTTCTTATGGAATTTTTTTTCTTATGAATCTGAATATCCCTTAATTACCTCGTGGAACCAATTTGACGATTTCAAATCGTTACCATATTGGACTTTACTTGATCAAACTCATTCTGGAAAGAAAGTGAAATATCTTATCAAGTCATCAGGGATTTCGTTATCAAGGAGAAAT---TTTTTGAAAAATTCCTCCTTTCATTATGTGAGATATGAAAATAAATTCCCTACAGCCTTAAGAGATACTATCTATTTAAGTAAAAAGTGGAACCAATATTTCCTTCAAATTTGGCAATATTATTTTCATCCTTGGTTCGAACCACATAGATTTTTTCTCGAAAAATTACTGGAACATCGTTTTTTTCTTCTAGGTTATATCTTTGAAGTTCGACCCAGAAACATTATGGTTGAAGCTGGGATGTTGGATAAGTTACCTAAAACCTATATCCCTGTCAAAGAATTTTGTCCTGTAGTTCCCATAATACCTCTGATTAGACTTTTAGCAAATGAAAAGTTTCGTAATGCTTTAGGACATCCAATTGGTAAATTATCTCGGACTACTTTGACGGATGATGAGATTTTTAACCGATTCAACCATATTCGAAAGAAACTTTTACATTACTACAGCGG
	Phaeoceros_evanidus                           ?????????????????????????????????????????????????????????????????????????????????????????????????????????????????ATATTTGTCAATTAATTTTTGGTTCACGTGACTTTAGGCAAATAAAGCAGCTATAAAAGTTATGCTTGTGAATTGAGTAGGTGACTTTGGATTAGCTCTCGGGATTATGGGTGGTTTTACCCTTTTTTAAATAGTAGACTTTTCTACTATTTTTGCTTGTGCTAGTGCCTTCTCTGAACCCAACCATTTTTTTCTTTTTGGTAATATGAGATTTCATGCTATAACTGTTATTTGTATTTTACTGTTCATTGGCGCTGTTGGAAAATTTGCATAAATAGGATTGCATACTTGGTTACCCGACGTCATGGAGGGTCCCACTCCAGTATCCGCTTTGATTCATGCAGCTACTATGGTCACAGCAGGCGTTTCTATGATAGCGAGGTGCCTTCTCTTATTTGAATACTCACCTAATGCTTTGATTGTTGTTACTTCTGTAGGAGCTATGATGCTATTTTTTGCGGCAACCACAGGAATATTACAGAACGATTTGAAGAGGGTCATAGCTTATTTCATTTGTAGTCAATTAGGCTATATGATCTTTGCTTGCGGCATTTTCAACTATTCTGTTAGCGTATTTCACTTGATGAATTATGCTTTTTTTAAAGTATTACCCTCTTTGAGTGCAGGTCCAGTGATTCATGCCATGTCGGATGAGTAAGATATGCGTAAGATGGGAGGACTTGC---TTCCCTGTTACCCTTTACCTATGCTATGATGCTTATAGGCAGCTTATCTCCAATCGGATTTCCTTTTTTAACTGGATTTTATTCCAAAGATGTGATTCTAGAGCCTGCTTACACTAAATATACAATTAGTGGTAACTTTGCTTTCTGGTTGGGAAGTGTCTTTGTCTTCTTCACTTTTTACCACTTCTTTCGCTTAC??????????????????????????????????????????????????????????????????????????????????????????????????????????????????????????????????????GATCATAGATTAACCTACCATACTCTTGATTATGAAACCAAGGATACTGATACTTTGGCAGCGTCTTGAATGACTCCTCAACCAGGGGTGCCAGCTGAAGAAGCAGGAGCCGCAGTAGCTGCTGAATCTTCAACAGGTACATGGACTACTGTTTGGACTGATGGACTTACTAGTCTTGATCGTTATAAAGGTTGATGCTATGACATCGAACCTGTTGCTGGAGAAGAGAATCAATACATTGCTTATGTTGCTTATCCTTTAGATCTCTCTGAGGAAGGTTCTGTTACCAACATGTCCACATCCATCGCAGGTAATGTTTTTGGATTTAAAGCTTCACGAGCCTCGCGTCTGGAAGATTCACGAATCCCACCTGCTTATTTAAAAACTTTCCAAGGTCCACCTCATGGTATTCAGGTTGAAAGGGATAAATTGAATAAATATGGTCGTCCTTTATTAGGATGTACCATTAAACCAAAATTAGGTTTATCTGCTAAAAACTATGGTAGAGCTGTATATGAATGTCTTCGTGGCGGACCTGATTTCACTAAGGATGATGAGAATGTTAATTCTCAACCTTTCATGCGTTGGAGAGATCGTTTCTTGTTCGTAGCAGAAGCTATTTTTAAACCTCAAGCTGAAACAGGCGAGATTAAGGGGCATTACTTGAATGCGACTGCAGGTACGTCTGAGGAAATGATGAAAAGGGCACATTTTGCTAGAGAATTAGGGGTGCCTATTGTAATGCACGACTATTTGACAGGAGGTTCTACTGCAAATACGAGTTTGGCTCACTACTGTCGAGATAATGGTTTACTTTCCTACATTCATCGTGCTATGCATGCAGTTATCGACAGACAAAGAAATCATGGTATTCACTTTCGTGTATCAGCTAAAGCATCACGTATGTCTGGTGGAGATCATATTCATCCAGGTACTGTCGTAGGTAAATTAGAGGGAGAACGTGAAGTAACTTTAGGCTTTGTTGATTCACTTCGCGACGATTACATCGAAAAAGATCGAAGTCGTGGTATCTATTCCACTTAAGACTGGGTATCTATGCCTGGTGTTTTGCCTGTCGCTTCAGGAGGTATTCATGTCTGGCATATGCCTGCTTTAACTGAGATTTCCGGAGATGATTCTGTATCACAATTTGGTGGGGGAACTCTAGGGCACCCTTGGGGAAATGCACCTGGTGCAGTAGCTAATCGAGTTGCCTTAGAAGCCTGTGTGCAAGCTCGTAATGAGGGACGTGATCTTGCTCGCCAAGGTAATGAAATTATTCGCGAAGCTTGTAAGTGGAGTCCAGAATTAGCAGCTTATAATCGTTCCCCAAATGAATCAACTTTTGAAAAAAGACGAAAATTCAGTTTAAAAAATTCAAAAAACAGTTTTAGTTTTTTATCCGTGAAACGTTTAATCAAGAAAATACGTGAACAAAATTTTTCGGATCCTTCTACGAATTATAATTAGAATGAATCTCTTTATTGCGACATAAATTTTTACTTAGAATTGATAGGAAGAAGTTTGACAATAATTTTGGAATTGTTTCTCCTAGTTCCAACTAAATTCTTGCTAAAAAAAAAACGGAATAGTTACC?ATCCATTCATTCCACATTTTCTTTTATGGAA?AT?ATTTTTT?AATTCAAATTGTATTTTCAATATTACGATACCTCATTTAATTTCTCCAGAAATTTTTATTCGAATTTTTCGTA?ACGAGTTTAA?ATGCTTCTTCTCC?CACTCTACATGATTGATTCTTCATAAGTATCAAAATTTGATTTTGTTAGATATATCT?CCCC?AAT?C?TCAAAAGAAATAACTAGATTATCTTCCTTCTTATGGAATTTTTTTTCTTATGAATCTGAATCTCCCTTAATTACCTCGTGGAAYCAATT?GACGATTTCAAAT?GTTACCATATTGGACTTTACTTGATCAAACTCATTCTGGAAAGAAAGTGAAATATCTTATCAAGTCATCAGGGATTTCGTTATCAAGGAGAAAT---TTTTTGAAAAATTCCTCCTTCCATTATGTGAGATATGAAAATAAATTCCCT?CAGCCTTAAGAGATACTATCTATTTAAGTAAAAAGTGGAACCAATATTTCCTTCAAATTTGGCAATATTATTTTCATCCTTGGTT?GAACCACATAGAATTTTTCTCGAAAAATTACTGGAACATCGTTTTTTTCTTCTAGGTTATATCTTTGAAGTTCGACCCAGAAACATTATGGTTGAAGCTGGGGTGTTGGATAAGTTACCCAAAAC?TATATCCCTGTCAAAGAATTTTGTCCGGTAGTTCCCATAATACCTCTGATTAGACTTTTAGCAAATGAAAAGTTT?GTAATGCTTTAGGACATCCAATTGGTAAATTATCTCGGACTACTTTGACGGATGATGAGATTTT?AACCGATTTAACCATATTCGAAAGAAACTTTTACATTACTACAGCGG
	Phaeoceros_flexivalvis                        AGCTCCTGATTTATGTGTTATTTATTTATTCCTACTCCTTTTATGCCAATGCTGGTTACCGGAGATAACTCTATTTAATTATTTCTAGGATGGGAGGGAGTCGGTCTTGCTTTATATTTGTCAATTAATTTTTGGTTCACGTGACTTTAGGCAAATAAGGCAGCTATCAAAGTTATGCTTGTGAATCGAGTAGGTGACTTTGGATTAGCTCTCGGGATTATGGGTGGTTTTACCCTTTTTTAAATAGTAGACTTTTCTACTATTTTTGCTTGTGCTAGTGCCTTCTCTGAACCCAACCATTTTTTTCTTTTTTGTAATATGAGATTTCATGCTATAACTGTTATTTGTATTTTACTGTTCATTGGCGCTGTTGGAAAATTTGCATAAATAGGATTGCATACTTGGTTACCCGACGTCATGGAGGGTCCCACTCCAGTATCCGCTTTGATTCATGCAGCTACTATGGTCACAGCAGGCGTTTCTATGATAGCGAGGTGCCTTCTCTTATTTGAATACTTACCTAATGCTTTGATTGTTGTTACTTCTGTAGGAGCTATGATGCTATTTTTTGCGGCAACCACAGGAATATTACAGAACGATTTGAAGAGGGTCATAGCTTATTTCATTTGTAGTCAATTAGGCTATATGATCTTTGCTTGCGGCATTTTCAACTATTCTGTTAGCGTATTTCACTTGATGAATTATGCTTTTTTTAAAGTATTACCCTCTTTGAGTGCAGGTCCAGTGATTCATGCCATGTCGGATGAGTAAGATATGCGTAAGATGGGAGGACTTGC---TTCCCTGTTACCCTTTACCTATGCTATGATGCTTATAGGCAGCTTATCTCCAATCGGATTTCCTTTTTTAACTGGATTTTATTCCAAAGATGTGATTCTAGAGCCTGCTTACACTAAATATACAATTAGTGGTAACTTTGCTTTCTGGTTGGGAAGTGTCTCTGTCTTCTTCACTTCTTACCACTTCTTTCGCTTACTTTTCTTAACATTTTTAGCACCAACTAATTCATTCAAGTGAGACATGTTATGATGTCATGATGCGCCCATTCTCATGGCAATCCTTTTAATCTGTT?????????????????GGATCTAAAGCTGGTGTTAAGGATCATAGATTAACCTACCATACTCTTGATTATGAAACCAAGGATACTGATACTTTGGCAGCGTCTTGAATGACTCCTCAACCAGGGGTGCCAGCTGAAGAAGCAGGAGCCGCAGTAGCTGCTGAATCTTCAACAGGTACATGGACTACTGTTTGGACTGATGGACTTACTAGTCTTGATCGTTATAAAGGTTGATGCTATGACATCGAACCTGTTGCTGGAGAAGAGAATCAATACATTGCTTATGTTGCTTATCCTTTAGATCTCTCTGAGGAAGGTTCTGTTACCAACATGTCCACATCCATCGCAGGTAATGTTTTTGGATTTAAAGCTTCACGAGCCTCGCGTCTGGAAGATTCACGAATCCCACCTGCTTATTTAAAAACTTTCCAAGGTCCACCTCATGGTATTCAGGTTGAAAGGGATAAATTGAATAAATATGGTCGTCCTTTATTAGGATGTACCATTAAACCAAAATTAGGTTTATCTGCTAAAAACTATGGTAGAGCTGTATATGAATGTCTTCGTGGCGGACCTGATTTCACTAAGGATGATGAGAATGTTAATTCTCAACCTTTCATGCGTTGGAGAGATCGTTTCTTGTTCGTAGCAGAAGCTATTTTTAAACCTCAAGCTGAAACAGGCGAGATTAAGGGGCATTACTTGAATGCGACTGCAGGTACGTCTGAGGAAATGATGAAAAGGGCACATTTTGCTAGAGAATTAGGGGTGCCTATTGTAATGCACGACTATTTGACAGGAGGTTCTACTGCAAATACGAGTTTGGCTCACTACTGTCGAGATAATGGTTTACTTTCCTACATTCATCGTGCTATGCATGCAGTTATCGACAGACAAAGAAATCATGGTATTCACTTTCGTGTATCAGCTAAAGCATCACGTATGTCTGGTGGAGATCATATTCATCCAGGTACTGTCGTAGGTAAATTAGAGGGAGAACGTGAAGTAACTTTAGGCTTTGTTGATTCACTTCGCGACGATTACATCGAAAAAGATCGAAGTCGTGGTATCTATTCCACTTAAGACTGGGTATCTATGCCTGGTGTTTTGCCTGTCGCTTCAGGAGGTATTCATGTCTGGCATATGCCTGCTTTAACTGAGATTTCCGGAGATGATTCTGTATCACAATTTGGTGGGGGAACTCTAGGGCACCCTTGGGGAAATGCACCTGGTGCAGTAGCTAATCGAGTTGCCTTAGAAGCCTGTGTGCAAGCTCGTAATGAGGGACGTGATCTTGCTCGCCAAGGTAATGAAATTATTCGCGAAGCTTGTAAGTGGAGTCCAGAATTAGCA???????????????????????????????????????????????????????????????????????????????????????????????????????????????????????????????????????????????????????????????????????????????????????????????????????????????????????????????????????????????????????????????????????????????????????????????????????????????????????????????????????????????????????????????????????????????????????????????????????????????????????????????????????????????????TGATTGATTCTTCATAAGTATCGAAATTTTATTTTGTTAGATATATCTACTCCGAATTCTTCAAGAGAAATAACTAGATTATCTTCCTTCTTATGGAATTTTTTTTCTTATGAATCTGAATCTCCCTTAATTACCTCGTGGAATCAATTTGACGATTTCAAATCGTTACCATATTGGACTTTACTTGATCAAACTCATTCTGGAAAGAAAGTGAAATATCTTATCAAGTCATCAGGGATTTCGTTATCAAGGAGAAAT---TTTTTGAAAAATTCCTCCTTTCATTATGTGAGATATGAAAATCAATTCCCTACAGCCTTAAGAGATACTATCTATTTAAGTAAAAAGTGGAACCAATATTTCCTTCAAATTTGGCAATATTATTTTCATCCTTGGTTCGAACCACATAGAATTTTTCTCGAAAAATTAC???????????????????????????????????????????????????????????????????????????????????????????????????????????????????????????????????????????????????????????????????????????????????????????????????????????????????????????????????????????????????????????????????????????????????????????
	Phaeoceros_himalayensis                       ???????????????????????????????????????????????????????????????????????????????????????????GGGAGGGAGTCGGTCTTGCTTTATATTTGTCAATTAATTTTTGGTTCACGTGACTTGAGGCAAATAAAGCAGCTATCAAAGCTATGCTTGTGAATCGAGTAGGTGACTTTGGATTAGCTCTCGGGATTATGGGTGGTTTTACCCTTTTTGAAACAGTAGACTTTTCTACTATTTTTGCTTGTGCTAGTGCCTTCTCTGAACCCAACCATTTTTTTCTTTTTTGTAATATGAGATTTCATGCTATAACTGTTATTTGTATTTTACTGTTCATTGGCGCTGTTGGAAAATCTGCATAAATAGGATTGCATACTTGGTTACCCGACGTCATGGAGGGTCCCACTCCAGTATCCGCTTTGATTCATGCAGCTACTATGGTCACAGCAGGCGTTTCTATGATAGCGAGGTGCCCTCCTTTATTTGAATACTCACCTAATGCTTTGATTGTTGTTACTTCTGTAGGAGCTATGACGCCATTCTTTGCGGCAACCACAGGAATATTACAGAACGATTTGAAGAGGGTCATAGCTTATTCCATTTGTAGTCAATTAGGCTATATGATCTTTGCTTGCGGCATTTTCAACTATTCTGTTAGCGTATTTCACTTGATGAATCATGCTTTTTTTAAAGCATTACCCTCTTTGAGTGCAGGTCCAGTGATTCATGCCATGTCGGATGAGTAAGATATGCGTAAGATGGGAGGACTTGC---TTCCCTGTTACCCTTTACCTATGCTATGATGCTTATAGGCAGTTTATGTCTAATCGGATTTCCTTTTTTAACTGGATTTTATTCCAAAGATGTGATTCTAGAGCCTGCTTACACTAAATATACAATTAGTGGTAACTCTGCTTTCTGGTTGGGAAGTGTCTCTGTCTTCTTCACTTCTTACCACTTCTTTCGCTTACTTTTCTTAACATTTTTAGCACCAACTAATTCATTCAAGCGAGACATGTTATGATGTCATGATGCGCCCATTCTCATGGCAATCCTTTTAATCTGTTTGGCTTTTGGAAGTATTGGATCTAAAGCTGGTGTTAAGGATTATAGATTAACCTACCATACTCTTGATTATGAAACCAAGGATACTGATACTTTGGCAGCGTCTTGAATGACTCCTCAACCAGGGGTGCCAGCTGAAGAAGCAGGAGCCGCAGTAGCCGCTGAATCTTCAACAGGTACATGGACTACTGTTTGGACTGATGGACTTACTAGTCTTGATCGTTATAAAGGTTGATGCTATGACATCGAACCTGTTGCTGGAGAAGAGAATCAATACATTGCTTATGTTGCTTATCCTTTAGATCTCTCTGAGGAAGGTTCTGTTACCAACATGTCCACATCCATCGCAGGTAATGTTTTTGGATTTAAAGCTTCACGAGCCTCGCGTCTGGAAGATTCACGAATCCCACCTGCTTATTTAAAAACTTCCCAAGGTCCACCTCATGGTATTCAGGTTGAAAGGGATAAATTGAATAAATATGGTCGTCCTTTATTAGGATGTACCATTAAACCAAAATTAGGTTTATCTGCTAAAAACTATGGTAGAGCTGTATATGAATGTCTTCGTGGCGGACCTGATTTCACTAAGGATGATGAGAATGTTAATTCTCAACCTTTCATGCGTTGGAGAGATCGTTTCTTGTTCGTAGCAGAAGCTATTTTTAAACCTCAAGCTGAAACAGGCGAGATTAAGGGGCATTACTTGAATGCGACTGCAGGTACGTCTGAGGAAATGATGAAAAGGGCACATTTTGCTAGAGAATTAGGGGTGCCTATTGTAATGCACGACTATTTGACAGGAGGTTCTACTGCAAATACGAGTTTGGCTCACTACTGTCGAGATAATGGTTTACTTCCCCACATTCATCGTGCTATGCATGCAGTTATCGACAGACAAAGAAATCATGGTATTCACTTTCGTGTATCAGCTAAAGCATCACGTATGTCTGGTGGAGATCATATTCATCCAGGTACTGTCGTAGGTAAATTAGAGGGAGAACGTGAAGTAACTTTAGGCTTTGTTGATTCACTTCGCGACGATTACATCGAAAAAGATCGAAGTCGTGGTATCTATTCCACTTAAGACTGGGTATCTATGCCTGGTGTTTTGCCTGTCGCTTCAGGAGGTATTCATGTCTGGCATATGCCTGCTTCAACTGAGATTTCCGGAGATGATTCTGTATCACAATTTGGTGGGGGAACTCTAGGGCACCCTTGGGGAAATGCACCTGGTGCAGTAGCT????????????????????????????????????????????????????????????????????????????????????????????????????????????????????????????????????????????????????????????????????????????????????????????????????????????????????????????????????????????????????????????????????????????????????????????????????????????????????????????????????????????????????????????????????????????????????????????????????????????????????????????????????????????????????????????????????????????????????????????????????????????????????????????????????????????????????????????TCTACATGATTGATTCTTCATAAGTATCGAAATTTGATTTTGTTAGATATATCTACTTCGAATTCTTCAAGAGAAATAACTAGATTATCTTCCTTCTTATGGAATTTTTTTTCTTATGAATCTGAATCTCTCTTAATTACCTCGTGGAACCAATTTTACGATTTTAAATCGTTACCATATTGGACTTTACTTGATTAAACTCATTCTGGAAAGAAAGTGAAATATCTTATCAAGTCATCAGGGATTTCGTTATCAAGGAGAAAT---TTTTTGAAAAATTCCTCCTTTCATTATGTGAGATATGAAAATAAATTCCCTACAGCCTTAAGAGATACTATCTATTTAAGTAAAAAGTGGAACCAATATTTCCTTCAAATTTGGCAATATTATTTTCATCCTTGGTTCGAACCACATAGATTTTTTCTCGAAAAATTACTGGAACATCGTTTTTTTCTTCTAGGTTATATCCTTGAGGTTCGACCCAGAAACATTATGGTTGAAGCTGGGGTGTTGGATAAGTTACCTAAAACCTATATCCCTGTCAAAGAATTTTGTCCTGTAGTTCCCATAATACCTCTGATTAGACTTTTAGCAAATGAAAAGTTTCGTAATGCTTTAGGACATCCAATTGGTAAATTATCTCGGACTACTTTGACGGATGATGATATT??????????????????????????????????????????????????
	Phaeoceros_inflatus                           ???????????????????????????????????????????????????????????????????????????????????????????????????????????TGCTTTATATTTGTCAATTAATTTTTGGTTCACGTGACTTTAGGCAAATAAAGCAGCTATCAAAGCTATGCTTGTGAATTGAGTAGGTGACTTTGGATTAGCTCTCGGGATTATGGGTGGTTTTACCCTTTTTTAAATAGTAGACTTTTCTACTATTTTTGCTTGTGCTAGTGCCTTCTCTGAACCCAACCATTTTTTTCTTTTTTGTAATATGAGATTTCATGCTATAACTGTTATTTGTATTTTACTGTTCATTGGCGCTGTTGGAAAATTTGCATAAATAGGATTGCATACTTGGTTACCCGACGTCATGGAGGGTCCCACTCCAGTATCCGCTTTGATTCATGCAGCTACTATGGTCACAGCAGGCGTTTCTATGATAGCGAGGTGCCCTCCCTTATTTGAATACTCACCTAATGCTTTGATTGTTGTTACTTCTGTAGGAGCTATGATGCTATTTTTTGCGGCAACCACAGGAATATTACAGAACGATTTGAAGAGGGTCATAGCTTATTCCATTTGTAGTCAATTAGGCTATATGATCTTTGCTTGCGGCATTTTCAACTATTCTGTTAGCGTATTTCACTTGATGAATCATGCTTTTTTTAAAGCATTACCCTCTTTGAGTGCAGGTCCAGTGATTCATGCCATGTCGGATGAGTAAGATATGCGTAAGATGGGAGGACTTGC---TTCCCTGTTACCCTTTACCTATGCTATGATGCTTATAGGCAGCTTATTTCCAATCGGATTTCCTTTTTTAACTGGATTTTATTCCAAAGATGTGATTCTAGAGCCTGCTTACACTAAATATACAATTAGTGGTAACTTTGCTTTCTGGTTGGGAAGTGTCTCTGTCTTSTTCACTTCTYMCCACTTCTTTCGCTTACTTTTSTTAACATTTTTAGC??????????????????????????????????????????????????????????????????????????????????????????????GGATCTAAAGCTGGTGTTAAGGATCATAGATTAACCTACCATACTCTTGATTATGAAACCAAGGATACTGATACTTTGGCAGCGTCTTGAATGACTCCTCAACCAGGGGTGCCAGCTGAAGAAGCAGGAGCCGCAGTAGCTGCTGAATCTTCAACAGGTACATGGACCACTGTTTGGACTGATGGACTTACTAGTCTTGATCGTTATAAAGGTTGATGCTATGACATCGAACCTGTTGCTGGAGAAGAGAATCAATACATTGCTTATGTTGCTTATCTTTTAGATCTCTCTGAGGAAGGTTCTGTTACCAACATGTCCACATCCATCGCAGGTAATGTTTTTGGATTTAAAGCTTCACGAGCCTCGCGTCTGGAAGATTCACGAATCCTACCTGCTTATTTAAAAACTTTCCAAGGTCCACCTCATGGTATTCAGGTTGAAAGGGATAAATTGAATAAATATGGTCGTCCTTTATTAGGATGTACCATTAAACCAAAATTAGGTTTATCTGCTAAAAACTATGGTAGAGCTGTATATGAATGTCTTCGTGGCGGACCTGATTTCACTAAGGATGATGAGAATGTTAATTCTCAACCTTTCATGCGTTGGAGAGATCGTTTCTTGTTCGTAGCAGAAGCTATTTTTAAACCTCAAGCTGAAACAGGCGAGATTAAGGGGCATTACTTGAATGCGACTGCAGGTACGTCTGAGGAAATGATGAAAAGGGCACATTTTGCTAGAGAATTAGGGGTGCCTATTGTAATGCACGACTATTTGACAGGAGGTTCTACTGCAAATACGAGTTTGGCTCACTACTGTCGAGATAATGGTTTACTTTCCTACATTCATCGTGCTATGCATGCAGTTATCGACAGACAAAGAAATCATGGTATTCACTTTCGTGTATCAGCTAAAGCATCACGTATGTCTGGTGGAGATCATATTCATCCAGGTACTGTCGTAGGTAAATTAGAGGGAGAACGTGAAGTAACTTTAGGCTTTGTTGATTCACTTCGCGACGATTACATCGAAAAAGATCGAAGTCGTGGTATCTATTCCACTTAAGACTGGGTATCTATGCCTGGTGTTTTGCCTGTCGCTTCAGGAGGTATTCATGTCTGGCATATGCCTGCTTTAACTGAGATTTCCGGAGATGATTCTGTATCACAATTTGGTGGGGGAACTCTAGGGCACCCTTGGGGAAATGCACCTGGTGCAGTAGCTAATAGAGTCGCCTTAGAAGCCTGTGTGCAAGCTCGTAATGAGGGACGTGATCTTGCTCGCCAAGG??????????????????????????????????????????????GCTTATAATCGTTCCCCAAATGAATCAACTTTTGAAAAAAGACGAAAATTCAGTTTAAAAAATTCAAAAAAAAGTTTTAGTTTTTTATCCGTGAAACGTTTAATCAAGAAAATACGTGAACAAAATTTTTCGGATCCTTCTACGAATTATAATTAGAATGAATCTCTTTATTGCGACATAAATTTTTACTTAGAATTGATAGGAAGAAGTTTGACAATAATTTTGGAATTGTTTCTCCTAGTTCCAACTAAATTCTTGCTAAAAAAAAAACGGAA?A?TTATCGATCCATTC?TTC?AC?TT?TCTTTTA?GGAA?A?AATTTTTTAAATTCAAATTCTATTTTCAATATTACGATACCTCATTTAATTTCTCCAGAAATTTTTATTCGAATTTTTCGTAGACGAGTTTAAGATGCTTCTTCTCCACACTCTACATGATTGATTCTTCATAAGTATCGAAATTTGATTTTGTTAGATATATCTACTCCGAATTCTTCAAGAGAAATAACTAGATTATCTTCCTTCTTATGGAATTTTTTTTCTTATGAATCTGAATCTCCCTTAATTACCTCGTGGAACCAATTTGACGATTTCAAATCGTTACCATATTGGACTTTACTTGATCAAACTCATTCTGGAAAGAAAGTGAAATATCTTATCAAGTCATCAGGGATTTCGTTATCAAGGAGAAAT---TTTTTGAAAAATTCCTCCTTTCATTATGTGAGATATGAAAATAAATTCCCTACAGCCTTAAGAGATACTATCTATTTAAGTAAAAAGTGGAACCAATATTTCCTTCAAATTTGGCAATATTATTTTCATCCTTGGTTCGAACCACATAGATTTTTTCTCGAAAAATTACTGGAACATCGTTTTTTTCTTCTAGGTTATATCTTTGAAGTTCGACCCAGAAACATTATGGTTGAAGCTGGGATGTTGGATAAGTTACCTAAAACCTATATCCCTGTCAAAGAATTTTGTCCTGTAGTTCCCATAATACCTCTGATTAGACTTTTAGCAAATGAAAAGTTTCGTAATGCTTTAGGACATCCAATTGGTAAATTATCTCGGACTACTTTGACGGATGATGAGATTTTTAACCGATTCAACCATATTCGAAAGAAACTTTTACATTACTACAGCGG
	Phaeoceros_laevis                             AGCTCCTGATTTATGTGTTATTTATTTATTCCTACTCCTTTTATGCCAATGCTGGTTACCGGAGATAACTCTATTTAATTATTTCTAGGATGGGAGGGAGTCGGTCTTGCTTTATATTTGTCAATTAATTTTTGGTTCACGTGACTTTAGGCAAATAAAGCAGCTATCAAAGCTATGCTTGTGAATCGAGTAGGTGACTTTGGATTAGCTCTCGGGATTATGGGTGGTTTTACCCTTTTTTAAATAGTAGACTTTTCTACTATTTTTGCTTGTGCTAGTGCCTTCTCTGAACCCAACCATTTTTTTCTTTTTTGTAATATGAGATTTCATGCTATAACTGTTATTTGTATTTTACTGTTCATTGGCGCTGTTGGAAAATTTGCATAAATAGGATTGCATACTTGGTTACCCGACGTCATGGAGGGTCCCACTCCAGTATCCGCTTTGATTCATGCAGCTACTATGGTCACAGCAGGCGTTTCTATGATAGCGAGGTGCCTTCTCTTATTTGAATACTCACCTAATGCTTTGATTGTTGTTACTTCTGTAGGAGCTATGATGCTATTTTTTGCGGCAACCACAGGAATATTACAGACCGATTTGAAGAGGGTCATAGCTTATTTCATTTGTAGTCAATTAGGCTATATGATCTTTGCTTGCGGCATTTTCAACTATTCTGTTAGCGTATTTCACTTGATGAATTATGCTTTTTTTAAAGCATTACCCTCTTTGAGTGCAGGTCCAGTGATTCATGCCATGTCGGATGAGTAAGATATGCGTAAGATGGGAGGACTTGC---TTCCCTGTTACCCTTTACCTATGCTATGATGCTTATAGGCAGCTTATCTCCAATCGGATTTCCTTTTTTAACTGGATTTTATTCCAAAGATGTGATTCTAGAGCCTGCTTACACTAAATATACAATTAGTGGTAACTTTGCTTTCTGGTTGGGAAGTGTCTCTGTCTTCTTCACTTCTTACCACTTCTTTCGCTTACTTTTCTTAACATTTTTAGCACCAACTAATTCATTCAAGTGAGACATGTTATGATGTCATGATGCGCCCATTCTCATGGCAATCCTTTTAATCTGTT?????????????????GGATCTAAAGCTGGTGTTAAGGATCATAGATTAACCTACCATACTCTTGATTATGAAACCAAGGATACTGATACTTTGGCAGCGTCTTGAATGACTCCTCAACCAGGGGTGCCAGCTGAAGAAGCAGGAGCCGCAGTAGCTGCTGAATCTTCAACAGGTACATGGACCACTGTTTGGACTGATGGACTTACTAGTCTTGATCGTTATAAAGGTTGATGCTATGACATCGAACCTGTTGCTGGAGAAGAGAATCAATACATTGCTTATGTTGCTTATCCTTTAGATCTCTCTGAGGAAGGTTCTGTTACCAACATGTCCACATCCATCGCAGGTAATGTTTTTGGATTTAAAGCTTCACGAGCCTCGCGTCTGGAAGATTCACGAATCCCACCTGCTTATTTAAAAACTTTCCAAGGTCCACCTCATGGTATTCAGGTTGAAAGGGATAAATTGAATAAATATGGTCGTCCTTTATTAGGATGTACCATTAAACCAAAATTAGGTTTATCTGCTAAAAACTATGGTAGAGCTGTATATGAATGTCTTCGTGGCGGACCTGATTTCACTAAGGATGATGAGAATGTTAATTCTCAACCTTTCATGCGTTGGAGAGATCGTTTCTTGTTCGTAGCAGAAGCTATTTTTAAACCTCAAGCTGAAACAGGCGAGATTAAGGGGCATTACTTGAATGCGACTGCAGGTACGTCTGAGGAAATGATGAAAAGGGCACATTTTGCTAGAGAATTAGGGGTGCCTATTGTAATGCACGACTATTTGACAGGAGGTTCTACTGCAAATACGAGTTTGGCTCACTACTGTCGAGATAATGGTTTACTTTCCTACATTCATCGTGCTATGCATGCAGTTATCGACAGACAAAGAAATCATGGTATTCACTTTCGTGTATCAGCTAAAGCATCACGTATGTCTGGTGGAGATCATATTCATCCAGGTACTGTCGTAGGTAAATTAGAGGGAGAACGTGAAGTAACTTTAGGCTTTGTTGATTCACTTCGCGACGATTACATCGAAAAAGATCGAAGTCGTGGTATCTATTCCACTTAAGACTGGGTATCTATGCCTGGTGTTTTGCCTGTCGCTTCAGGAGGTATTCATGTCTGGCATATGCCTGCTTTAACTGAGATTTCCGGAGATGATTCTGTATCACAATTTGGTGGGGGAACTCTAGGGCACCCTTGGGGAAATGCACCTGGTGCAGTAGCTAATCGAGTCGCCTTAGAAGCCTGTGTGCAAGCTCGTAATGAGGGACGTGATCTTGCTCGCCAAGGTAATGAAATTATTCGCGAAGCTTGTAAGTGGAGTCCAGAATTAGCA?????????????????????????????????????????????????????????????????????????????????????????????????????????????????????????????????????????????????????????????????????????????????????????????????????????????????????????????????????????????????????????????????????????????????????????????????????????????????????????????????????????????????????????????????????????????????????????????????????????????????????????????????????????????????????ATTGATTCTTCATAAGTATCGAAATTTTATTTTGTTAGATATATCTACTCCGAATTCTTCAAGAGAAATAACTAGATTATCTTCCTTCTTATGGAATTTTTTTTCTTATGAATCTGAATCTCCCTTAATTACCTCGTGGAATCAATTTGACGATTTCAAATCGTTACCATATTGGACTTTACTTGATCAAACTCATTCTGGAAAGAAAGTGAAATATCTTATCAAGTCATCAGGGATTTCGTTATCAAGGAGAAAT---TTTTTGAAAAATTCCTCCTTTCATTATGTGAGATATGAAAATAAATTCCCTACAGCCTTAAGAGATACTATCTATTTAAGTAAAAAGTGGAATCAATATTTCCTTCAAATTTGGCAATATTATTTTCATCCTTGGTTCGAACCACATAGAATTTTTCTCGAAAAATTACTGGAACATCGTTTTTTTCTTCTAGGTTATATCTTTGAAGTTCGACCCAGAAACATTATGGTTGAAGCTGGGATGTTGGATAAGTTACCTAAAACCTATATCCCTGTCAAAGAATTTTGTCCTGTAGTTCCCATAATACCTCTGATTAGACTTTTAGCAAATGAAAAGTTTCGTAATGCTTTAGGACATCCAATTGGTAAATTATCTCGGACTACTTTGACGG?????????????????????????????????????????????????????????????
	Phaeoceros_microsporus                        AGCTCCTGATTTATGTGTTATTTATTTATTTCCACTCCTTTTATGCTAATGCTGGTTACCGGAGATAACTCTATTTAATTATTTCTAGGATGGGAGGGAGTCGGTCTTGCTTTATATTTGTCAATTAATTTTTGGTTCACGTGACTTTAGGCAAATAAAGCAGCTATCAAAGTTATGCTTGTGAATTGAGTAGGTGACTTTGGATTAGCTCTCGGGATTATGGGTGGTTTTACCCTTTTTTAAATAGTAGACTTTTCTACTATTTTTGCTTGTGCTAGTGCCTTCTCTGAACCCAACCATTTTTTTCTTTTTTGTAATATGAGATTTCATGCTATAACTGTTATTTGTATTTTACTGTTCATTGGCGCTGTTGGAAAATTTGCATAAATAGGATTGCATACTTGGTTACTCGACGTCATGGAGGGTCCCACTCCAGTATCCGCTTTGATTCATGCAGCTACTATGGTCACAGCAGGCGTTTCTATGATAGCGAGGTGCCTTCTCTTATTTGAATACTTACCTAATGCTTTGATTGTTGTTACTTCTGTAGGAGCTATGATGCTATTTTTTGCGGCAACCACAGGAATATTACAGAACGATTTGAAGAGGGTCATAGCTTATTTCATTTGTAGTCAATTAGGCTATATGATCTTTGCTTGCGGCATTTTCAACTATTCTGTTAGCGTATTTCACTTGATGAATTATGCTTTTTTTAAAGTATTACCCTCTTTGAGTGCAGGTCCAGTGATTCATGCCATGTCGGATGAGTAAGATATGCGTAAGATGGGAGGACTTGC---TTCCCTGTTACCCTTTACCTATGCTATGATGCTTATAGGCAGCTTATCTCCAATCGGATTTCCTTTTTTAACTGGATTTTATTCCAAAGATGTGATTCTAGAGCCTGCTTACACTAAATATACAATTAGTGGTAACTTTGCTTTCTGGTTGGGAAGTGTCTCTGTCTTCTTCACTTCTTACCACTTCTTTCGCTTACTTTTCTTAACATTTTTAGCACCAACTAATTCATTCAAGTGAGACATGTTATGATGTCATGATGCGCCCATTCTCATGGCAATCCTTTTAATCTGTTTGGCTTTTGGAAGTATTGGATCTAAAGCTGGTGTTAAGGATCATAGATTAACCTACCATACTCTTGATTATGAAACCAAGGATACTGATACTTTGGCAGCGTCTTGAATGACTCCTCAACCAGGGGTGCCAGCTGAAGAAGCAGGAGCCGCAGTAGCTGCTGAATCTTCAACAGGTACATGGACCACTGTTTGGACTGATGGACTTACTAGTCTTGATC?TTATAAAGGTTGATGCTATGACATCGAACCTGTTGCTGGAGAAGAGAATCAATACGTTGCTTATGTTGCTTATCCTTTAGATTTCTCTGAGGAAGGTTCTGTTACCAACATGTCCACATCCATCGCAGGTAATGTTTTTGGATTTAAAGCTTCACGAGCCTCGCGTCTGGAAGATTCACGAATCCTACCTGCTTATTTAAAAACTTTCCAAGGTCCACCTCATGGTATTCAGGTTGAAAGGGATAAATTGAATAAATATGGTCGTCCTTTATTAGGATGTACCATTAAACCAAAATTAGGTTTATCTGCTAAAAACTATGGTAGAGCTGTATATGAATGTCTTCGTGGCGGACCTGATTTCACTAAGGATGATGAGAATGTTAATTCTCAACCTTTCATGCGTTGGAGAGATCGTTTCTTGTTCGTAGCAGAAGCTATTTTTAAACCTCAAGCTGAAACAGGCGAGATTAAGGGGCATTACTTGAATGCGACTGCAGGTACGTCTGAGGAAATGATGAAAAGGGCACATTTTGCTAGAGAATTAGGGGTGCCTATTGTAATGCACGACTATTTGACAGGAGGTTCTACTGCAAATACGAGTTTGGCTCACTACTGTCGAGATAATGGTTTACTTTCCTACATTCATCGTGCTATGCATGCAGTTATCGACAGACAAAGAAATCATGGTATTCACTTTCGTGTATCAGCTAAAGCATCACGTATGTCTGGTGGAGATCATATTCATCCAGGTACTGTCGTAGGTAAATTAGAGGGAGAACGTGAAGTAACTTTAGGCTTTGTTGATTCACTTCGCGACGATTACATCGAAAAAGATCGAAGTCGTGGTATCTATTCCACTTAAGACTGGGTATCTATGCCTGGTGTTTTGCCTGTCGCTTCAGGAGGTATTCATGTCTGGCATATGCCTGCTTTAACTGAGATTTCCGGAGATGATTCTGTATCACAATTTGGTGGGGGAACTCTAGGGCACCCTTGGGGAAATGCACCTGGTGCAGTAGCTAATAGAGTCGCCTTAGAAGCCTGTGTGCAAGCTCGTAATGAGGGACGTGATCTTGCTCGCCAAGGTAATGAAATTATTCGCGAAGCTTGTAAGTGGAGTCCAGAATTAGCAGCTTATAATCGTTCCCCAAATGAATCAACTTTTGAAAAAAGACGAAAATTCAGTTTAAAAAATTCAAAAAACAGTTTTAGTTTTTTATCCGTGAAACGTTTAATCAAGAAAATACGTGAACAAAATTTTTCGGATCCTTCTACGAATTATAATTAGAATGAATCTCTTTATTGCGACATCAATTTTTACTTAGAATTGATAGGAAGAAGTTTGACAATAATTTTGGAATTGTTTCTTCTAGTTCCAACTAAATTCTTGCTAAAAAAAAAACGGAA?A?TTATCGATCCATTCATTCTACATTCTCTTTTATGGAA?A?AATTTTTTAAATTCAAATTCTATTTTCAATATTACAATACCTCACTTAATTTCTCCAGAAATTTTTATTCGAATTTTTCGTAGACGAGTTTAAGATGCTTCTTCTCCACACTCTACATGATTGATTCTTCATAAGTATCGAAATTTTATTTTGTTAGATATATCTACTCCGAATTCTTCAAGAGAAATAACTAGATTATCTTCCTTCTTATGGAATTTTTTTTCTTATGAATCTGAATCTCCCTTAATTACCTCGTGGAATCAATTTGACGATTTCAAATCGTTACCATATTGGACTTTACTTGATCAAACTCATTCTGGAAAGAAAGTGAAATATCTTATCAAGTCATCAGGGATTTCGTTATCAAGGAGAAAT---TTTTTGAAAAATTCCTCCTTTCATTATGTGAGATATGAAAATAAATTCCCTACAGCCTTAAGAGATACTATCTATTTAAGTAAAGAGTGGAACCAATATTTCCTTCAAATTTGGCAATATTATTTTCATCCTTGGTTCGAACCACATAGAATTTTTCTCGAAAAATTACTGGAACATCGTTTTTTTCTTCTAGGTTATATCTTTGAAGTTCGACCCAGAAACATTATGGTTGAAGCTGGGATGTTGGATAAGTTACCTAAAACCTATATCCCTGTCAAAGAATTTTGTCCTGTAGTTCCCATAATACCTCTGATTAGACTTTTAGCAAATGAAAAGTTTCGTAATGCTTTAGGACATCCAATTGGTAAATTATCTCGGACTACTTTGACGGATGATGAGATTTTTAACCGATTTAACCATATTCGAAAGAAACTTTTACATTACTACAGCGG
	Phaeoceros_minutus                            AGCTTCTGATTTATGTGTTATTTATTTATTCCTACTCCTTTTATGCCAATGCTGGTTACCGGAGATAACTCTATTTAATTATTTCTAGGATGGGAGGGAGTCGGTTTTGCTTTATATTTGTCAATTAATTTTTGGTTCACGTGACTTTAGGCAAATAAAGCAGCTATCAAAGCTATGCTTGTGAATCGAGTAGGTGACTTTGGATTAGCTCTCGGGATTATGGGTGGTTTTACCTTTTTTTAAATAGTAGACTTTTCTACTATTTTTGCTTGTGCTAGTGCCTTCTCTGAACCCAACCATTTTTTTCTTTTTTGTAATATGAGATTTCATGCTATAACTGTTATTTGTATTTTACTGTTTATTGGCGCTGTTGGAAAATCTGCATAAATAGGATTGCATACTTGGTTACCCGACGTCATGGAGGGTCCCACTCCAGTATCCGCTTTGATTCATGCAGCTACTATGGTCACAGCAGGCGTTTCTATGATAGCGAGGTGCCCTCCTTTATTTGAATACTCACCTAATGCTTTGATTGTTGTTACTTCTGTAGGAGCTATGATGCTATTCTTTGCGGCAACCACAGGAATATTACAGAACGATTTGAAGAGGGTCATAGCTTATTCCATTTGTAGTCAATTAGGCTATATGATCTTCGCTTGCGGCATTTTCAACTATTCTGTTAGCGTATTTCACTTGATGAATTATGCTTTTTTTAAAGCATTACCCTTTTTGAGTGCAGGTCCAGTGATTCATGCCATGTCGGATGAGTAAGATATGCGTAAGATGGGAGGACTTGC---TTCCCTGTTACCCTTTACCTATGCTATGATGCTTATAGGCAGCTTATCTCCAATCGGATTTCCTTTTTTAACTGGATTTTATTCCAAAGATGTGATTCTAGAGCCTGCTTACACTAAATATACAATTAGTGGTAACTCTGCTTTCTGGTTGGGAAGTGTCTCTGTCTTCTTCATTTTTTACCACTTCTTTCGCTTACTTTTCTTAACATTTTTAGCACCAACTAATTCATTCAAGCGAGACATGTTATGATGTCATGATGCGCCCATTCTCATGGCAATCCTTTTAATCTGTTTGGCT????????????GGATCTAAAGCTGGTGTTAAGGATCATAGATTAACCTACCATACTCTTGATTATGAAACCAAGGATACTGATACTTTGGCAGCGTCTTGAATGACTCCTCAACCAGGGGTGCCAGCTGAAGAAGCAGGAGCCGCAGTAGCCGCTGAATCTTCAACAGGTACATGGACCACTGTTTGGACTGATGGACTTACTAGTCTTGATCGTTATAAAGGTTGATGCTATGACATCGAACCTGTTGCTGGAGAAGAGAATCAATACATTGCTTATGTTGCTTATCCTTTAGATCTCTCTGAGGAAGGTTCTGTTACCAACATGTCCACATCCATCGCAGGTAATGTTTTTGGATTTAAAGCTTCACGAGCCTCGCGTCTGGAAGATTCACGAATCCCACCTGCTTATTTAAAAACTTTCCAAGGTCCACCTCATGGTATTCAGGTTGAAAGGGATAAATTAAATAAATATGGTCGTCCTTTATTAGGATGTACCATTAAACCAAAATTAGGTTTATCTGCTAAAAACTATGGTAGAGCTGTATATGAATGTCTTCGTGGCGGACCTGATTTCACTAAGGATGATGAGAATGTTAATTCTCAACCTTTCATGCGTTGGAGAGATCGTTTCTTGTTCGTAGCAGAAGCTATTTTTAAACCTCAAGCTGAAACAGGCGAGATTAAGGGGCATTACTTGAATGCGACTGCAGGTACGTCTGAGGAAATGATGAAAAGGGCACATTTTGCTAGAGAATTAGGGGTGCCTATTGTAATGCACGACTATTTGACAGGAGGTTCTACTGCAAATACGAGTTTGGCTCACTACTGTCGAGATAATGGTTTACTTCCCCACATTCATCGTGCTATGCATGCAGTTATCGACAGACAAAGAAATCATGGTATTCACTTTCGTGTATCAGCTAAAGCATCACGTATGTCTGGTGGAGATCATATTCATCCAGGTACTGTCGTAGGTAAATTAGAGGGAGAACGTGAAGTAACTTTAGGCTTTGTTGATTCACTTCGCGACGATTACATCGAAAAAGATCGAAGTCGTGGTATCTATTCCACTTAAGACTGGGTATCTATGCCTGGTGTTTTGCCTGTCGCTTCAGGAGGTATTCATGTCTGGCATATGCCTGCTTCAACTGAGATTTCCGGAGATGATTCTGTATCACAATTTGGTGGGGGAACTCTAGGGCACCCTTGGGGAAATGCACCTGGTGCAGTAGCTAATCGAGTCGCCTTAGAAGCCTGTGTGCAAGCTCGTAATGAGGGACGTGATCTTGCTCGCCAAGGTAATGAAATTATTCGCGAAGCTTGTAAGTGGAGTC???????????GCTTATAATCGTTCCCCAAATGAATCAACTTTTGAAAAAAGACGAAAATTCACTTTAAAAAATTCAAAAAACAGTTTTAGTTTTTTATCCGTGAAACGTTTAATCAAGAAAATACGTGAACAAAATTTTTCGGATCCTTCTACGAATTATAATTAGAATGAATCTCTTTATTGCGACATAAATTTTTACTTAGAATTGATAGGAAGAAGTTTGACAATAATTTTGGAATTGTTTCTCTTAGTTCCAACCAAATTCTTGCTAAAAAAAAAACGGAATAGTTATCGATCCATTCATTCTACATTCTCTTTTATGGAAGATAATTTTTTAAATTCAAATTCTATTTTCAATATTACGATACCTCACTTAATTTC?CCAGAAATTTTTATTCGAATTTTTCGTAGACGAGTTTAAGATGCTTCTTCTCCACACTCTACATGATTGATTCTTCATAAGTATCGAAATTTGATTTTGTTAGATATATCTACTCTGAATTCTTCAAGAGAAATAACTAGATTATCTTCCTTCTTATGGAATTTTTTTTCTTATGAATCTGAATCTCCCTTAATTACCTCGTGGAACCAATTTTACGATTTCAAATCGTTACCATATTGGACTTTACTTGATCAAACTCATTCTGGAAAGAAAGTGAAATATCTTATCAAGTCATCAGGGATTTCGTTATCAAGGAGAAAT---TTTTTGAAAAATTCCTCCTTTCATTATGTGAGATATGAAAATAAATTCCCTACAGCCTTAAGAGATACTATCTATTTAAGTAAAAAGTGGAACCAATATTTCCTTCAAATTTGGCAATATTATTTTCATCCTTGGTTCGAACCACATAGATTTTTTCTCGAAAAATTACTGGAACATCGTTTTTTTCTTCTAGGTTATATCTTTGAGGTTCGACTCAGAAACATTATGGTTGAAGCTGGGATGTTGGATAAGTTACCTAAAACCTATATCCCTGTCAAAGAATTTTGTCCTGTAGTTCCCATAATACCTCTGATTAGACTTTTAGCAAATGAAAAGTTTCGTAATGCTTTAGGACATCTAATTGGTAAATTATCTCGGACTACTTTGACGGATGATGAAATTTTTAACCGATTCAACTATATTCGAAAGAAACTTTTACATTACTACAGCGG
	Phaeoceros_mohrii                             AGCTCCTGATTTATGTGTTATTTATTTATTCCTACTCCTTTTATGCCAATGCTGGTTACCGGAGATAACTCTATTTAATTATTTCTAGGATGGGAGGGAGTCGGTCTTGCTTTATATTTGTCAATTAATTTTTGGTTCACGTGACTTTAGGCAAATAAAGCAGCTATCAAAGCTATGCTTGTGAATCGAGTAGGTGACTTTGGATTAGCTCTCGGGATTGTGGGTGGTTTTACCCTTTTTTAAATAGTAGACTTTTCTACTATTTTTGCTTGTGCTAGTGCCTTCTCTGAACCCAACCATTTTTTTCTTTTTTGTAATATGAGATTTCATGCTATAACTGTTATTTGTATTTTACTGTTCATTGGCGCTGTTGGAAAATTTGCATAAATAGGATTGCATACTTGGTTACCCGACGTCATGGAGGGTCCCACTCCAGTATCCGCTTTGATTCATGCACCTACTATGGTCACAGCAGGCGTTTCTATGATAGCGAGGTGCCTTCTCTTATTTGAATACTCACCTAATGCTTTGATTGTTGTTACTTCTGTAGGAGCTATGATGCTATTTTTTGCGGCAACCACAGGAATATTACAGAACGATTTGAAGAGGGTCATAGCTTATTTCATTTGTAGTCAATTAGGCTATATGATCTTTGCTTGCGGCATTTTCAACTATTCTGTTAGCGTATTTCACTTGATGAATTATGCTTTTTTTAAAGTATTACCCTCTTTGAGTGCAGGTCCAGTGATTCATGCCATGTCGGATGAGTAAGATATGCGTAAGATGGGAGGACTTGC---TTCCCTGTTACCCTTTACCTATGCTATGATGCTTATAGGCAGCTTATCTCCAATCGGATTTCCTTTTTTAACTGGATTTTATTCCAAAGATGTGATTCTAGAGCCTGCTTACACTAAATATACAATTAGTGGTAACTTTGCTTTCTGGTTGGGAAGTGTCTCTGTCTTCTTCACTTCTTACCACTTCTTTCGCTTACTTTTCTTAACATTTTTAGCACCAACTAATTCATTCAAGTGAGACATGTTATGATGTCATGATGCGCCCATTCTCATGGCAATCCTTTTAATCTGTTTGGCTTTTGGAAGTATTGGATCTAAAGCTGGTGTTAAGGATCATAGATTAACCTACCATACTCTTGATTATGAAACCAAGGATACTGATACTTTGGCAGCGTCTTGAATGACTCCTCAACCAGGGGTGCCAGCTGAAGAAGCAGGAGCCGCAGTAGCTGCTGAATCTTCAACAGGTACATGGACCACTGTTTGGACTGATGGACTTACTAGTCTTGATCGTTATAAAGGTTGATGCTATGACATCGAACCTGTTGCTGGAGAAGAGAATCAATACATTGCTTATGTTGCTTATCCTTTAGATCTCTCTGAGGAAGGTTCTGTTACCAACATGTCCACATCCATCGCAGGTAATGTTTTTGGATTTAAAGCTTCACGAGCCTCGCGTCTGGAAGATTCACGAATCCCACCTGCTTATTTAAAAACTTTCCAAGGTCCACCTCATGGTATTCAGGTTGAAAGGGATAAATTGAATAAATATGGTCGTCCTTTATTAGGATGTACCATTAAACCAAAATTAGGTTTATCTGCTAAAAACTATGGTAGAGCTGTATATGAATGTCTTCGTGGCGGACCTGATTTCACTAAGGATGATGAGAATGTTAATTCTCAACCTTTCATGCGTTGGAGAGATCGTTTCTTGTTCGTAGCAGAAGCTATTTTTAAACCTCAAGCTGAAACAGGCGAGATTAAGGGGCATTACTTGAATGCGACTGCAGGTACGTCTGAGGAAATGATGAAAAGGGCACATTTTGCTAGAGAATTAGGGGTGCCTATTGTAATGCACGACTATTTGACAGGAGGTTCTACTGCAAATACGAGTTTGGCTCACTACTGTCGAGATAATGGTTTACTTCCCCACATTCATCGTGCTATGCATGCAGTTATCGACAGATAAAGAAATCATGGTATTCACTTTCGTGTATCAGCTAAAGCATCACGTATGTCTGGTGGAGATCATATTCATCCAGGTACTGTCGTAGGTAAATTAGAGGGAGAACGTGAAGTAACTTTAGGCTTTGTTGATTCACTTCGCGACGATTACATCGAAAAAGATCGAAGTCGTGGTATCTATTCCACTTAAGACTGGGTATCTATGCCTGGTGTTTTGCCTGTCGCTTCAGGAGGTATTCATGTCTGGCATATGCCTGCTTTAACTGAGATTTCCGGAGATGATTCTGTATCACAATTTGGTGGGGGAACTCTAGGGCACCCTTGGGGAAATGCACCTGGTGCAGTAGCTAATCGAGTCGCCTTAGAAGCCTGTGTGCAAGCTCGTAATGAGGGACGTGATCTTGCTCGCCAAGGTAATGAAATTATTCGCGAAGCTTGTAAGTGGAGTCCAGAATTAGCAGCTTATAATCGTTCCCCAAATGAATCAACTTTTGAAAAAAGACGAAAATTCAGTTTAAAAAATTCAAAAAACAGTTTTAGTTTTTTATCCGTGAAACGTTTAATCAAGAAAATACGTGAACAAAATTTTTCGGATCCTTCTACGAATTATAATTAGAATGAATCTCTTTATTGCGACATCAATTTTTACTTAGAATTGATAGGAAGAAGTTTGACAATAATTTTGGAATTGTTTCTCCTAGTTCCAACTAAATTCTTGCTAAAAAAAAAACGGAATAGTTATCGATCCATTCATTCTACATTCTCTTTTATGGAAGATAATTTTTTAAATTCAAATTCTATTTTCAATATTACGATACCTCACTTAATTTCTCCAGAAATTTTTATTCGAATTTTTCGTAGACGAGTTTAAGATGCTTCTTTTCCACACTCTACATGATTGATTCTTCATAAGTATCGAAATTTTATTTTGTTAGATATATCTACTCCGAATTCTTCAAGAGAAATAACTAGATTATCTTCCTTCTTATGGAATTTTTTTTCTTATGAATCTGAATCTCCCTTAATTACCTCGTGGAATCAATTTGACGATTTCAAATCGTTACCATATTGGACTTTACTTGATCAAACTCATTCTGGAAAGAAAGTGAAATATCTTATCAAGTCATCAGGGATTTCGTTATCAAGGAGAAAT---TTTTTGAAAAATTCCTCCTTTCATTATGTGAGATATGAAAATAAATTCCCTACAGCCTTAAGAGATACTATCTATTTAAGTAAAAAGTGGAATCAATATTTCCTTCAAATTTGGCAATATTATTTTCATCCTTGGTTTGAACCACATAGAATTTTTCTCGAAAAATTACTGGAACATCGTTTTTTTCTTCTAGGTTATATCTTTGAAGTTCGACCCAGAAACATTATGGTTGAAGCTGGGATGTTGGATAAGTTACCTAAAACCTATATCCCTGTCAAAGAATTTTGTCCTGTAGTTCCCATAATACCTCTGATTAGACTTTTAGCAAATGAAAAGTTTCGTAATGCTTTAGGACATCCAATTGGTAAATTATCTCGGACTACTTTGACGGATGATGAGATTTTTAACCGATTCAACCATATTCGAAAGAAACTTTTACATTACTACAGCGG
	Phaeoceros_oreganus                           AGCTCCTGATTTATGTGTTATTTATTTATTCCTACTCCTTTTATGCCAATGCTGGTTACCGGAGATAACTCTATTTAATTATTTCTAGGATGGGAGGGAGTCGGTCTTGCTTTATATTTGTCAATTAATTTTTGGTTCACGTGACTTTAGGCAAATAAAGCAGCTATCAAAGTTATGCTTGTGAATCGAGTAGGTGACTTTGGATTAGCTCTCGGGATTATGGGTGGTTTTACCCTTTTTTAAATAGTAGACTTTTCTACTATTTTTGCTTGTGCTAGTGCCTTCTCTGAACCCAACCATTTTTTTCTTTTTTGTAATATGAGATTTCATGCTATAACTGTTATTTGTATTTTACTGTTCATTGGCGCTGTTGGAAAATTTGCATAAATAGGATTGCATACTTGGTTACCCGACGTCATGGAGGGTCCCACTCCAGTATCCGCTTTGATTCATGCAGCTACTATGGTCACAGCAGGCGTTTCTATGATAGCGAGGTGCCTTCTCTTATTTGAATACTCACCTAATGCTTTGATTGTTGTTACTTCTGTAGGAGCTATGATGCTATTTTTTGCGGCAACCACAGGAATATTACAGAACGATTTGAAGAGGGTCATAGCTTATTTCATTTGTAGTCAATTAGGCTATATGATCTTTGCTTGCGGCATTTTCAACTATTCTGTTAGCGTATTTCACTTGATGAATTATGCTTTTTTTAAAGCATTACCCTCTTTGAGTGCAGGTCCAGTGATTCATGCCATGTCGGATGAGTAAGATATGCGTAAGATGGGAGGACTTGC---TTCCCTGTTACCCTTTACCTATGCTATGATGCTTATAGGCAGCTTATCTCCAATCGGATTTCCTTTTTTAACTGGATTTTATTCCAAAGATGTGATTCTAGAGCCTGCTTACACTAAATATACAATTAGTGGTAACTTTGCTTTCTGGTTGGGAAGTGTCTCTGTCTTCTTCACTTCTTACCACTTCTTTCGCTTACTTTTCTTAACATTTTTAGCACCAACTAATTCATTCAAGTGAGACATGTTATGATGTCATGATGCGCCCATTCTCATGGCAATCCTTTTAATCTGTTTGGCTTTTGGA??????GGATCTAAAGCTGGTGTTAAGGATCATAGATTAACCTACCATACTCTTGATTATGAAACCAAGGATACTGATACTTTGGCAGCGTCTTGAATGACTCCTCAACCAGGGGTGCCAGCTGAAGAAGCAGGAGCCGCAGTAGCTGCTGAATCTTCAACAGGTACATGGACCACTGTTTGGACTGATGGACTTACTAGTCTTGATCGTTATAAAGGTTGATGCTATGACATCGAACCTGTTGCTGGAGAAGAGAATCAATACATTGCTTATGTTGCTTATCCTTTAGATCTCTCTGAGGAAGGTTCTGTTACCAACATGTCCACATCCATCGCAGGTAATGTTTTTGGATTTAAAGCTTCACGAGCCTCGCGTCTGGAAGATTCACGAATCCCACCTGCTTATTTAAAAACTTTCCAAGGTCCACCTCATGGTATTCAGGTTGAAAGGGATAAATTGAATAAATATGGTCGTCCTTTATTAGGATGTACCATTAAACCAAAATTAGGTTTATCTGCTAAAAACTATGGTAGAGCTGTATATGAATGTCTTCGTGGCGGACCTGATTTCACTAAGGATGATGAGAATGTTAATTCTCAACCTTTCATGCGTTGGAGAGATCGTTTCTTGTTCGTAGCAGAAGCTATTTTTAAACCTCAAGCTGAAACAGGCGAGATTAAGGGGCATTACTTGAATGCGACTGCAGGTACGTCTGAGGAAATGATGAAAAGGGCACATTTTGCTAGAGAATTAGGGGTGCCTATTGTAATGCACGACTATTTGACAGGAGGTTCTACTGCAAATACGAGTTTGGCTCACTACTGTCGAGATAATGGTTTACTTCCCCACATTCATCGTGCTATGCATGCAGTTATCGACAGACAAAGAAATCATGGTATTCACTTTCGTGTATCAGCTAAAGCATCACGTATGTCTGGTGGAGATCATATTCATCCAGGTACTGTCGTAGGTAAATTAGAGGGAGAACGTGAAGTAACTTTAGGCTTTGTTGATTCACTTCGCGACGATTACATCGAAAAAGATCGAAGTCGTGGTATCTATTCCACTTAAGACTGGGTATCTATGCCTGGTGTTTTGCCTGTCGCTTCAGGAGGTATTCATGTCTGGCATATGCCTGCTTTAACTGAGATTTCCGGAGATGATTCTGTATCACAATTTGGTGGGGGAACTCTAGGGCACCCTTGGGGAAATGCACCTGGTGCAGTAGCTAATCGAGTCGCCTTAGAAGCCTGTGTGCAAGCTCGTAATGAGGGACGTGATCTTGCTCGCCAAGGTAATGAAATTATTCGCGAAGCTTGTAAGTGGAGTCCAGAATTAGCAGCTTATAATCGTTCCCCAAATGAATCAACTTTTGAAAAAAGACGAAAATTCAGTTTAAAAAATTCAAAAAACAGTTTTAGTTTTTTATCCGTGAAACGTTTAATCAAGAAAATACGTGAACAAAATTTTTCGGATCCTTCTACGAATTATAATTAGAATGAATCTCTTTATTGCGACATCAATTTTTACTTAGAATTGATAGGAAGAAGTTTGACAATAATTTTGGAATTGTTTCTCCTAGTTCCAACTAAATTCTTGCTAAAAAAAAAACGGAATAGTTATCGATCCATTCATTCTACATTCTCTTTTATGGAAGATAATTTTTTAAATTCAAATTCTATTTTCAATATTACGATACCTCACTTAATTTCTCCAGAAATTTTTATTCGAATTTTTCGTAGACGAGTTTAAGATGCTTCTTTTCCACACTCTACATGATTGATTCTTCATAAGTATCGAAATTTTATTTTGTTAGATATATCTACTCCGAATTCTTCAAGAGAAATAACTAGATTATCTTCCTTCTTATGGAATTTTTTTTCTTATGAATCTGAATCTCCCTTAATTACCTCGTGGAATCAATTTGACGATTTCAAATCGTTACCATATTGGACTTTACTTGATCAAACTCATTCTGGAAAGAAAGTGAAATATCTTATCAAGTCATCAGGGATTTCGTTATCAAGGAGAAAT---TTTTTGAAAAATTCCTCCTTTCATTATGTGAGATATGAAAATAAATTCCCTACAGCCTTAAAAGATACTATCTATTTAAGTAAAAAGTGGAACCAATATTTCCTTCAAATTTGGCAATATTATTTTCATCCTTGGTTCGAACCACATAGAATTTTTCTCGAAAAATTACTGGAACATCGTTTTTTTCTTCTAGGTTATATCTTTGAAGTTCGACCCAGAAACATTATGGTTGAAGCTGGGATGTTGGATAAGTTACCTAAAACCTATATCCCTGTCAAAGAATTTTGTCCTGTAGTTCCCATAATACCTCTGATTAGACTTTTAGCAAATGAAAAGTTTCGTAATGCTTTAGGACATCCAATTGGTAAATTATCTCGGACTACTTTGACGGATGATGAGATTTTTAACCGATTCAACCATATTCGAAAGAAACTTTTACATTACTACAGCGG
	Phaeoceros_perpusillus                        ??????????????????????????????????????????????????????????????????????????????????????????????????????????????????????????????????????????????????????????????????????????????????????????????TAGGTGACTTTGGATTAGCTCTCGGGATTATGGGTGGTTTTACCCTTTTTTAAATAGTAGACTTTTCTACTATTTTTGCTTGTGCTAGTGCCTTCTCTGAACCCAACCATTTTTTTCTTTTTTGTAATATGAGATTTCATGCTATAACTGTTATTTGTATTTTACTGTTCATTGGCGCTGTTGGAAAATTTGCATAAATAGGATTGCATACTTGGTTACCCGACGTCATGGAGGGTCCCACTCCAGTATCCGCTTTGATTCATGCAGCTACTATGGTCACAGCAGGCGTTTCTATGATAGCGAGGTGCCTTCTCTTATTTGAATACTCACCTAATGCTTTGATTGTTGTTACTTCTGTAGGAGCTATGATGCTATTTTTTGCGGCAACCACAGGAATATTACAGAACGATTTGAAGAGGGTCATAGCTTATTTCATTTGTAGTCAATTAGGCTATATGATCTTTGCTTGCGGCATTTTCAACTATTCTGTTAGCGTATTTCACTTGATGAATTATGCTTTTTTTAAAGTATTACCCTCTTTGAGTGCAGGTCCAGTGATTCATGCCATGTCGGATGAGTAAGATATGCGTAAGATGGGAGGACTTGC---TTCCCTGTTACCCTTTACCTATGCTATGATGCTTATAGGCAGCTTATCTCCAATCGGATTTCCTTTTTTAACTGGATTTTATTCCAAAGATGTGATTCTAGAGCCTGCTTACACTAAATATACAATTAGTGGTAACTTTGCTTTCTGGTGGGGAAGTGTCTCTGTCTTCTCCACTTCTTACCACTTCTTTCGGTTACTTTTCTTAACATTTTTAGCACCAACTAATTCATTCAAGTGAGACATGTTAT?????????????????????????????????????????????????????????????????????????????GTTAAGGATCATAGATTAACCTACCATACTCTTGATTATGAAACCAAGGATACTGATACTTTGGCAGCGTCTTGAATGACTCCTCAACCAGGGGTGCCAGCTGAAGAAGCAGGAGCCGCAGTAGCTGCTGAATCTTCAACAGGTACATGGACCACTGTTTGGACTGATGGACTTACTAGTCTTGATCGTTATAAAGGTTGATGCTATGACATCGAACCTGTTGCTGGAGAAGAGAATCAATACATTGCTTATGTTGCTTATCCTTTAGATCTCTCTGAGGAAGGTTCTGTTACCAACATGTCCACATCCATCGCAGGTAATGTTTTTGGATTTAAAGCTTCACGAGCCTCGCGTCTGGAAGATTCACGAATCCTACCTGCTTATTTAAAAACTTTCCAAGGTCCACCTCATGGTATTCAGGTTGAAAGGGATAAATTGAATAAATATGGTCGTCCTTTATTAGGATGTACCATTAAACCAAAATTAGGTTTATCTGCTAAAAACTATGGTAGAGCTGTATATGAATGTCTTCGTGGCGGACCTGATTTCACTAAGGATGATGAGAATGTTAATTCTCAACCTTTCATGCGTTGGAGAGATCGTTTCTTGTTCGTAGCAGAAGCTATTTTTAAACCTCAAGCTGAAACAGGCGAGATTAAGGGGCATTACTTGAATGCGACTGCAGGTACGTCTGAGGAAATGATGAAAAGGGCACATTTTGCTAGAGAATTAGGGGTGCCTATT?TAATGCACGACTATTTGACAGGAGGTTCTACTGCAAATACGAGTTTGGCTCACTACTGTCGAGATAATGGTTTACTTCCCTACATTCATCGTGCTATGCATGC????????????????????????????????????????????????????????????????????????????????????????????????????????????????????????????????????????????????????????????????????????????????????????????????????????????????????????????????????????????????????????????????????????????????????????????????????????????????????????????????????????????????????????????????????????????????????????????????????????????????????????????????????????????????????????????????????????????????????????GCTTATAATCGTTCCCCAAATGAATCAACTTTTGAAAAAAGACGAAAATTCAGTTTAAAAAATTCAAAAAACAGTTTTAGTTTTTTATCCGTGAAACGTTTAATCAAGAAAATACGTGAACAAAATTTTTCGGATCCTTCTACGAATTATAATTAGAATGAATCTCTTTATTGCGACATCAATTTTTACTTAGAATTGATAGGAAGAAGTTTGACAATAATTTTGGAATTGTTTCTCCTAGTTCCAACTAAAATCTTGCTAAAAAAAAAACGGAATAGTTATCGATCCATTCATTCTACATTCTCTTTTATGGAAGATAATTTTTTAAATTCAAATTCTATTTTCAATATTACGATACCTCACTTAATTTCTCCAGAAATTTTTATTCGAATTTTTCGTAGACGAGTTTAAGATGCTTCTTCTCC?CACTCTACATGATTGATTCTTCATAAGTATCGAAATTTTATTTTGTTAGATATATCTACTCCGAATTCTTCAAGAGAAATAACTAGATTATCTTCCTTCTTATGGAATTTTTTTTCTTATGAATCTGAATCTCCCTTAATTACCTCGTGGAATCAATTTGACGATTTCAAATCGTTACCATATTGGACTTTACTTGATTAAACTCATTCTGGAAAGAAAGTGAAATATCTTATCAAGTCATCAGGGATTTCGTTATCAAGGAGAAAT---TTTTTGAAAAATTCCTCCTTTCATTATGTGAGATATGAAAATCAATTCCCTACAGCCTTAAGAGATACTATCTATTTAAGTAAAAAGTGGAATCAATATTTCCTTCAAATTTGGCAATATTATTTTCATCCTTGGTTCGAACCACATAGAATTTTTCTCGAAAAATTACTGGAACATCGTTTTTTTCTTCTAGGTTATATCTTTGAAGTTCGACCCAGAAACATTATGGTTGAAGCTGGGATGTTGAATAAGTTACCTAAAACCTATATCCCTGTCAAAGAATTTTGTCCTGTAGTTCCCATAATACCTCTGATTAGACTTTTAGCAAATGAAAAGTTTCGTAATGCTTTAGGACATCCAATTGGTAAATTATCTCGGACTACTTTGACGGATGATGAGATTTTTAACCGATTTAACCATATTCGAAAGAAACTTTTACATTACTACAGCGG
	Phaeoceros_tenuis                             ?????????????????????????????????????????????????????????????????????????????????????????????????????????????????????????????????????????????????????????????????????????????????????????????????????????????????????????????????????????????????????????????????????????????????????????????????????????????????????????????????????????????????????????????????????????????????????????????????????????????????????????????????????????????????????????????????????????????????????????????????????????????????????????????????????????????????????????????????????????????????????????????????????????????????????????????????????????????????????????????????????????????????????????????????????????????????????????????????????????????????????????????????????????????????????????????????????????????????????????????---??????????????????????????????????????????????????????????????????????????????????????????????????????????????????????????????????????????????????????????????????????????????????????????????????????????????????????????????????????????????????????????????????????????????????????????????????????????????????????GGATCTAAAGCTGGTGTTAAGGATCATAGATTAACCTACCATACTCTTGATTATGAAACCAAGGATACTGATACTTTGGCAGCGTCTTGAATGACTCCTCAACCAGGGGTGCCAGCTGAAGAAGCAGGAGCCGCAGTAGCTGCTGAATCTTCAACAGGTACATGGACTACTGTTTGGACTGATGGACTTACTAGTCTTGATCGTTATAAAGGTTGATGCTATGACATCGAACCTGTTGCTGGAGAAGAGAATCAATACATTGCTTATGTTGCTTATCCTTTAGATCTCTCTGAGGAAGGTTCTGTTACCAACATGTCCACATCCATCGCAGGTAATGTTTTTGGATTTAAAGCTTTACGAGCCTCGCGTCTGGAAGATTCACGAATCCCACCTGCTTATTTAAAAACTTTCCAAGGTCCACCTCATGGTATTCAGGTTGAAAGGGATAAATTGAATAAATATGGTCGTCCTTTATTAGGATGTACCATTAAACCAAAATTAGGTTTATCTGCTAAAAACTATGGTAGAGCTGTATATGAATGTCTTCGTGGCGGACCTGATTTCACTAAGGATGATGAGAATGTTAATTCTCAACCTTTCATGCGTTGGAGAGATCGTTTCTTGTTCGTAGCAGAAGCTATTTTTAAACCTCAAGCTGAAACAGGCGAGATTAAGGGGCATTACTTGAATGCGACTGCAGGTACGTCTGAGGAAATGATGAAAAGGGCACATTTTGCTAGAGAATTAGGGGTGCCTATTGTAATGCACGACTATTTGACAGGAGGTTCTACTGCAAATACGAGTTTGGCTCACTACTGTCGAGATAATGGTTTACTTTCCTACATTCATCGTGCTATGCATGCAGTTATCGACAGACAAAGAAATCATGGTATTCACTTTCGTGTATCAGCTAAAGCATCACGTATGTCTGGTGGAGATCATATTCATCCAGGTACTGTCGTAGGTAAATTAGAGGGAGAACGTGAAGTAACTTTAGGCTTTGTTGATTCACTTCGCGACGATTACATCGAAAAAGATCGAAGTCGTGGTATCTATTCCACTTAAGACTGGGTATCTATGCCTGGTGTTTTGCCTGTCGCTTCAGGAGGTATTCATGTCTGGCATATGCCTGCTTTAACTGAGATTTCCGGAGATGATTCTGTATCACAATTTGGTGGGGGAACTCTAGGGCACCCTTGGGGAAATGCACCTGGTGCAGTAGCTAATTGAGTTGCCTTAGAAGCCTGTGTGCAAGCTCGTAATGAGGGACGTGATCTTGCTCGCCAAGGTAATGAAATT????????????????????????????????????GCTTATAATCGTTCCCCAAATGAATCAACTTTTGAAAAAAGACGAAAATTCAGTTTCAAAAATTCAAAAAACAGTTTTAGTTTTTTATCCGTGAAACGTTTAATCAAGAAAATACGTGAACAAAATTTTTCGGATCCTTCTACGAATTATAATTAGAATGAATCTCTTTATTGCGACATAAATTTTTACTTAGAATTGATAGGAAGAAGTTTGACAATAATTTTGGAATTGTTTCTCCTAGTTCCAACTAAATTCTTGCTAAAAAAAAAACGGAATA?TTATCGATCCATTCATTCTACATTCTCTTTTA?GGAAAA?AATTTTTTAAATTCAAATTCTATTTTCAATATTACGATACCTC?CTTAATTTCTCCAGAAATTTTTATTCGAATTTTTCGTAGACGAGTTTAAGATGCTTCTTCTCCACACTCTACATGATTGATTCTTCATAAGTATCGAAATTTTATTTTGTTAGATATATCTACTCCGAATTCTTCAAGAGAAATAACTAGATTATCTTCCTTCTTATGGAATTTTTTTTCTTATGAATCTGAATCTCCCTTAATTACCTCGTGGAATCAATTTGACGATTTCAAATCGTTACCATATTGGACTTTACTTGATCAAACTCATTCTGGAAAGAAAGTGAAATATCTTATCAAGTCATCAGGGATTTCGTTATCAAGGAGAAAT---TTTTTGAAAAATTCCTCCTTTCATTATGTGAGATATGAAAATAAATTCCCTACAGCCTTAAGAGATACTATCTATTTAAGTAAAAAGTGGAACCAATATTTCCTTCAAATTTGGCAATATTATTTTCATCCTTGGTTCGAACCACATAGAATTTTTCTCGAAAAATTACTGGAACATCGTTTTTTTCTTCTAGGTTATATCTTTGAAGTTCGACCCAGAAACATTATGGTTGAAGCTGGGATGTTGGATAAGTTACCTAAAACCTATATCCCTGTCAAAGAATTTTGTCCTGTAGTTCCCATAATACCTCTGATTAGACTTTTAGCAAATGAAAAGTTTCGTAATGCTTTAGGACATCCAATTGGTAAATTATCTCGGACTACTTTGACGGATGATGAGATTTTTAACCGATTCAACCATATTCGAAAGAAACTTTTACATTACTACAGCGG
	Phaeomegaceros_chiloensis                     ???????????????????????????????????????????????????????????????????????????????????????????????GGGAGTCGGTCCTGCTTTATATTTGTTAATTAATTTTTGGTTCACGAGACTTCAGGCCAATAAAGCAGCTATCAAAGCTATGCCTGTGAATTGAGTAGGTGACTTTGGATTAGCTCCCGGGATTATGGGTGGTTTTACCCTTTTTCAAACAGTAGACTTTTCTACTATTTTTGCTCGTGCTAGTGCTTTCTCTGAACCCAACCATTTCTTTGTTTTTTGTAATATGAGATTTCATGCTATAACTGTTATTTGTATTTTACCGCCCATTGGCGCTGTCGGAAAATCTGCATAAATAGGATTGCATACTTGGTTACCCGACGTCACGGAGGGTCCCACTCCAGTATCCGCTTCGATTCATGCAGCTACTACGGTCACAGCAGGCGTTTTTATGATAGCGAGGCGCCCTCCCTTATTTGAATACCCGCCTAATGCTTTGATTGTTGTTACTCCTGTAGGAGCTATGACGCCATTCTTCGCGGCAACCACAGGAATATTACAGAACGATTTGAAGAGGGTCATAGCTTATTCCATTTGTAGTCAATCAGGCTATATGATCTTCGCTTGCGGCATTTCCAACTATTCTGTTAGCGTATTTCACTTGATGAATCATGCTTTTCTTAAAGCATCACCCTCTTTGAGTGCAGGTCCAGTGATTCATGCCATGTCGGATGAGCAAGATATGCGTAAGATGGGAGGACTTGC---TTCCCTGTTACCCTTTACCTATGCTATGATGCTTATAGGCAGCTTATCTCCAATCGGATTTCCTTTTTTAACTGGATTTTATTCCAAAGATGTGATTCTGGAGCCTGCTTACACTAAATATACAATTAGTGGTAACTCTGCTTTCTGGTTGGGAAGTGTCTCTGTCTTCTTCACTTCTTACCACTTCTTTCGCTTACTCTTCTTAACATTCTTAGCACCAACCAATTCATTCAAGCAAGACATGTTACGATGTCATGATGCGCCCATTCTCATGGCAATCCCTTTAATCTGTTTGGCTTTTGGAAGTATTGGATCTAAAGCTGGTGTTAAGGATCATAGATTAACCTACTATACTCTTGATTATGAAACCAAGGATACTGATACTTTGGCAGCGTCTTGAATGACTCCTCAACCAGGGGTGCCACCTGAAGAAGCAGGAGCCGCAGTAGCCGCTGAATCTTCAACGGGTACATGGACCACTGTTTGGACTGATGGACTTACCAGTCTTGATCGTTATAAAGGTTGATGCTATGACATCGAACCTGTTGCTGGGGAAGATAATCAATACATTGCTTATGTTGCTCATCCTTTAGATCTTCCTGAGGAAGGTTCTGTTACCAACATGTTCACTTCCATCGTAGGTAATGTTTCTGGATCTAAAGCTTCACGAGCCTCGCGTCTGGAAGATTCACGAATTCCACCTGCTTATTCCAAAACTTCTCAAGGTCCACCTCATGGTATTCAGGTTGAAAGGGATAAATTGAATAAATATGGTCGTCCTTTATTGGGATGTACTATTAAACCAAAACTAGGTTTATCTGCTAAAAACTATGGTAGAGCTGTATATGAATGTCTTCGCGGTGGACCTGATTTCACTAAAGATGATGAGAATGTTAATTCTCAACCTTTCATGCGTTGGAGAGATCGTTTCTTGTTTGTAGCAGAAGCCCTTTTTAAATCTCAAGCTGAGACAGGCGAGATTAAAGGGCATTACTTGAATGCCACTGCAGGTACATGTGAAGAGATGATGAAAAGGGCACATTTTGCTAGAGAATTAGGGGTGCCTATTGTAATGCACGACTATTTGACAGGTGGTTCTACTGCAAATACGAGTTTGGCTCACTACTGTCGAGACAACGGTTCACTTCCCCATATTCATCGTGCTATGCATGCGGTTACCGACAGACAAAGAAATCATGGTATTCACTTTCGTGTATCAGCTAAAGCATCACGTATGTCTGGTGGAGATCATATTCATCCAGGTACTGCCGTAGGTAAATCAGAGGGAGAACGTGAAGTAACTTTAGGCTTTGTTGATTCACCTCGCGACGATTACATCGAAAAAGATCGAAGTCGTGGTATCTATTCCACTCAAGACTGGGTATCTATGCCTGGTGTTTCGCCTGTCGCTTCGGGAGGTATTCATGTCTGGCATATGCCTGCTTTAACTGAGATTTCCGGAGATGATTCTGCATCACAGTTTGGTGGGGGAACTTTAGGGCACCCTTGGGGAAATGCACCTGGTGCTGTAGCTAATCGAGTCGCCTTAGAAGCCTGTGTGCAAGCTCGTAATGAGGGACGTGATCTTGCTCGCCAAGGTAATGAAATTATTCGGGAGG???????????????????????????????????????????????????????????????????????????????????????????????????????????????????????????????????????????????????????????????????????????????????????????????????????????????????????????????????????????????????????????????????????????????????????????????????????????????????????????????????????????????????????????????????????????????????????????????????????????????????????????????????????????????????????????????????????????????????????????????????????????????????????????????????????????????????????????????????????????????????????????????????????????????????????????????????????????????????????????????????????????????????????????????????????????????????????????????????????????????---????????????????????????????????????????????????????????????????????????????????????????????????????????????????????????????????????????????????????????????????????????????????????????????????????????????????????????????????????????????????????????????????????????????????????????????????????????????????????????????????????????????????????????????????????????????????????????????????????????????????????????????????????????????????????????????????????
	Phaeomegaceros_coriaceus                      AGCTCATGATTTATGTGTTATTTATCTATTCCTACTTTTTTTATGCCAATGCCGGTTACCGGAGATAACTCTATTTAATTATTTCCAGGATGGGAGGGAGTCGGTCCTGCTTTATATTTGTCAATTAATTTTTGGTTCACGAGACTTCAGGCCAATAAAGCAGCTATCAAAGCTATGCCTGTGAATTGAGTAGGTGACTTTGGATTAGCTCCCGGGATTATGGGTGGTTTTACCCTTTTTCAAACAGTAGACTTTTCTACTATTTTTGCTCGTGCTAGTGCTTTCTCTGAACCCAACCATTTCTTTGTTTTTTGTAATATGAGATTTCATGCTATAACTGTTATTTGTATTTTACCGCCCATTGGCGCTGTCGGAAAATCTGCATAAATAGGATTGCATACTTGGTTACCCGACGTCACGGAGGGTCCCACTCCAGTATCCGCTTCGATTCATGCAGCTACTACGGTCACAGCAGGCGTTTTTATGATAGCGAGGCGCCCTCCCTTATTTGAATACCCGCCTAATGCTTTGATTGTTGTTACTCCTGTAGGAGCTATGACGCCATTCTTTGCGGCAACCACAGGAATATTACAGAACGATTTGAAGAGGGTCATAGCTTATTCCATTTGTAGTCAATCAGGCTATATGATCTTCGCTTGCGGCATTTCCAACTATTCTGTTAGCGTATTTCACTTGATGAATCATGCTTTTCTTAAAGCATCACCCTCTTTGAGTGCAGGTCCAGTGATTCATGCCATGTCGGATGAGCAAGATATGCGTAAGATGGGAGGACTTGC---TTCCCTGTTACCCTTTACCTATGCTATGATGCTTATAGGCAGCTTATCTCCAATCGGATTTCCTTTTTTAACTGGATTTTATTCCAAAGATGTGATTCTGGAGCCTGCTTACACTAAATATACAATTAGTGGTAACTCTGCTTTCTGGTTGGGAAGTGTCTCTGTCTTCTTCACTTCTTACCACTTCTTTCGCTTACTCTTCTTAACATTCTTAGCACCAACCAATTCATTCAAGCAAGACATGTTACGATGTCATGATGCGCCCATTCTCATGGCAATCCCTTTAATCTGTTTGGCTTTTGGAAGTATTGGATCTAAAGCTGGTGTTAAGGATCATAGATTAACCTACTATACTCTTGATTATGAAACCAAGGATACTGATACTTTGGCAGCGTCTTGAATGACTCCTCAACCAGGGGTGCCACCTGAAGAAGCAGGAGCCGCTGTAGCCGCTGAATCTTCAACGGGTACATGGACCACTGTTTGGACTGATGGACTTACCAGTCTTGATCGTTATAAAGGTTGATGCTATGACATCGAACCTGTTGCTGGGGAAGATAATCAATACATTGCTTATGTTGCTCATCCTTTAGATCTTCCTGAGGAAGGTTCTGTTACCAACATGTTCACTTCCATCGTAGGTAATGTTTCTGGATCTAAAGCTTCACGAGCCTCGCGTCTGGAAGATTCACGAATTCCACCTGCTTATTCCAAAACTTCTCAAGGTCCACCTCATGGTATTCAGGTTGAAAGGGATAAATTGAATAAATATGGTCGTCCTTTATTGGGATGTACTATTAAACCAAAACTAGGTTTATCTGCTAAAAACTATGGTAGAGCTGTATATGAATGTCTTCGCGGTGGACCTGATTTCACTAAAGATGATGAGAATGTTAATTCTCAACCTTTCATGCGTTGGAGAGATCGTTTCTTGTTTGTAGCAGAAGCCCTTTTTAAATCTCAAGCTGAGACAGGCGAGATTAAAGGGCATTACTTGAATGCCACTGCAGGTACATGTGAAGAGATGATGAAAAGGGCACACTTTGCTAGAGAATTAGGGGTGCCTATTGTAATGCACGACTATTTGACAGGTGGTTCTACTGCAAATACGAGTTTGGCTCACTACTGTCGAGACAACGGTTTACTTCCCCATATTCATCGTGCTATGCATGCGGTTACCGACAGACAAAGAAATCATGGTATTCACTTTCGTGTATCAGCTAAAGCATCACGTATGTCTGGTGGAGATCATATTCATCCAGGTACTGCCGTAGGTAAATCAGAGGGAGAACGTGAAGTAACTTTAGGCTTTGTTGATTCACCTCGCGACGATTACATCGAAAAGGATCGAAGTCGTGGTATCTATTCCACTCAAGACTGGGTATCTATGCCTGGTGTTTTCCCTGTCGCTTCAGGAGGTATTCATGTCTGGCATATGCCTGCTTTAACTGAGATTTCCGGAGATGATTCTGCATCACAGTTTGGTGGGGGAACTTTAGGGCACCCTTGGGGAAATGCACCTGGTGCTGTAGCTAATCGAGTCGCCTTAGAAGCCTGTGTGCAA?????????????????????????????????????????????????????????????????????????????????GCTTATAATCGTTTCCCAAATGAATCGACTTTTGAGAAGAGACGGAAATTCAGTTTGAAAAAATCCAAAAATGGTTTCAGTTTTTTATTCGTGAAACGTTTAATCGGGGAAATACGTGAACAAAATTTTTCAGATCCTCCTACGAATTACAATTAGAATGAATCTCTTGATTGCAACATAAATTCTTGCTTAGAATCAATAGGAAAAAGTTTGACAATAATTTTGGAATTATTTCTACCAGTCCCGACTCGATTCTGGCTAAGAAAGAAATGGAATAGTTACCAATCTATTCATTCGACATTTTCCTTCATGGAAGATAATTGTTTGAATTCAAGTTGTATTTCGAATATTACGATACCTCATTTACTTTCTCTAGAAATACTTATTCGAATTTTTCGTAGACGAGTCTAAGATGCTTCTTCTTTATACTCTACATGATTGACTTTCCATAAGTATCGAAACTTCATTTTGTTAGATATATCTACCTCGAATCCTTCAAAAGAAATAACTAGATTATCTTCCTTCTTATGGAATTCTTTTTATTACGAATCCGAATCTCCTTCAATTACTCTATGGAACCAATCTTACGATTTTAAATCGTTACCATATAGCACTTTACTTGATCAAACTCATTCTAGAAGGAAAGTGAAATATCTTATCAAGTCATCATGGATTTCATTATCAAGGAGAAAC---TTTTTGAAAAATTCCTCCTTCCATTATCTGAGATATGAAAATAAATCCTTTCTAGCCTTGAGAGATACTACCTATTTGAGTCAAAAGTGGAACCAATATTTCCTTCAAATTTGGCAATATTATTTTCATCTTCGGTTCGAACCACATAGAATTTTTCTAGAAAAATTACTGGAACATCGTTTTTTTCTCCTAGGTTATATCCCTGACGTTTGACTCGGAAACATTCTAGTTGAAGCTAGAGTGTTAAATAAATTACCCAAAACATATATTCCCGTCAAAGAGTTTTATCCTGTAGTTCCCATAATACCTCTGATTAGACTTTTAGCAAATGAGAAGTTTCGCAATGCTTTAGGACATCCAATTGGTAAATTATCTTGGACTACTTCGACGGATGATGAGATTTTCAACCGATTTAACCATATTCGGAAGAAACTTTTACATTATTACAGCGG
	Phaeomegaceros_fimbriatus                     AGCTCATGATTTATGTGTTATTTATCTATTCCTACTTTTTTTATGCCAATGCCGGTTACCGGAGATAACTCTATTTAATTATTTCCAGGATGGGAGGGAGTCGGTCCTGCTTTATATTTGTCAATTAATTTTCGGTTCACGAGACTTCAGGCCAATAAAGCAGCTATCAAAGCTATGCCTGTGAATTGAGTAGGTGACTTTGGATTAGCTCCCGGGATTATGGGTGGTTTTACCCTTTTTCAAACAGTAGACTTTTCTACTATTTTTGCTCGTGCTAGTGCTTTCTCTGAACCCAACCATTTCTTTGTTTTTTGTAATATGAGATTCCATGCTATAACTGTTATTTGTATTTTACCGCCCATTGGCGCTGTCGGAAAATCTGCATAAATAGGATTGCATACTTGGTTACCCGACGTCACGGAGGGTCCCACTCCAGTATCCGCTTCGATTCATGCAGCTACTACGGTCACAGCAGGCGTTTTTATGATAGCGAGGCGCCCTCCCTTATTTGAATACCCGCCTAATGCTTTGATTGTTGTTACTCCTGTAGGAGCTATGACGCCATTCTTCGCGGCAACCACAGGAATATTACAGAACGATTTGAAGAGGGTCATAGCTTATTCCATTTGTAGTCAATCAGGCTATATGATCTTCGCTTGCGGCATTTCCAACTATTCTGTTAGCGTATTTCACTTGATGAATCATGCTTTTCTTAAAGCATCACCCTCTTTGAGTGCAGGTCCAGTGATTCATGCCATGTCGGATGAGCAAGATATGCGTAAGATGGGAGGACTTGC---TTCCCTGTTACCCTTTACCTATGCTATGATGCTTATAGGCAGCTTATCTCCAATCGGATTTCCTTTTTTAACTGGATTTTATTCCAAAGATGTGATTCTGGAGCCTGCTTACACTAAATATACAATTAGTGGTAACTCTGCTTTCTGGTTGGGAAGTGTCTCTGTCTTCTTCACTTCTTACCACTTCTTTCGCTTACTCTTCTTAACATTCTTAGCACCAACCAATTCATTCAAGCAAGACATGTTACGATGTCATGATGCGCCCATTCTCATGGCAATCCCTTTAATCT????????????????????GGATCTAAAGCTGGTGTTAAGGATCATAGATTAACCTACTATACTCTTGATCATGAAACCAAGGATACTGATACTTTGGCAGCGTCTTGAATGACTCCTCAACCAGGGGTGCCACCTGAAGAAGCAGGAGCCGCAGTAGCCGCTGAATCTTCAACGGGTACATGGACCACTGTTTGGACTGATGGACTTACCAGTCTTGATCGTTATAAAGGTTGATGCTATGACATCGAACCTGTTGCTGGGGAAGATAATCAATACATTGCTTATGTTGCTCATCCTTTAGATCTTCCTGAGGAAGGTTCTGTTACTAACATGTTCACTTCCATCGTAGGTAATGTTTCTGGATCTAAAGCTTCACGAGCCTCGCGTCTGGAAGATTCACGAATTCCACCTGCTTATTCCAAAGCTTCTCAAGGTCCACCTCATGGTATTCAGGTTGAAAGGGATAAATTGAATAAATATGGTCGTCCTTTATTGGGATGTACTATTAAACCAAAACTAGGTTTATCTGCTAAAAACTATGGTAGAGCTGTGTATGAATGTCTTCGCGGTGGACCTGATTTCACTAAAGATGATGAGAATGTTAATTCTCAACCTTTCATGCGTTGGAGAGATCGTTTCTTGTTTGTAGCAGAAGCCCTTTTTAAATCTCAAGCTGAGACAGGCGAGATTAAAGGGCATTACTTGAATGCCACTGCAGGTACATGTGAAGAGATGATGAAAAGGGCACATTTTGCTAGAGAATTAGGGGTGCCTATTGTAATGCACGACTATTTGACAGGTGGTTCTACTGCAAATACGAGTTTGGCTCACTACTGTCGAGACAACGGTTTACTTCCCCATACTCATCGTGCTATGCATGCGGTTACCGACAGACAAAGAAATCATGGTATTCACTTTCGTGTATCAGCTAAAGCATCACGTATGTCTGGTGGAGATCATATTCATCCAGGTACTGCCGTAGGTAAATCAGAGGGAGAACGTGAAGTAACTTTAGGCTTTGTTGATTCACCTCGCGACGATTACATCGAAAAAGATCGAAGTCGTGGTATCTATTCCACTCAAGACTGGGTATCTATGCCTGGTGTTTCGCCTGTCGCTTCGGGAGGTATTCATGTCTGGCATATGCCTGCTTTAACTGAGATTTCCGGAGATGATTCTGCATCACAGTTTGGTGGGGGAACTTTAGGGCACCCTTGGGGAAATGCACCTGGTGCTGTAGCTAATCGAGTCGCCTTAGAAGCCTGTGTGCAAGCTCGTAATGAGGGGCGTGATCTTGCTCGCCAAGGTAATGAAATTATTCGGGAGGCTTCTAAGTGGAGTCCAGAATTAGCA?????????????????????????????????????????????????????????????????????????????????????????????????????????????????????????????????????????????????????????????????????????????????????????????????????????????????????????????????????????????????????????????????????????????????????????????????????????????????????????????????????????????????????????????????????????????????????????????????????AATTTTTCGTAGACGAGTCTAAGATGCTTCTTCTTTATACTCTACATGATTGACTTTCCATAAGTATCGAAACTTCATTTTGTTAGATATATCTACCTCGAATCCTTCAAAAGAAATAACTAGATTATCTTCTTTCTTATGGAATTCTTTTTATTACGAATCCGAATCTCCTTCAATTACTCTATGGAACCAATTTTACGATTTTAAATCGTTACCATATAGCACTTTACTTGATCAAACTCATTCTAGAAGGAAAGTGAAATATCTTATCAAGTCATCATGGATTTCATTATCAAGGAGAAAC---TTTTTTAAAAATTCCTCCTTCCATTATCTGAGATATGAAAATAAATCCTTTCTAGCCTTGAGAGATACTACCTATTTGAGTCAAAAGTGGAACCAATATTTCCTTCAAATTTGGCAATATTATTTCCATCTTCGGTTCGAACCACATAGAATTTTTCTAGAAAAATTACTGGAACATCGTTTTTTTCTCCTAGGTTATATCCCTGACGTTTGACTCGGAAACATTCTAGTTGAAGCTAGAGTATTAAATAAATTACCCAAAACATATATTCCCGTCAAAGAGTTTTATCCTGTAGTTCCCATAATACCTCTGATTAGACTTTTAGCAAATGAGAAGTTTCGCAATGCTTTAGGACATCCAATTGGTAAATTATCTTGGACTACTTCGACGGATGATGAGATTTTCAACCGATTTAACCATATTCGGAAGAAACTTT????????????????
	Phaeomegaceros_hirticalyx                     AGCTCATGATTTATGTGTTATTTATCTATTCCTACTTTTTTTATGCCAATGCCGGTTACCGGAGATAACTCTATTTAATTATTTCCAGGATGGGAGGGAGTCGGTCCTGCTTTATATTTGTCAATTAATTTTTGGTTCACGAGACTTCAGGCCAATAAAGCAGCTATCAAAGCTATGCCTGTGAATTGAGTAGGTGACTTTGGATTAGCTCCCGGGATTATGGGTGGTTTTACCCTT?TTCAAACAGTAGACTTTTCTACTATTTTTGCTCGTGCTAGTGCTTTCTCTGAACCCAACCATTTCTTTGTTTTTTGTAATATGAGATTTCATGCTATAACTGTTATTTGTATTTTACCGCCCATTGGCGCTGTCGGAAAATCTGCATAGATAGGATTGCATACTTGGTTACCC?ACGTCACGGAGGGTCCCACTCCAGTATCCGCTTCGATTCATGCAGCTACTACGGTCACAGCAGGCGTTTTTATGATAGCGAGGCGCCCTCCCTTATTTGAATACCCGCCTAATGCTTTGATTGTTGTTACTCCTGTAGGAGCTATGACGCCATTCTTTGCGGCAACCACAGGAATATTACAGAACGATTTGAAGAGGGTCATAGCTTATTCCATTTGTAGTCAATCAGGCTATATGATCTTCGCTTGCGGCATTTCCAACTATTCTGTTAGCGTATTTCACTTGATGAATCATGCTTTTCTTAAAGCATCACCCTCTTTGAGTGCAGGTCCAGTGATTCATGCCATGTCGGATGAGCAAGATATGCGTAAGATGGGAGGACTTGC---TTCCCTGTTACCCTTTACCTATGCTATGATGCTTATAGGCAGCTTATCTCCAATCGGATTTCCTTTTTTAACTGGATTTTATTCCAAAGATGTGATTCTGGAGCCTGCTTACACTAAATATACAATTAGTGGTAACTCTGCTTTCTGGTTGGGAAGTGTCTCTGTCTTCTTCACTTCTTACCACTTCTTTCGCTTACTCTTCTTAACATTCTTAGCACCAACCAATTCATTCAAGCAAGACATGTTACGATGTCATGATGCGCCCATTCTCATGGCAATCCCTTTAATCTGTTTGGCTTTTGGAAGTATTGGATCTAAAGCTGGTGTTAAGGATCATAGATTAACCTACTATACTCTTGATTATGAAACCAAGGATACTGATACTTTGGCAGCGTCTTGAATGACTCCTCAACCAGGGGTGCCACCTGAAGAAGCAGGAGCCGCTGTAGCCGCTGAATCTTCAACGGGTACATGGACCACTGTTTGGACTGATGGACTTACCAGTCTTGATCGTTATAAAGGTTGATGCTATGACATCGAACCTGTTGCTGGGGAAGATAATCAATACATTGCTTATGTTGCTCATCCTTTAGATCTTCCTGAGGAAGGTTCTGTTACCAACATGTTCACTTCCATCGTAGGTAATGTTTCTGGATCTAAAGCTTCACGAGCCTCGCGTCTGGAAGATTCACGAATTCCACCTGCTTATTCCAAAACTTCTCAAGGTCCACCTCATGGTATTCAGGTTGAAAGGGATAAATTGAATAAATATGGTCGTCCTTTATTGGGATGTACTATTAAACCAAAACTAGGTTTATCTGCTAAAAACTATGGTAGAGCTGTATATGAATGTCTTCGCGGTGGACCTGATTTCACTAAAGATGATGAGAATGTTAATTCTCAACCTTTCATGCGTTGGAGAGATCGTTTCTTGTTTGTAGCAGAAGCCCTTTTTAAATCTCAAGCTGAGACAGGCGAGATTAAAGGGCATTACTTGAATGCCACTGCAGGTACATGTGAAGAGATGATGAAAAGGGCACACTTTGCTAGAGAATTAGGGGTGCCTATTGTAATGCACGACTATTTGACAGGTGGTTCTACTGCAAATACGAGTTTGGCTCACTACTGTCGAGACAACGGTTTACTTCCCCATATTCATCGTGCTATGCATGCGGTTACCGACAGACAAAGAAATCACGGTATTCACTTTCGTGTATCAGCCAAAGCATCACGTATGTCTGGTGGAGATCATATTCATCCAGGTACTGCCGTAGGTAAATCAGAGGGAGAACGTGAAGTAACTTTAGGCTTTGTTGATTCACCTCGCGACGATTACATCGAAAAGGATCGAAGTCGTGGTATCTATTCCACTCAAGACTGGGTATCTATGCCTGGTGTTTTCCCTGTCGCTTCAGGAGGTATTCATGTCTGGCATATGCCTGCTTTAACTGAGATTTCCGGAGATGATTCTGCATCACAGTTTGGTGGGGGAACTTTAGGGCACCCTTGGGGAAATGCACCTGGTGCTGTAGCTAATCGAGTCGCCTTAGAAGCCTGTGTGCAAGCTCGTAATGAGGGACGTGATCTTGCTCGCCAAGGTAATGAAATTATTCGGGAGGCTTCTAAGTGGAGTCCAGAATTAGCAGCTTATAATCGTTTCCCAAATGAATCGACTTTTGAGAAGAGACGGAAATTCAGTTTGAAAAAATCCAAAAATGGTTTCAGTTTTTTATTCGTGAAACGTTTAATCGGGGAAATACGTGAACAAAATTTTTCAGATCCTCCTACGAATTACAATTAGAATGAATCTCTTGATTGCAACATAAATTCTTGCTTAGAATCAATAGGAAAAAGTTTGACAATAATTTTGGAATTATTTCTACCAGTCCCGACTCGATTCTGGCTAAGAAAGAAATGGAATAGTTACCAATCTATTCATTCGACATTTTCCTTCATGGAAGATAATTGTTTGAATTCAAGTTGTATTTCGAATATTACGATACCTCATTTACTTTCTCTAGAAATACTTATTCGAATTTTTCGTAGACGAGTCTAAGATGCTTCTTCTTTATACTCTACATGATTGACTTTCCATAAGTATCGAAACTTCATTTTGTTAGATATATCTACCTCGAATCCTTCAAAAGAAATAACTAGATTATCTTCCTTCTTATGGAATTCTTTTTATTACGAATCCGAATCTCCTTCAATTACTCTATGGAACCAATCTTACGATTTTAAATCGTTACCATATAGCACTTTACTTGATCAAACTCATTCTAGAAGGAAAGTGAAATATCTTATCAAGTCATCATGGATTTCATTATCAAGGAGAAAC---TTTTTGAAAAATTCCTCCTTCCATTATCTGAGATATGAAAATAAATCCTTTCTAGCCTTGAGAGATACTACCTATTTGAGTCAAAAGTGGAACCAATATTTCCTTCAAATTTGGCAATATTATTTTCATCTTCGGTTCGAACCACATAGAATTTTTCTAGAAAAATTACTGGAACATCGTTTTTTTCTCCTAGGTTATATCCCTGACGTTTGACTCGGAAACATTCTAGTTGAAGCTAGAGTGTTAAATAAATTACCCAAAACATATATTCCCGTCAAAGAGTTTTATCCTGTAGTTCCCATAATACCTCTGATTAGACTTTTAGCAAATGAGAAGTTTCGCAATGCTTTAGGACATCCAATTGGTAAATTATCTTGGACTACTTCGACGGATGATGAGATTTTCAACCGATTTAACCATATTCGGAAGAAACTTTTACATTATTACAGCGG
	Phaeomegaceros_plicatus                       AGCTCATGATTTATGTGTTATTTATCTATTCCTACTTTTTTTATGCCAATGCCGGTTACCGGAGATAACTCTATTTAATTATTTCCAGGATGGGAGGGAGTCGGTCCTGCTTTATATTTGTCAATTAATTTTTGGTTCACGAGACTTCAGGCCAATAAAGCAGCTATCAAAGCTATGCCTGTGAATTGAGTAGGTGACTTTGGATTAGCTCCCGGGATTATGGGTGGTTTTACCCTTTTTCAAACAGTAGACTTTTCTACTATTTTTGCTCGTGCTAGTGCTTTCTCTGAACCCAACCATTTCTTTGTTTTTTGTAATATGAGATTTCATGCTATAACTGTTATTTGTATTTTACCGCCCATTGGCGCTGTCGGAAAATCTGCATAAATAGGATTGCATACTTGGTTACCCGACGTCACGGAGGGTCCCACTCCAGTATCCGCTTCGATTCATGCAGCTACTACGGTCACAGCAGGCGTTTTTATGATAGCGAGGCGCCCTCCCTTATTTGAATACCCGCCTAATGCTTTGATTGTTGTTACTCCTGTAGGAGCTATGACGCCATTCTTCGCGGCAACCACAGGAATATTACAGAACGATTTGAAGAGGGTCATAGCTTATTCCATTTGTAGTCAATCAGGCTATATGATCTTCGCTTGCGGCATTTCCAACTATTCTGTTAGCGTATTTCACTTGATGAATCATGCTTTTCTTAAAGCATCACCCTCTTTGAGTGCAGGTCCAGTGATTCATGCCATGTCGGATGAGCAAGATATGCGTAAGATGGGAGGACTTGC---TTCCCTGTTACCCTTTACCTATGCTATGATGCTTATAGGCAGCTTATCTCCAATCGGATTTCCTTTTTTAACTGGATTTTATTCCAAAGATGTGATTCTGGAGCCTGCTTACACTAAATATACAATTAGTGGTAACTCTGCTTTCTGGTTGGGAAGTGTCTCTGTCTTCTTCACTTCTTACCACTTCTTTCGCTTACTCTTCTTAACATTCTTAGCACCAACCAATTCATTCAAGCAAGACATGTTACGATGTCATGATGCGCCCATTCTCATGGCAATCCCTTTAATCTGTTTGGCTTTTGGAAGTATTGGATCTAAAGCTGGTGTTAAGGATCATAGATTAACCTACTATACTCTTGATTATGAAACCAAGGATACTGATACTTTGGCAGCGTCTTGAATGACTCCTCAACCAGGGGTGCCACCTGAAGAAGCAGGAGCCGCAGTAGCCGCTGAATCTTCAACGGGTACATGGACCACTGTTTGGACTGATGGACTTACCAGTCTTGATCGTTATAAAGGTTGATGCTATGACATCGAACCTGTTGCTGGGGAAGATAATCAATACATTGCTTATGTTGCTCATCCTTTAGATCTTCCTGAGGAAGGTTCTGTTACCAACATGTTCACTTCCATCGTAGGTAATGTTTCTGGATCTAAAGCTTCACGAGCCTCGCGTCTGGAAGATTCACGAATTCCACCTGCTTATTCCAAAACTTCTCAAGGTCCACCTCATGGTATTCAGGTTGAAAGGGATAAATTGAATAAATATGGTCGTCCTTTATTGGGATGTACTATTAAACCAAAACTAGGTTTATCTGCTAAAAACTATGGTAGAGCTGTATATGAATGTCTTCGCGGTGGACCTGATTTCACTAAAGATGATGAGAATGTTAATTCTCAACCTTTCATGCGTTGGAGAGATCGTTTCTTGTTTGTAGCAGAAGCCCTTTTTAAATCTCAAGCTGAGACAGGCGAGATTAAAGGGCATTACTTGAATGCCACTGCAGGTACATGTGAAGAGATGATGAAAAGGGCACATTTTGCTAGAGAATTAGGGGTGCCTATTGTAATGCACGACTATTTGACAGGTGGTTCTACTGCAAATACGAGTTTGGCTCACTACTGTCGAGACAACGGTTCACTTCCCCATATTCATCGTGCTATGCATGCGGTTACCGACAGACAAAGAAATCATGGTATTCACTTTCGTGTATCAGCTAAAGCATCACGTATGTCTGGTGGAGATCATATTCATCCAGGTACTGCCGTAGGTAAATCAGAGGGAGAACGTGAAGTAACTTTAGGCTTTGTTGATTCACCTCGCGACGATTACATCGAAAAAGATCGAAGTCGTGGTATCTATTCCACTCAAGACTGGGTATCTATGCCTGGTGTTTCGCCTGTCGCTTCGGGAGGTATTCATGTCTGGCATATGCCTGCTTTAACTGAGATTTCCGGAGATGATTCTGCATCACAGTTTGGTGGGGGAACTTTAGGGCACCCTTGGGGAAATGCACCTGGTGCTGTAGCTAATCGAGTCGCCTTAGAAGCCTGTGTGCAAGCTCGTAATGAGGGACGTGATCTTGCTCGCCAAGGTAATGAAATTATTCGGGAGGCTTCTAAGTGGAGTCCAGAATTAGCA???TATAATCGTTTCCCAAATGAATCGACTTTTGAGAAGAGACGGAAATTCAGTTTGAAAAAATCCAAAAATAGTTTCAGTTTTTTATTCG?GAA?CGTTTAATCGGGGAAATACGTGAACAAAATTTTTCAGATCCTCCTACGAATCACAATTAGAATGAATCTCTTGATTGCAACATAAATTCTTGCTTAGAATCAATAGGAAAAAGTTTGACAATAATTTTGGAATTATTTCTACCAGTCCCGACTCGATTCTTGCTAAGAAAGAAATGGAATAGTTACCAATCTATTCATTCCACATTTTCCTTCATGGAAGATAATTGTTTGAATTCAAATTGTATTTCGAATATTACGATACCTCATTTACTTTCTCTAGAAATACTTATTCGAATTTTTCGTA?AC?AGTCTAAGATGCTTCTTCTTTATACTCTACATGATTGACTTTCCATAAGTATCGAAACTTCATTTTGTTAGATATATCTACCTCGAATCCTTCAAAAGAAATAACTAGATTATCTTCTTTCTTATGGAATTCTTTTTATTACGAATCCGAATCTCCTTCAATTACTCTATGGAACCAATCTTACGATTTTAAATCGTTACCATATAGCACTTTACTTGATCAAACTCATTCTAGAAGGAAAGTGAAATATCTTATCAAGTCATCATGGATTTCATTATCAAGGAGAAAC---TTTTTTAAAAATTCCTCCTTCCATTATCTGAGATATGAAAATAAATCCTTTCTAGCCTTGAGAGATACTACCTATTTGAGTCAAAAGTGGAACCAATATTTCCTTCAAATTTGGCAATATTATTTCCATCTTCGGTTCGAACCACATAGAATTTTTCTAGAAAAATTACTGGAACATCGTTTTTTTCTCCTAGGTTATATCCCTGACGTTTGACTCGGAAACATTCTAGTTGAAGCTAGAGTATTAAATAAATTACCCAAAACATATATTCCCGTCAAAGAGTTTTATCCTGTAGTTCCCATAATACCTCTGATTAGACTTTTAGCAAATGAGAAGTTTCGCAATGCTTTAGGACATCCAATTGGTAAATTATCTTGGACTACTTCGACGGATGATGAGATTTTCAACCGATTTAACCATATTCGGAAGAAACTTTTACATTATTACAGCG?
	Phaeomegaceros_sp._1                          AGCTCATGATTTATGTGTTATTTATCTATTCCTACTTTTTTTATGCCAATGCCGGTTACCGGAGATAACTCTATTTAATTATTTCCAGGATGGGAGGGAGTCGGTCCTGCTTTATATTTGTCAATTAATTTTTGGTTCACGAGACTTCAGGCCAATAAAGCAGCTATCAAAGCTATGCCTGTGAATTGAGTAGGTGACTTTGGATTAGCTCCCGGGATTATGGGTGGTTTTACCCTTTTTCAAACAGTAGACTTTTCTACTATTTTTGCTCGTGCTAGTGCTTTCTCTGAACCCAACCATTTCTTTGTTTTTTGTAATATGAGATTTCATGCTATAACTGTTATTTGTATTTTACCGCCCATTGGCGCTGTCGGAAAATCTGCATAAATAGGATTGCATACTTGGTTACCCGACGTCACGGAGGGTCCCACTCCAGTATCCGCTTCGATTCATGCAGCTACTACGGTCACAGCAGGCGTTTTTATGATAGCGAGGCGCCCTCCCTTATTTGAATACCCGCCTAATGCTTTGATTGTTGTTACTCCTGTAGGAGCTATGACGCCATTCTTCGCGGCAACCACAGGAATATTACAGAACGATTTGAAGAGGGTCATAGCTTATTCCATTTGTAGTCAATCAGGCTATATGATCTTCGCTTGCGGCATTTCCAACTATTCTGTTAGCGTATTTCACTTGATGAATCATGCTTTTCTTAAAGCATCACCCTCTTTGAGTGCAGGTCCAGTGATTCATGCCATGTCGGATGAGCAAGATATGCGTAAGATGGGAGGACTTGC---TTCCCTGTTACCCTTTACCTATGCTATGATGCTTATAGGCAGCTTATCTCCAATCGGATTTCCTTTTTTAACTGGATTTTATTCCAAAGATGTGATTCTGGAGCCTGCTTACACTAAATATACAATTAGTGGTAACTCTGCTTTCTGGTTGGGAAGTGTCTCTGTCTTCTTCACTTCTTACCACTTCTTTCGCTTACTCTTCTTAACATTCTTAGCACCAACCAATTCATTCAAGCAAGACATGTTACGATGTCATGATGCGCCCATTCTCATGGCAATCCCTTTAA?????????????????????????ATCTAAAGCTGGTGTTAAGGATCATAGATTAACCTACTATACTCTTGATTATGAAACCAAGGATACTGATACTTTGGCAGCGTCTTGAATGACTCCTCAACCAGGGGTGCCACCTGAAGAAGCAGGAGCCGCAGTAGCCGCTGAATCTTCAACGGGTACATGGACCACTGTTTGGACTGATGGACTTACCAGTCTTGATCGTTATAAAGGTTGATGCTATGACATCGAACCTGTTGCTGGGGAAGATAATCAATACATTGCTTATGTTGCTCATCCTTTAGATCTTCCTGAGGAAGGTTCTGTTACTAACATGTTCACTTCCATCGTAGGTAATGTTTCTGGATCTAAAGCTTCACGAGCCTCGCGTCTGGAAGATTCACGAATTCCACCTGCTTATTCCAAAACTTCTCAAGGTCCACCTCATGGTATTCAGGTTGAAAGGGATAAATTGAATAAATATGGTCGTCCTTTATTGGGATGTACTATTAAACCAAAACTAGGTTTATCTGCTAAAAACTATGGTAGAGCTGTATATGAATGTCTTCGCGGTGGACCTGATTTCACTAAAGATGATGAGAATGTTAATTCTCAACCTTTCATGCGTTGGAGAGATCGTTTCTTGTTTGTAGCAGAAGCCCTTTTTAAATCTCAAGCTGAGACAGGCGAGATTAAAGGGCATTACTTGAATGCCACTGCAGGTACATGTGAAGAGATGATGAAAAGGGCACATTTTGCTAGAGAATTAGGGGTGCCTATTGTAATGCACGACTATTTGACAGGTGGTTCTACTGCAAATACGAGTTTGGCTCACTACTGTCGAGACAACGGTTTACTTCCCCATATTCATCGTGCTATGCATGCGGTTACCGACAGACAAAGAAATCATGGTATTCACTTTCGTGTATCAGCTAAAGCATCACGTATGTCTGGTGGAGATCATATTCATCCAGGTACTGCCGTAGGTAAATCAGAGGGAGAACGTGAAGTAACTTTAGGCTTTGTTGATTCACCTCGCGACGATTACATCGAAAAAGATCGAAGTCGTGGTATCTATTCCACTCAAGACTGGGTATCTATGCCTGGTGTTTCGCCTGTCGCTTCGGGAGGTATTCATGTCTGGCATATGCCTGCTTTAACTGAGATTTCCGGAGATGATTCTGCATCACAGTTTGGTGGGGGAACTTTAGGGCACCCTTGGGGAAATGCACCTGGTGCTGTAGCTAATCGAGTCGCCTTAGAAGCCTGTGTGCAAGCTCGTAATGAGGGACGTGATCTTGCTCGCCAAGGTAATGAAATTATTCGGGAGGCTTCTAAGTGGAGTCCAG????????GCTTATAATCGTTTCCCAAATGAATCGACTTTTGAGAAGAGACGGAAATTCAGTTTGAAAAAATCCAAAAATAGTTTCAGTTTTTTATTCGTGAAACGTTTAATCGGGGAAATACGTGAACAAAATTTTTCAGATCCTCCTACGAATCACAATTAGAATGAATCTTTTGATTGCAACATAAATTCTTGCTTAGAATCAATAGGAAAAAGTTTGACAATAATTTTGGAATTATTTCTACCAGTCCCGACTCGATTCTTGCTAAGAAAGAAATGGAATAGTTACCAATCTATTCATTCCACATTTTCCTTCATGGAAGATAATTGTTTGAATTCAAATTGTATTTCGAATATTACGATACCTCATTTACTTTCTCTAGAAATACTTATTCGAATTTTTCGTAGACGAGTCTAAGATGCTTCTTCTTTATACTCTACATGATTGACTTTCCATAAGTATCGAAACTTCATTTTGTTAGATATATCTACCTCGAATCCTTCAAAAGAAATAACTAGATTATCTTCTTTCTTATGGAATTCTTTTTATTACGAATCCGAATCTCCTTCAATTACTCTATGGAACCAATATTACGATTTTAAATCGTTACCATATAGCACTTTACTTGATCAAACTCATTCTAGAAGGAAAGTGAAATATCTTATCAAGTCATCATGGATTTCATTATCAAGGAGAAAC---TTTTTTAAAAATTCCTCCTTCCATTATCTGAGATATGAAAATAAATCCTTTCTAGCCTTGAGAGATACTACCTATTTGAGTCAAAAGTGGAACCAATATTTCCTTCAAATTTGGCAATATTATTTCCATCTTCGGTTCGAACCACATAGAATTTTTCTAGAAAAATTACTGGAACATCGTTTTTTTCTCCTAGGTTATATCCCTGACGTTTGACTCGGAAACATTCTAGTTGAAGCTAGAGTATTAAATAAATTACCCAAAACATATATTCCCGTCAAAGAGTTTTATCCTGTAGTTCCCATAATACCTCTGATTAGACTTTTAGCAAATGAGAAGTTTCGCAATGCTTTAGGACATCCAATTGGTAAATTATCTTGGACTACTTCGACGGATGATGAGATTTTCAACCGATTTAACCATATTCGGAAGAAACTTTTACATTATTACAGCGG
	Phaeomegaceros_skottsbergii                   AGCTCCTGATTTATGTGTTATTTATCTATTCCTACTTTTTTTATGCCAATGCCGGTTACCGGAGATAACTCTATTTAATTATTTCCAGGATGGGAGGGAGTCGGTCCTGCTTTATATTTGTCAATTAATTTTTGGTTCACGAGACTTCAGGCCAATAAAGCAGCTATCAAAGCTATGCCTGTGAATTGAGTAGGTGACTTTGGATTAGCTCCCGGGATTATGGGTGGTTTTACCCTTTTTCAAACAGTAGACTTTTCTACTATTTTTGCTCGTGCTAGTGCTTTCTCTGAACCCAACCATTTCTTTGTTTTTTGTAATATGAGATTTCATGCTATAACTGTTATTTGTATTTTACCGCCCATTGGCGCTGTCGGAAAATCTGCATAAATAGGATTGCATACTTGGTTACCCGACGTCACGGAGGGTCCCACTCCAGTATCCGCTTCGATTCATGCAGCTACTACGGTCACAGCAGGCGTTTTTATGATAGCGAGGCGCCCTCCCTTATTTGAATACCCGCCTAATGCTTTGATTGTTGTTACTCCTGTAGGAGCTATGACGCCATTCTTCGCGGCAACCACAGGAATATTACAGAACGATTTGAAGAGGGTCATAGCTTATTCCATTTGTAGTCAATCAGGCTATATGATCTTCGCTTGCGGCATTTCCAACTATTCTGTCAGCGTATTTCACTTGATGAATCATGCTTTTCTTAAAGCATCACCCTCTTTGAGTGCAGGTCCAGTGATTCATGCCATGTCGGATGAGCAAGATATGCGTAAGATGGGAGGACTTGC---TTCCCTGTTACCCTTTACCTATGCTATGATGCTTATAGGCAGCTTATCTCCAATCGGATTTCCTTTTTTAACTGGATTTTATTCCAAAGATGTGATTCTGGAGCCTGCTTACACTAAATATACAATTAGTGGTAACTCTGCTTTCTGGTTGGGAAGTGTCTCTGTCTTCTTCACTTCTTACCACTTCTTTCGCTTACTCTTCTTAACATTCTTAGCACCAACCAATTCATTCAAGCAAGACATGTTACGATGTCATGATGCGCCCATTCTCATGTCAATCCCTTTAATCTGTTTGGCTTTTGGAAGTAGTGGATCTAAAGCTGGTGTTAAGGATCATAGATTAACCTACTATACTCTTGATTATGAAACCAAGGATACTGATACTTTGGCAGCGTCTTGAATGACTCCTCAACCAGGGGTGCCACCTGAAGAAGCAGGAGCCGCAGTAGCCGCTGAATCTTCAACGGGTACATGGACCACTGTTTGGACTGATGGACTTACCAGTCTTGATCGTTATAAAGGTTGATGCTATGACATCGAACCTGTTGCTGGGGAAGATAATCAATACATTGCTTATGTTGCTCATCCTTTAGATCTTCCTGAGGAAGGTTCTGTTACTAACATGTTCACTTCCATCGTAGGTAATGTTTCTGGATCTAAAGCTTCACGAGCCTCGCGTCTGGAAGATTCACGAATTCCACCTGCTTATTCCAAAACTTCTCAAGGTCCACCTCATGGTATTCAGGTTGAAAGGGATAAATTGAATAAATATGGTCGTCCTTTATTGGGATGTACTATTAAACCAAAACTAGGTTTATCTGCTAAAAACTATGGTGGAGCTGTATATGAATGTCTTCGCGGTGGACCTGATTTCACTAAAGATGATGAGAATGTTAATTCTCAACCTTTCATGCGTTGGAGAGATCGTTTCTTGTTTGTAGCAGAAGCCCTTTTTAAATCTCAAGCTGAGACAGGCGAGATTAAAGGGCATTACTTGAATGCCACTGCAGGTACATGTGAAGAGATGATGAAAAGGGCACATTTTGCTAGAGAATTAGGGGTGCCTATTGTAATGCACGACTATTTGACAGGTGGTTCTACTGCAAATACGAGTTTGGCTCACTACTGTCGAGACAACGGTTTACTTCCCCATATTCATCGTGCTATACATGCGGTTACCGACAGACTAAGAAATCATGGTATTCACTTTCGTGTATCAGCTAAAGCATCACGTATGTCTGGTGGAGATCATATTCATCCAGGTACTGCCGTAGGTAAATCAGAGGGAGAACGTGAAGTAACTTTAGGCTTTGTTGATTCACCTCGCGACGATTACATCGAAAAAGATCGAAGTCGTGGTATCTATTCCACTCAAGACTGGGTATCTATGCCTGGTGTTTTGCCTGTCGCTTCGGGAGGTATTCATGTCTGGCATATGCCTGCTTTAACTGAGATTTCCGGAGATGATTCTGCATCACAGTTTGGTGGGGGAACTTTAGGGCACCCTTGGGGAAATGCACCTGGTGCTGTAGCTAATCGAGTCGCCTTAGAAGCCTGTGTGCAAGCTCGTAATGAGGGACGTGATCTTGCTCGCCAAGGTAATGAAATTATTCGGGAGGCTTCTAAGTGGAGTCCAGAATTAGCA?????????????????????????????????????????????????????????????????????????????????????????????????????????????????????????????????????????????????????????????????????????????????????????????????????????????????????????????????????????????????????????????????????????????????????????????????????????????????????????????????????????????????????????????????????????????????????????????????????????????????????????????????????????????????????????????????????????????????????????????????????????????????????????????????????????????????????????????????????????????????????????????????????????????????????????????????????????????????????????????????????????????????????????????????????????????????????---????????????????????????????????????????????????????????????????????????????????????????????????????????????????????????????????????????????????????????????????????????????????????????????????????????????????????????????????????????????????????????????????????????????????????????????????????????????????????????????????????????????????????????????????????????????????????????????????????????????????????????????????????????????????????????????????????
	Phaeomegaceros_sp._2                          AGCTCATGATTTATGTGTTATTTATCTATTCCTACTTTTTTTATGCCAATGCCGGTTACCGGAGATAACTCTATTTAATTATTTCCAGGATGGGAGGGAGTCGGTCCTGCTTTATATTTGTCAATTAATTTTTGGTTCACGAGACTTCAGGCCAATAAAGCAGCTATCAAAGCTATGCTTGTGAATTGAGTAGGTGACTTTGGATTAGCTCCCGGGATTATGGGTGGTTTTACCCTTTTTCAAACAGTAGACTTTTCTACTATTTTTGCTCGTGCTAGTGCTTTCTCTGAACCCAACCATTTCTTTGTTTTTTGTAATATGAGATTTCATGCTATAACTGTTATTTGTATTTTACCGCCCATTGGCGCTGTCGGAAAATCTGCATAAATAGGATTGCATACTTGGTTACCCGACGTCACGGAGGGTCCCACTCCAGTATCCGCTTCGATTCATGCAGCTACTACGGTCACAGCAGGCGTTTTTATGATAGCGAGGCGCCCTCCCTTATTTGAATACCCGCCTAATGCTTTGATTGTTGTTACTCCTGTAGGAGCTATGACGCCATTCTTTGCGGCAACCACAGGAATATTACAGAACGATTTGAAGAGGGTCATAGCTTATTCCATTTGTAGTCAATCAGGCTATATGATCTTCGCTTGCGGCATTTCCAACTATTCTGTTAGCGTATTTCACTTGATGAATCATGCTTTTCTTAAAGCATCACCCTCTTTGAGTGCAGGTCCAGTGATTCATGCCATGTCGGATGAGCAAGATATGCGTAAGATGGGAGGACTTGC---TTCCCTGTTACCCTTTACCTATGCTATGATGCTTATAGGCAGCTTATCTCCAATCGGATTTCCTTTTTTAACTGGATTTTATTCCGAAGATGTGATTCTGGAGCCTGCTTACACTAAATATACAATTAGTGGTAACTCTGCTTTCTGGTTGGGAAGTGTCTCTGTCTTCTTCACTTCTTACCACTTCTTTCGCTTACTCTTCTTAACATTCTTAGCACCAACCAATTCATTCAAGCAAGACATGTTACGATGTCATGATGCGCCCATTCTCATGGCAATCCCTTTAATCTGTTTGGCTTTTGGAAGATTTGGATCTAAAGCTGGTGTTAAGGATCATAGATTAACCTACTATACTCTTGATTATGAAACCAAGGATACTGATACTTTGGCAGCGTCTTGAATGACTCCTCAACCAGGGGTGCCACCTGAAGAAGCAGGAGCCGCAGTAGCCGCTGAATCTTCAACGGGTACATGGACCACTGTTTGGACTGATGGACTTACCAGTCTTGATCGTTATAAAGGTTGATGCTATGACATCGAACCTGTTGCTGGGGAAGATAATCAATACATTGCTTATGTTGCTCATCCTTTAGATCTTCCTGAGGAAGGTTCTGTTACTAACATGTTCACTTCCATCGTAGGTAATGTTTCTGGATCTAAAGCTTCACGAGCCTCGCGTCTGGAAGATTCACGAATTCCACCTGCTTATTCCAAAACTTCTCAAGGTCCACCTCATGGTATTCAGGTTGAAAGGGATAAATTGAATAAATATGGCTGTCCTTTATTGGGATGTACTATTAAACCAAAATTAGGTTTATCTGCTAAAAACTATGGTAGAGCTGTATATGAATGTCTTCGCGGTGGACCTGATTTCACTAAAGATGATGAGAATGTTAATTCTCAACCTTTCATGCGTTGGAGAGATCGTTTCTTGTTTGTAGCAGAAGCCCTTTTTAAATCTCAAGCTGAGACAGGCGAGATTAAAGGGCATTACTTGAATGCCACTGCAGGTACATGTGAAGAGATGATGAAAAGGGCACAGTTTGCTAGAGAATTAGGGGTGCCTATTGTAATGCACGACTATTTGACAGGTGGTTCTACTGCAAATACTAGTTTAGCTCACTACTGTCGAGACAACGGTTTACTTCCCCATATTCATCGTGCTATGCATGCGGTTACCGACAGACAAAGAAATCATGGTATTCACTTTCGTGTATCAGCTAAAGCATCACGTATGTCTGGTGGAGATCATATTCATCCAGGTACTGCCGTAGGTAAATCAGAGGGAGAACGTGAAGTAACTTTAGGCTTTGTTGATTCACCTCGCGACGATTACATCGAAAAAGATCGAAGTCGTGGTATCTATTCCACTCAAGACTGGGTATCTATGCCTGGTGTTTTGCCTGTCGCTTCGGGAGGTATTCATGTCTGGCATATGCCTGCTTTGACTGAGATTTCCGGAGATGATTCTGTATCACAGTTTGGTGGGGGAACTTTAGGGCACCCTTGGGAAAATGCACCTGGTGCTGTAGCTAATCGAGTCGCCTTAGAAGCTTGTGTGCAAGCTCGTAATGAGGGACGTGATCTTGCTCGCCAAGGTAATGAAATTATTCGGGAGGCTTCTAAGTGGAGTCCAGAATTAGCA?????????CGTTTCCCAAATGAATCGACTTTTGAGAAGAGACGGAAATTCAGTTTGAAAAAATCCAAAAATAGTTTCAGTTTTTTATTCGTGAAACGTTTAATTGGGGAAATACGTGAACAAAATTTTTCAGATCCTCCTACGAATCACAATTAGAATGAATCTCTTGATTGCAACATAAATTCTTGCTTAGAATCAATAGGAAAAAGTTTGACAATAATTTTGGAATTATTTCTACCAGTCCCGACTCGATTCTTGCTAAGAAAGAAATGGAATAGTTACCAATCTATTCATTCCACATTTTCCTTCATGGAAGATAATTGTTTGAATTCAAATTGTATTTCGAATATTACGATACCTCATTTACTTTCTCTAGAAATACTTATTCGAATTTTTCGTAGACGAGTCTAAGATGCTTCTTCTTTATACTCTACATGATTGACTTTCCATAAGTATCGAAACTTCATTTTGTTAGATATATCTACCTCGAATCCTTCAAAAGAAATAACTAGATTATCTTCTTTCTTATGGAATTCTTTTTATTACGAATCCGAATCTCCTTCAATTACTCTATGGAACCAATCTTACGATTTTAAATCGTTACCATATAGCACTTTACTTGATCAAACTCATTCTAGAAGGAAAGTGAAATATCTTATCAAGTCATCATGGATTTCATTATCAAGGAGAAAC---TTTTTTAAAAATTCCTCCTTCCATTATCTGAGATATGAAAATAAATCCTTTCTAGCCTTGAGAGATACTACCTATTTGAGTCAAAAGTGGAACCAATATTTCCTTCAAATTTGGCAATATTATTTCCATCTTCGGTTCGAACCACATAGAATTTTTCTAGAAAAATTACTGGAACATCGTTTTTTTCTCCTAGGTTATATCCCTGACGTTTGACTCGGAAACATTCTAGTTGAAGCTAGAGTATTAAATAAATTACCCAAAACATATATTCCCGTCAAAGAGTTTTATCCTGTAGTTCCCATAATACCTCTGATTAGACTTTTAGCAAATGAGAAGTTTCGCAATGCTTTAGGACATCCAATTGGTAAATTATCTTGGACTACTTCGACGGATGATGAGATTTTCAACCGATTTAACCATATTCGGAAGAAACTTTTACATTATTACAGCGG
	Phaeomegaceros_squamuligerus                  AGCTCATGATTTATGTGTTATTTATCTATTCCTACTTTTTTTATGCCAATGCCGGTTACCGGAGATAACTCTATTTAATTATTTCCAGGATGGGAGGGAGTCGGTCCTGCTTTATATTTGTCAATTAATTTTTGGTTCACGAGACTTCAGGCCAATAAAGCAGCTATCAAAGCTATGCCTGTGAATTGAGTAGGTGACTTTGGATTAGCTCCCGGGATTATGGGTGGTTTTACCCTTTTTCAAACAGTAGACTTTTCTACTATTTTTGCTCGTGCTAGTGCTTTCTCTGAACCCAACCATTTCTTTGTTTTTTGTAATATGAGATTTCATGCTATAACTGTTATTTGTATTTTACCGCCCATTGGCGCTGTCGGAAAATCTGCATAAATAGGATTGCATACTTGGTTACCCGACGTCACGGAGGGTCCCACTCCAGTATCCGCTTTGATTCATGCAGCTACTACGGTCACAGCAGGCGTTTTTATGATAGCGAGGCGCCCTCCCTTATTTGAATACCCGCCTAATGCTTTGATTGTTGTTACTCCTGTAGGAGCTATGACGCCATTCTTCGCGGCAACCACAGGAATATTACAGAACGATTTGAAGAGGGTCATAGCTTATTCCATTTGTAGTCAATCAGGCTATATGATCTTCGCTTGCGGCATTTCCAACTATTCTGTTAGCGTATTTCACTTGATGAATCATGCTTTTCTTAAAGCATCACCCTCTTTGAGTGCAGGTCCAGTGATTCATGCCATGTCGGATGAGCAAGATATGCGTAAGATGGGAGGACTTGC---TTCCCTGTTACCCTTTACCTATGCTATGATGCTTATAGGCAGCTTATCTCCAATCGGATTTCCTTTTTTAACTGGATTTTATTCCAAAGATGTGATTCTGGAGCCTGCTTACACTAAATATACAATTAGTGGTAACTCTGCTTTCTGGTTGGGAAGTGTCTCTGTCTTCTTCACTTCTTACCACTTCTTTCGCTTACTCTTCTTAACATTCTTAGCACCAACCAATTCATTCAAGCAAGACATGTTACGATGTCATGATGCGCCCATTCTCATGGCAATCCCTTTAATCT??????????????????????ATCTAAAGCTGGTGTTAAGGATCATAGATTAACCTACTATACTCTTGATTATGAAACCAAGGATACTGATACTTTGGCAGCGTCTTGAATGACTCCTCAACCAGGGGTGCCACCTGAAGAAGCAGGAGCCGCAGTAGCCGCTGAATCTTCAACGGGTACATGGACCACTGTTTGGACTGATGGACTTACCAGTCTTGATCGTTATAAAGGTTGATGCTATGACATCGAACCTGTTGCTGGGGAAGATAATCAATACATTGCTTATGTTGCTCATCCTTTAGATCTTCCTGAGGAAGGTTCTGTTACCAACATGTTCACTTCCATCGTAGGTAATGTTTCTGGATCTAAAGCTTCACGAGCCTCGCGTCTGGAAGATTCACGAATTCCACCTGCTTATTCCAAAACTTCTCAAGGTCCACCTCATGGTATTCAGGTTGAAAGGGATAAATTGAATAAATATGGTCGTCCTTTATTGGGATGTACTATTAAACCAAAACTAGGTTTATCTGCTAAAAACTATGGTAGAGCTGTATATGAATGTCTTCGCGGTGGACCTGATTTCACTAAAGATGATGAGAATGTTAATTCTCAACCTTTCATGCGTTGGAGAGATCGTTTCTTGTTTGTAGCAGAAGCCCTTTTTAAATCTCAAGCTGAGACAGGCGAGATTAAAGGGCATTACTTGAATGCCACTGCAGGTACATGTGAAGAGATGATGAAAAGGGCACATTTTGCTAGAGAATTAGGGGTGCCTATTGTAATGCACGACTATTTGACAGGTGGTTCTACTGCAAATACGACTTTGGCTCACTACTGTCGAGACAACGGTTCACTTCCCCATATTCATCGTGCTATGCATGCGGTTACCGACAGACAAAGAAATCATGGTATTCACTTTCGTGTATCAGCTAAAGCATCACGTATGTCTGGTGGAGATCATATTCATCCAGGTACTGCCGTAGGTAAATCAGAGGGAGAACGTGAAGTAACTTTAGGCTTTGTTGATTCACCTCGCGACGATTACATCGAAAAAGATCGAAGTCGTGGTATCTATTCCACTCAAGACTGGGTATCTATGCCTGGTGTTTTGCCTGTCGCTTCGGGAGGTATTCATGTCTGGCATATGCCTGCTTTAACTGAGATTTCCGGAGATGATTCTGCATCACAGTTTGGTGGGGGAACTTTAGGGCACCCTTGGGGAAATGCACCTGGTGCTGTAGCTAATCGAGTCGCCTTAGAAGCCTGTGTGCAAGCTCGTAATGAGGGACGTGATCTTGCTCGCCAAGGTAATGAAATTATTCGGGAGGCTTCTAAGTGGAGTCCAGAATTAGCAGCTTATAATCGTTTCCCAAATGAATCGACTTTTGAGAAGAGACGGAAATTCAGTTTGAAAAAATCCAAAAATAGTTTCAGTTTTTTATTCGTGAAACGTTTAATTGGGGAAATACGTGAACAAAATTTTTCAGATCCTCCTACGAATCACAATTAGAATGAATCTCTTGATTGCAACATAAATTCTTGCTTAGAATCAATAGGAAAAAGTTTGACAATAATTTTGGAATTATTTCTACCAGTCCCGACTCGATTCTTGCTAAGAAAGAAATGGAATAGTTACCAATCTATTCATTCCACATTTTCCTTCATGGAAGATAATTGTTTGAATTCAAATTGTATTTCGAATATTACGATACCTCATTTACTTTCTCTAGAAATACTTATTCGAATTTTTCGTAGACGAGTCTAAGATGCTTCTTCTTTATACTCTACATGATTGACTTTCCATAAGTATCGAAACTTCATTTTGTTAGATATATCTACCTCGAATCCTTCAAAAGAAATAACTAGATTATCTTCTTTCTTATGGAATTCTTTTTATTACGAATCCGAATCTCCTTCAATTACTCTATGGAACCAATCTTACGATTTTAAATCGTTACCATATAGCACTTTACTTGATCAAACTCATTCTAGAAGGAAAGTGAAATATCTTATCAAGTCATCATGGATTTCATTATCAAGGAGAAAC---TTTTTTAAAAATTCCTCCTTCCATTATCTGAGATATGAAAATAAATCCTTTCTAGCCTTGAGAGATACTACCTATTTGAGTCAAAAGTGGAACCAATATTTCCTTCAAATTTGGCAATATTATTTCCATCTTCGGTTCGAACCACATAGAATTTTTCTAGAAAAATTACTGGAACATCGTTTTTTTCTCCTAGGTTATATCCCTGACGTTTGACTCGGAAACATTCTAGTTGAAGCTAGAGTATTAAATAAATTACCCAAAACATATATTCCCGTCAAAGAGTTTTATCCTGTAGTTCCCATAATACCTCTGATTAGACTTTTAGCAAATGAGAAGTTTCGCAATGCTTTAGGACATCCAATTGGTAAATTATCTTGGACTACTTCGACGGATGATGAGATTTTCAACCGATTTAACCATATTCGGAAGAAACTTTTACATTATTACAGCGG
	Phaeomegaceros_squamuligerus_subsp_hassellii  ???????????????????????????????????????TTTATGCCAATGCCGGTTACCGGAGATAACTCTATTTAATTATTTCCAGGATGGGAGGGAGTCGGTCCTGCTTTATATTTGTCAATTAATTTTTGGTTCACGAGACTTCAGGCCAATAAAGCAGCTATCAAAGCTATGCCTGTGAATTGAGTAGGTGACTTTGGATTAGCTCCCGGGATTATGGGTGGTTTTACCCTTTTTCAAACAGTAGACTTTTCTACTATTTTTGCTCGTGCTAGTGCTTTCTCTGAACCCAACCATTTCTTTGTTTTTTGTAATATGAGATTTCATGCTATAACTGTTATTTGTATTTTACCGCCCATTGGCGCTGTCGGAAAATCTGCATAAATAGGATTGCATACTTGGTTACCCGACGTCACGGAGGGTCCCACTCCAGTATCCGCTTTGATTCATGCAGCTACTACGGTCACAGCAGGCGTTTTTATGATAGCGAGGCGCCCTCCCTTATTTGAATACCCGCCTAATGCTTTGATTGTTGTTACTCCTGTAGGAGCTATGACGCCATTCTTCGCGGCAACCACAGGAATATTACAGAACGATTTGAAGAGGGTCATAGCTTATTCCATTTGTAGTCAATCAGGCTATATGATCTTCGCTTGCGGCATTTCCAACTATTCTGTTAGCGTATTTCACTTGATGAATCATGCTTTTCTTAAAGCATCACCCTCTTTGAGTGCAGGTCCAGTGATTCATGCCATGTCGGATGAGCAAGATATGCGTAAGATGGGAGGACTTGC---TTCCCTGTTACCCTTTACCTATGCTATGATGCTTATAGGCAGCTTATCTCCAATCGGATTTCCTTTTTTAACTGGATTTTATTCCAAAGATGTGATTCTGGAGCCTGCTTACACTAAATATACAATTAGTGGTAACTCTGCTTTCTGGTTGGGAAGTGTCTCTGTCTTCTTCACTTCTTACCACTTCTTTCGCTTACTCTTCTTAACATTCTTAGCACCAACCAATTCATTCAAGCAAGACATGTTACGATGTCATGATGCGCCCATTCTCATGGCAATCCCTTTAATCTGTTTGGCTT???????????GGATCTAAAGCTGGTGTTAAGGATCATAGATTAACCTACTATACTCTTGATTATGAAACCAAGGATACTGATACTTTGGCAGCGTCTTGAATGACTCCTCAACCAGGGGTGCCACCTGAAGAAGCAGGAGCCGCAGTAGCCGCTGAATCTTCAACGGGTACATGGACCACTGTTTGGACTGATGGACTTACCAGTCTTGATCGTTATAAAGGTTGATGCTATGACATCGAACCTGTTGCTGGGGAAGATAATCAATACATTGCTTATGTTGCTCATCCTTTAGATCTTCCTGAGGAAGGTTCTGTTACCAACATGTTCACTTCCATCGTAGGTAATGTTTCTGGATCTAAAGCTTCACGAGCCTCGCGTCTGGAAGATTCACGAATTCCACCTGCTTATTCCAAAACTTCTCAAGGTCCACCTCATGGTATTCAGGTTGAAAGGGATAAATTGAATAAATATGGTCGTCCTTTATTGGGATGTACTATTAAACCAAAACTAGGTTTATCTGCTAAAAACTATGGTAGAGCTGTATATGAATGTCTTCGCGGTGGACCTGATTTCACTAAAGATGATGAGAATGTTAATTCTCAACCTTTCATGCGTTGGAGAGATCGTTTCTTGTTTGTAGCAGAAGCCCTTTTTAAATCTCAAGCTGAGACAGGCGAGATTAAAGGGCATTACTTGAATGCCACTGCAGGTACATGTGAAGAGATGATGAAAAGGGCACATTTTGCTAGAGAATTAGGGGTGCCTATTGTAATGCACGACTATTTGACAGGTGGTTCTACTGCAAATACGACTTTGGCTCACTACTGTCGAGACAACGGTTCACTTCCCCATATTCATCGTGCTATGCATGCGGTTACCGACAGACAAAGAAATCATGGTATTCACTTTCGTGTATCAGCTAAAGCATCACGTATGTCTGGTGGAGATCATATTCATCCAGGTACTGCCGTAGGTAAATCAGAGGGAGAACGTGAAGTAACTTTAGGCTTTGTTGATTCACCTCGCGACGATTACATCGAAAAAGATCGAAGTCGTGGTATCTATTCCACTCAAGACTGGGTATCTATGCCTGGTGTTTTGCCTGTCGCTTCGGGAGGTATTCATGTCTGGCATATGCCTGCTTTAACTGAGATTTCCGGAGATGATTCTGCATCACAGTTTGGTGGGGGAACTTTAGGGCACCCTTGGGGAAATGCACCTGGTGCTGTAGCTAATCGAGTCGCCTTAGAAGCCTGTGTGCAAGCTCGTAATGAGGGACGTGATCTTGCTCGCCAAGGTAATGAAATTATTCGGGAGGCTTCTAAGTGGAGTCCAGAATTAGCAGCTTATAATCGTTTCCCAAATGAATCGACTTTTGAGAAGAGACGGAAATTCCCTTTGAAAAAATCCAAAAATAGTTTCAGTTTTTTATTCGTGAACCGTTTAATTGGGGAAATACGTGAACAAAATTTTTCAGATCCTCCTACGAATCACAATTAGAATGAATCTCTTGATTGCAACATAAATTCTTGCTTAGAATCAATAGGAAAAAGTTTGACAATAATTTTGGAATTATTTCTACCAGTCCCGACTCGATTCTTGCTAAGAAAGAAATGGAATAGTTACCAATCTATTCATTCCACATTTTCCTTCATGGAAGATAATTGTTTGAATTCAAATTGTATTTCGAATATTACGATACCTCATTTACTTTCTCTAGAAATACTTATTCGAATTTTTCGTAGACGAGTCTAAGATGCTTCTTCTTTATACTCTACATGATTGACTTTCCATAAGTATCGAAACTTCATTTTGTTAGATATATCTACCTCGAATCCTTCAAAAGAAATAACTAGATTATCTTCTTTCTTATGGAATTCTTTTTATTACGAATCCGAATCTCCTTCAATTACTCTATGGAACCAATCTTACGATTTTAAATCGTTACCATATAGCACTTTACTTGATCAAACTCATTCTAGAAGGAAAGTGAAATATCTTATCAAGTCATCATGGATTTCATTATCAAGGAGAAAC---TTTTTTAAAAATTCCTCCTTCCATTATCTGAGATATGAAAATAAATCCTTTCTAGCCTTGAGAGATACTACCTATTTGAGTCAAAAGTGGAACCAATATTTCCTTCAAATTTGGCAATATTATTTCCATCTTCGGTTCGAACCACATAGAATTTTTCTAGAAAAATTACTGGAACATCGTTTTTTTCTCCTAGGTTATATCCCTGACGTTTGACTCGGAAACATTCTAGTTGAAGCTAGAGTATTAAATAAATTACCCAAAACATATATTCCCGTCAAAGAGTTTTATCCTGTAGTTCCCATAATACCTCTGATTAGACTTTTAGCAAATGAGAAGTTTCGCAATGCTTTAGGACATCCAATTGGTAAATTATCTTGGACTACTTCGACGGATGATGAGATTTTCAACGGATTTAACCATATTCGGAAGAAACTTTTACATTATTACA????
	Phymatoceros_bulbiculosus                     AGCTCCCGATTTATGTGTTATTTATCTACTCCTACTCCTTTTACGCCAATGCTGGTTACCGGAGATAACTCTATTTAATTATTTCCAGGATGGGAGGGAGTCGGTCCTGCTCTATATTTGTCAACCAATTTTTGGTTCACGTGACTTCAGGCTAATAAAGCAGCTATCAAAGCTATGCCTGTGAATTGAGTAGGTGACTTTGGATTAGCTCTCGGGATTATGGGTGGTTTTACCCTTTTTCAAACAGTAGACTTTTCTACTATTTTTGCTCGTGCTAGTGCTTTCTCTGAACCCAACCATTTTTTTGTTTTTTGTAATATGAGATTTCATGCTATAACTGTTATTTGTATTTTACTGTTCATTGGCGCTGTTGGAAAATCTGCATAAATAGGATTGCATACTTGGTCACCCGACGTCACGGAGGGTCCCACTCCAGTATCCGCTTTGATTCATGCAGCTACTATGGTCACAGCAGGCGTTTCTATGATAGCGAGGCGCCCTCCCTTATTTGAATACCCACCTAATGCTTTGATTGTTGTTACTTCTGTAGGAGCTATGACGTCATTCTTTGCGGCAACCACAGGAATATTACAGAACGATTTGAAGAGGGTCATAGCTCATCTCACTCGTAGTCAATCAGGCTATATGATCTCCGCTTGCGGCATTCCCAACTATTCTGTTAGCGTATTTCACTTGATGAATCATGCTTTTTTTAAAGCATTACCCCCTTTGAGTGCAGGTCCAGTGATTCATGCCATGTCGGATGAGCAAGATATGCGTAAGATGGGAGGACTTGC---TTCCCTGTTACCCTTCACCTATGCTATGATGCTTATAGGCAGCTTATCTCCAATCGGATTTCCTTTTTTAACTGGATTTCATTCCAAAGATGTGATTCTGGAGCCTGCTTACACTAAATATACAATTAGTGGTAACTTTGCTTTCTGGCCGGGAAGTGTCTCTGTCTTCTTCACTTCTTATCACTTCTTTCGCTTACTTTTCTTAACATTTTTAGCACCAACCAATTCATTCAAGCGAGACATGTTACGATGTCATGATGCGCCCATTCTCATGGCAATCCCTTTAATCTGTTTGGCTTTTGGAAGTCTTGGATCTAAAGCTGGTGTTAAGGATCATAGATTAACCTACTATACTCTTGATTATGAAACCAAGGATACTGATACTTCGGCAGCGTTTTGAATGACTTCCTAACCAGGGGTGCCACCTGAAGAAGCAGGTGCCGCAGTAGCCGCTGAATCTTCAACGGGTACATGGACCACTGTTCGGACTGATGGACTTACTAGTCCCGATCGTTATAAAGGTTGATGCTATGACATCGAACCTGTGGCTGGGGAAGATAATCAATACATTGCTTATGTTGCTCATCCTCCAGATCTTTCTGAAGAAGGTTCTGTTACCAACACGTCCACTTCCATCGTAGGTAATGTTTTTGGATTTAAAGCTTCACGAGCCTTGCGTCTGGAAGATTCACGAATTCCACCTGCTTATTCCAAAACTTCTCAAGGTCCACCTCATGGTATTCAGGTTGAGAGGGATAAATTGAATAAATATGGTCGTCCTCTATTGGGATGTACCATTAAACCAAAATTAGGTTTATCTGCTAAAAACTATGGTAGAGCTGTATATGAATGTCTTCGTGGTGGACCTGATTTCACTAAAGATGATGAGAATGTTAATTCTCAGCCTTTCATGCGTTGGAGAGATCGTTTCTCGTTCGTAGCAGAAGCTATTTTTAAATCTCAAGCTGAGACAGGCGAGATTAAGGGGCATCACTTGAATGCCACTGCAGGTACATGTGAAGAAATGATAAAAAGGGCACAGTTTGCTAGAGAATTAGGGGTGCCTATTGTAATGCACGACTACTTGACAGGTGGTTTCACTGCAAATACGAGTTTGGCTCACTACTGCCGAGACAATGGTTCACCTCCTCATATTCATCGTGCTATGCATGCAGTTATCGACAGACAAAGAAATCATGGTATTCACTTTCGTGTATCAGCTAAAGCATCACGTATGTCTGGTGGAGATCATATTCATCCAGGTACTGTCGTAGGTAAATCAGAGGGAGAACGTGGAGTAACTTTAGGCTTTGTTGATTCACTTCGCGACGATTACATCGAAAAGGATCGAAGTCGTGGTATCTATTCCACTCAAGACTGGGTATCTATGCTTGGTGTTCTGCCTGTCGCTTCAGGAGGTATTCATGTTTGGCATATGCCTGCTTCAATCGAGATTTCCGGAGATGATTCTGTATTACAGTTTGGTGGGGGAACTTTAGGGCACCCTTGGGGGAATGCACCTGGTGCAGTAGCTAATAGAGTCGCCTTAGAAGCCTGTGTGCAGGCTCGTAATGAAGGACGTGATCTTGCTCGCGAAGGTAATGAAATTATTCGCGAGGCTACTAAGTGGAGTCCAGAATCAGCA??????????????????????????????????????????????????????????????????????????????????????????????????????????????????????????????????????????????????????????????????????????????????????????????????????????????????????????????????????????????????????????????????????????????????????????????????????????????????????????????????????????????????????????????????????????????????????????????????????????????????????????????????????????????CTACATGATTGATTCTTCATAAGTATCGAAATTTGATTTTGTTAGATATATCTACTTCGAATCCTTTAAAAGAAATAACTAGATTATCTTCCTTCTCATGGAATTTCTTTTCTTACGAATTCGAATCTCCTTCAATTACTATATGGAACCAATTTTACGATTCTAAACCGTTATCATATTGGACTTTACTTGATCAAACTCATTCTAGAAGGAAAGTGAAATATCTTATCAAGTCATCATGGATTTCATTATCAAGGAGAAAC---TTTTCCAAAAATTCCTCCTCTCATTACGTAAGATATGAAAATAATTTCTTTCCAGCCTTAAGAGATACTATCTATTTGGGTAAGAAGTGGAACCAATATTTCCCTCAAATTCGGCAATATTATTTCCATCCTCGGTTTGAACCACATAGAATCTTTTCGGAAAAATTACTGGAACATCGTTTCTTTCCCCTAGGTTACATCCCTGATGTTTGACCCGGAAACATTGTAATTGAGGCTGGGGTGTTAAATAAATTACCAAAAACCTATATTCCCGTCAAAGAGTTTTGTCCTGTAGTTCCCATAATACCTTTGATTAGACTTCTAGCAAATGAGAAGTTTCGTAATGCTTCAGGACATCCAATTGGTAAATTATCCCGGACTACTTCGACGGATGACGAAATTTTTAACTGATTCAACCATATTCG???????????????????????????
	Phymatoceros_phymatodes                       AGCTCCCGATTTATGTGTTATTTATCTACTCCTACTCCTTTTACGCCAATGCTGGTTACCGGAGATAACTCTATTTAATTATTTCCAGGATGGGAGGGAGTCGGTCCTGCTCTACATTTGTCAACCAATTTTTGGTTCACGTGACTTCAGGCTAATAAAGCAGCTATCAAAGCTATGCCTGTGAATTGAGTAGGTGACTTTGGATTAGCTCTCGGGATTATGGGTGGTTTTACCCTTTTTCAAACAGTAGACTTTTCTACTATTTTTGCTCGTGCTAGTGCTTTCTCTGAACCCAACCATTTTTTTGTTTTTTGTAATATGAGATTTCATGCTATAACTGTTATTTGTATTTTACCGTTCATTGGCGCTGTTGGAAAATCTGCATAAATAGGATTGCATACTTGGTCACCCGACGTCACGGAGGGTCCCACTCCAGTATCCGCTTTGATTCATGCAGCTACTATGGTCACAGCAGGCGTTTCTATGATAGCGAGGCGCCCTCCCTTATTTGAATACCCACCTAATGCTTTGATTGTTGTTACTTCTGTAGGAGCTATGACGTCATTCTTTGCGGCAACCACAGGAATATTACAGAACGATTTGAAGAGGGTCATAGCTCATCTCACTCGTAGTCAATCAGGCTATATGATCTCCGCTTGCGGCATTCCCAACTATTCTGTTAGCGTATTTCACTTGATGAATCATGCTTTTTTTAAAGCATTACCCCCTTTGAGTGCAGGTCCAGTGATTCATGCCATGTCGGATGAGCAAGATATGCGTAAGACGGGAGGACTTGC---TTCCCTGTTACCCTTCACCTATGCTATGATGCTTATAGGCAGCTTATCTCCAATCGGATTTCCTTTTTTAACTGGATTTCATTCCAAAGATGTGATTCTGGAGCCTGCTTACACTAAATATACAATTAGTGGTAACTTTGCTTTCTGGCCGGGAAGTGTCTCTGTCTTCTTCACTTCTTATCACTTCTTTCGCTTACTTTTCTTAACATTTTTAGCACCAACCAATTCATTCAAGCGAGACATGTTACGATGTCATGATGCGCCCATTCTCATGGCAATCCCTTTAATCTGTTTGGCTTTTGGAAGTCTTGGATCTAAAGCTGGTGTTAAGGATCATAGATTAACCTACTATACTCTTGATTATGAAACCAAGGATACTGATACTTCGGCAGCGTTTTGAATGACTCCCCAACCAGGGGTGCCACCTGAAGAAGCAGGAGCCGCAGTAGCCGCTGAATCTTCAACGGGTACATGGACCACTGTTCGGACTGATGGACTTACTAGTCCCGATCGTTATAAAGGTTGATGCTATGACATCGAACCTGTGGCTGGGGAAGATAATCAATACATTGCTTATGTTGCTCATCCTCCAGATCTTTCTGAAGAAGGTTCTGTTACCAACACGTCCACTTCCATCGTAGGTAATGTTTTTGGATTTAAAGCTTCACGAGCCTTGCGTCTGGAAGATTCACGAATTCCACCTGCTTATTCCAAAACTTCTCAAGGTCCACCTCATGGTATTCAGGTTGAGAGGGATAAATTGAATAAATATGGTCGTCCTCTATTGGGATGTACCATTAAACCAAAATTAGGTTTATCTGCTAAAAACTATGGTAGAGCTGTATATGAATGTCTTCGTGGTGGACCTGATTTCACTAAAGATGATGAGAATGTTAATTCTCAGCCTTTCATGCGTTGGAGAGATCGTTTCTCGTTCGTAGCAGAAGCTATTTTTAAATCTCAAGCTGAGACAGGCGAGATTAAGGGGTATCACTTGAATGCCACTGCAGGTACATGTGAAGAAATGATAAAAAGGGCACAGTTCGCTAGAGAATTAGGGGTGCCTATTGTAATGCACGACTACTTGACAGGTGGTTTCACTGCAAATACGAGTTTGGCTCACTACTGCCGAGACAATGGTTCACCTCCCCTTATTCATCGTGCTATGCATGCAGTTATCGACAGACAAAGAAATCATGGTATTCACTTTCGTGTATCAGCTAAAGCATCACGTATGTCTGGTGGAGATCATATTCATCCAGGTACTGTCGTAGGTAAATCAGAGGGAGAACGTGAAGTAACTTTAGGCTTTGTTGATTCACTTCGCGACGATTACATCGAAAAGGATCGAAGTCGTGGTATCTATTCCACTCAAGACTGGGTATCTATGCTTGGTGTTCTGCCTGTCGCTTCAGGAGGTATTCATGTTTGGCATATGCCTGCTTCAACCGAGATTTCCGGAGATGATTCTGTATTACAGTTTGGTGGGGGAACTCTAGGGCACCCTTGGGGAAATGCACCTGGTGCAGTAGCTAATCGAGTCGCCTTAGAAGCCTGTGTGCAGGCTCGTAATGAGGGACGTGATCTTGCTCGCGAAGGTAATGAAATTATTCGCGAGGCTACTAAGTGGAGTCCAGAATCAGCA?????TAATCGTTTCCCAAATGAATCGACTTTTGAAAAAAGACGAAAATTTATTTTTAAAAATTCCAAAAACAGTTTCAGTTTTTTATCCGTGAAACGTTTAATCAGGGAAATGCGTGAACGAAATTTATCAGATCTTTCTACGAATTACAATTAGAATGAATCTCTTGATCGCAACATAAATTCTTACTTAGAATTGATGGGAAAAAGTTTGACAATAATTTTGGAATTGTTTCTCCCAGTCCCAACTCAATTCCTGCTGAGGAGGAAATGGAATAGTTATCGATCCATTCATTCCACATCTTCCTTCACGGAAGATAATCGTTTGAATTCAAATTGTATTTCGAATATTACGATACCTCATTTACTTCCTCTAGAAATATTTATTCGAATTTTTCGTAGACGAGTCTAAGATGCTTCTTCTTTACACTCTACATGATTGATTCTTCATAAGTATCGAAATTTGATTTTGTTAGATATATCTACTTCGAATCCTTTAAAAGAAATAACTAGATTATCTTCCTTCTCATGGAATTTCTTTTCTTACGAATTTGAATCTCCTCTAATTACTATATGGAACCAATTTTACGATTCTAAACCGTTATCATATTGGACTTTACTTGATCAAACTCATTCTAGAAGGAAAGTGAAATATCTTATCAAGTCATCATGGATTTCATTATCAAGGAGAAAC---TTTTCCAAAAATTCCTCCTCTCATTACGTAAGATATGAAAATAATTTCTTTCCAGCCTTAAGAGATACTATCTATTTGGGTAAGAAGTGGAACCAATATTTCCCTCAAATTCGGCAATATTATTTCCATCCCCGGTTTGAACCACATAGAATCTTTTCGGAAAAATTACTGGAACATCGTTTCTTTCCCCTAGGTTACATCCCTGATGTTTGACCCGGAAACATTGTGATTGAGGCTGGGGTGTTAAATAAATTACCAAAAACCTATATTCCCGTCAAAGAGTTTTGTCCTGTAGTTCCCATAATACCTTTGATTAGACTTCTAGCAAATGAGAAGTTTCGTAATGCTTCAGGACATCCAATTGGTAAATTATCCCGGACTACTTCGACGGATGACGAAATTTTTAACTGATTCAACCATATTCGGGAGAAACTTTTACATTATTATAGCGG
	Sphaerosporoceros_adscendens                  ????TCTGATTTATGTGTTATTTATTTATTTCCATTTTTTTTACGCCAATGCCGGTTACCGGAGATAACTTTATCTAACTATTTCTAGGATGGGAGGGAGTCGGTCCTGCTCTATATTCGTCAATTAATTCTTGGTTTACATGACTTTAGGCAAATAAAGCAGCTATCAAAGTTATGCCTGTGAATTGAGTAGGTGACTTCGGATCAGCTCTTGGGATTATGGGTGTTTTTACCCCTCCTGAAACAGTAGACTTTTCTACTATTTTTGCTTGTGCTAGTGTCTTCTCCGAACCCAATCATTTTTTTGTTTTTTGTAATATGAAATTTCATGCTATAACTGTTATTCGTATTTTACTGTTTATTGGGGCTGCCGGAAAATCTGCACAAATAGGATTGCATACTCGGTTACCCGATGTCATGGAAGGTCCCACTCTAGTATCCGCTTCGATTTATGCAGCTATTATGGTAATAGCAGGCGTTTTTATGATAGCGAGGTGCCTTCCCTCATACGAAAACTTACCTAATGCTTTAATTGTTATTACTTTTGTAGGAGCTATGACGTCATTCTTTGCGGCAACCACAGGAATATTACAGAACGATTTGAAGAGGGTCATAGCTTATCTCATTTGTAGTTAATCAGGCTATATGATCTTTGCTTGCGGCATTTTCAACTATTCCGTTAGCGTATATCATTTGATGAATTATGCTTTTCTTAAAGTATTACTTCCCTTGAGTGCAGGTTCAGTGATTTATGCCATGTCGGATGAGCAAGATATGCGTAAGATGGGAGGACTTGC---TTTCCTGTTACCCTTTACCTATGCTATGATGCTTATAGGCAGCTTATTTCTAATCGGATTTCCCTTTTTAACTGGATTTCATCCCAAAGATGTGATTCCAGAACTTGCTTACACTAAATATACCATTAGTGGTAACTTTGCTTTCTGGTTGGGAAGTGTCTTTGTCTTCCTTAGTGCTTACCACTCCTTCCGCTTACTCTTTTTAACCTTCTTAGCACCAACTAATTCCTTCAAGCGAGACATCTTAGGATGTCATGATGCGCCCATTCTCATGGCAATCCCTTTAATCTGCTTGGCTTTTGGAAGTA??GGATTTAAAGCTGGTGTTAAAGATTATAGATTAACCCATTATACCCCTGATTACGAGACCAAGGATACTGATATTTTGGCAGCGTCTTGAATGACTCCTTAACCAGGGGTGCCACCTGAAGAAGCAGGAGCCGCAGTAGCTGCTGAATCTTCAACTGGTACATGGACTACTGTTTGGACCGATGGACTTACCAGCCTTGACCGTTACAAAGGTCGATGCTACGACATTGAACCTGTTGCTGGAGAGGAAAATCAATATATTGCTTATGCTGCTTATTTTTTAGATTTGTTTGAGGAGGGTTCTGTTACCAATATGTTCACTTCCATTGTAGGTAATGTTTTTGGATTTAAAGCTTTACGAGCTTCACGTCTAGAAGATTTACGAATCCCACTTGCTTATTTCAAAACCTTTCAAGGTCCACCTCATGGTATTCAAGTTGAAAGGGATAAATCGAATAAATATGGTCGTCCTTTATTAGGATGTACCATTAAACCAAAGTTAGGTTTATCTGCCAAAAACTATGGTAGAGCTGTATATGAATGTCTTCGTGGTGGACTTGATTTCACCAAAGATGACGAAAATGTTAATTCTCAGCCTTTTATGCGTTGGAGAGATTGTTTTCTATTCGTAGCAGAAGCTATTTCTAAATCTCAAGCTGAAACAGGGGAGATTAAAGGGCATTACTTAAATGCTATTGCAGGTACATGTGAGGAAATGATGAAAAGGGCACAATTTGCTAGAGAATTAGGAATGCCTATTGTAATGCACGACTATTTGACAGGAGGTTTTATTGCAAATACGACTCTGGCTCACTATTGTCGAGACAATGGTTTACTTCTTTATATTTATTGTGCGATGCATGCAGTTATTGACAGACAAAGAAATCATGGTATTCACTTTCGTGTATCAGCTAAAGCATCATGTATGTCCGGGGGAGATCATATTCATCCAGGTACAGTAGTAGGTAAATTAGAGGGAGAATGTGAAGTAACTTTAGGTTTTGTGGATTTACTTTGTGACGATTATATTGAAAAAGATAGAAGTCGTGGGATATATTTTACTCAAGACTGGGTCTCTATGCCTGGTGTTTTGTCTGTGGCTTCAGGTGGTATTCATGTTTGGCATATGCCAGCTTTAACTGAGATTTTCGGAGATGATTCCGTACTACAGTTTGGCGGGGGAACTCTAGGACACCCTTGGGGAAATGCACCTGGTGCAGTAGCTAATCGAGTTGCTTTAGAAGCTTGTGTGCAAGCTCGTAATGAAGGACGTGATCTTGCTCGCGAGGGTAATGATATTATCCGTGAAGCTAGTAAATGGAGTCCTGAATTAGCA?????????????????????????????????????????????????????????????????????????????????????????????????????????????????????????????????????????????????????????????????????????????????????????????????????????????????????????????????????????????????????????????????????????????????????????????????????????????????????????????????????????????????????????????????????????????????????????????????????????????????????????????????????????????????????????????????????????????????????????????????????????????????????????????????????????????????????????????????????????????????????????????????????????????????????????????????????????????????????????????????????????????????????????????????????????????????????---????????????????????????????????????????????????????????????????????????????????????????????????????????????????????????????????????????????????????????????????????????????????????????????????????????????????????????????????????????????????????????????????????????????????????????????????????????????????????????????????????????????????????????????????????????????????????????????????????????????????????????????????????????????????????????????????????

;


END;

BEGIN CHARACTERS;
	TITLE  Character_Matrix2;
	DIMENSIONS  NCHAR=3;
	FORMAT DATATYPE = STANDARD GAP = - MISSING = ? SYMBOLS = "  0 1";
	CHARSTATELABELS 
		1 'Sexual condition. 0=dioicous; 1=monoicous', 2 'Spore size.0=<35 microns; 1=>35 microns', 3 'Antheridium number. 0=<9; 1=>10' ; 
	MATRIX
	Anthoceros_agrestis                           111
	Anthoceros_angustus                           011
	Anthoceros_bharadwajii                        01?
	Anthoceros_caucasicus                         111
	Anthoceros_alpinus                            01?
	Anthoceros_cf_sambesianus                     11?
	Anthoceros_cf_scariosus                       111
	Anthoceros_cf_venosus                         10?
	Anthoceros_erectus                            011
	Anthoceros_fragilis                           11?
	Anthoceros_fusiformis                         111
	Anthoceros_lamellatus                         111
	Anthoceros_laminiferus                        111
	Anthoceros_macounii                           111
	Anthoceros_neesii                             111
	Anthoceros_orizabensis                        11?
	Anthoceros_patagonicus_subsp_gremmensis       11?
	Anthoceros_punctatus                          11?
	Anthoceros_sp._1                              11?
	Anthoceros_sp._2                              01?
	Anthoceros_tristanianus                       110
	Anthoceros_tuberculatus                       001
	Dendroceros_cucullatus                        110
	Dendroceros_africanus                         110
	Dendroceros_borbonicus                        110
	Dendroceros_cf_breutelii                      110
	Dendroceros_chicoraceus                       110
	Dendroceros_crispatus                         110
	Dendroceros_crispus                           110
	Dendroceros_difficilis                        110
	Dendroceros_granulatus                        110
	Dendroceros_javanicus                         110
	Dendroceros_paivae                            110
	Dendroceros_sp.                               110
	Dendroceros_tubercularis                      110
	Folioceros_amboinensis                        101
	Folioceros_fuciformis                         101
	Folioceros_glandulosus                        001
	Folioceros_incurvus                           001
	Folioceros_kashyapii                          011
	Folioceros_sp.                                010
	Leiosporoceros_dussii                         001
	Megaceros_denticulatus                        000
	Megaceros_flagellaris                         100
	Megaceros_leptohymenius                       100
	Megaceros_tjibodensis                         100
	Nothoceros_aenigmaticus                       000
	Nothoceros_canaliculatus                      100
	'Nothoceros canaliculatus_2'                  100
	Nothoceros_endiviaefolius                     010
	Nothoceros_fuegiensis                         100
	Nothoceros_giganteus                          110
	Meagaceros_minarum                            100
	Nothoceros_renzagliensis                      110
	Nothoceros_superbus                           010
	Nothoceros_vincentianus                       100
	Notothylas_breutelii                          110
	Notothylas_dissecta                           100
	Notothylas_himalayensis                       110
	Notothylas_indica                             110
	Notothylas_javanica                           110
	Notothylas_levieri                            100
	Notothylas_orbicularis                        110
	Notothylas_pandei                             100
	Notothylas_vitallii                           110
	Paraphymatoceros_diadematus                   010
	Paraphymatoceros_hallii                       110
	Paraphymatoceros_pearsonii                    110
	Paraphymatoceros_proskauerii                  010
	Phaeoceros_brevicapsulus                      11?
	Phaeoceros_carolinianus                       110
	Phaeoceros_cf_bolussi                         01?
	Phaeoceros_dendroceroides                     110
	Phaeoceros_engellii_                          010
	Phaeoceros_evanidus                           110
	Phaeoceros_flexivalvis                        10?
	Phaeoceros_himalayensis                       110
	Phaeoceros_inflatus                           010
	Phaeoceros_laevis                             000
	Phaeoceros_microsporus                        11?
	Phaeoceros_minutus                            010
	Phaeoceros_mohrii                             110
	Phaeoceros_oreganus                           110
	Phaeoceros_perpusillus                        110
	Phaeoceros_tenuis                             110
	Phaeomegaceros_chiloensis                     010
	Phaeomegaceros_coriaceus                      010
	Phaeomegaceros_fimbriatus                     010
	Phaeomegaceros_hirticalyx                     001
	Phaeomegaceros_plicatus                       010
	Phaeomegaceros_sp._1                          010
	Phaeomegaceros_skottsbergii                   010
	Phaeomegaceros_sp._2                          010
	Phaeomegaceros_squamuligerus                  010
	Phaeomegaceros_squamuligerus_subsp_hassellii  010
	Phymatoceros_bulbiculosus                     010
	Phymatoceros_phymatodes                       010
	Sphaerosporoceros_adscendens                  11?

;

END;
BEGIN TREES;
	Title Imported_trees;
	LINK Taxa = Taxa;
	TRANSLATE
		1 Anthoceros_agrestis,
		2 Anthoceros_angustus,
		3 Anthoceros_bharadwajii,
		4 Anthoceros_caucasicus,
		5 Anthoceros_alpinus,
		6 Anthoceros_cf_sambesianus,
		7 Anthoceros_cf_scariosus,
		8 Anthoceros_cf_venosus,
		9 Anthoceros_erectus,
		10 Anthoceros_fragilis,
		11 Anthoceros_fusiformis,
		12 Anthoceros_lamellatus,
		13 Anthoceros_laminiferus,
		14 Anthoceros_macounii,
		15 Anthoceros_neesii,
		16 Anthoceros_orizabensis,
		17 Anthoceros_patagonicus_subsp_gremmensis,
		18 Anthoceros_punctatus,
		19 Anthoceros_sp._1,
		20 Anthoceros_sp._2,
		21 Anthoceros_tristanianus,
		22 Anthoceros_tuberculatus,
		23 Dendroceros_cucullatus,
		24 Dendroceros_africanus,
		25 Dendroceros_borbonicus,
		26 Dendroceros_cf_breutelii,
		27 Dendroceros_chicoraceus,
		28 Dendroceros_crispatus,
		29 Dendroceros_crispus,
		30 Dendroceros_difficilis,
		31 Dendroceros_granulatus,
		32 Dendroceros_javanicus,
		33 Dendroceros_paivae,
		34 Dendroceros_sp.,
		35 Dendroceros_tubercularis,
		36 Folioceros_amboinensis,
		37 Folioceros_fuciformis,
		38 Folioceros_glandulosus,
		39 Folioceros_incurvus,
		40 Folioceros_kashyapii,
		41 Folioceros_sp.,
		42 Leiosporoceros_dussii,
		43 Megaceros_denticulatus,
		44 Megaceros_flagellaris,
		45 Megaceros_leptohymenius,
		46 Megaceros_tjibodensis,
		47 Nothoceros_aenigmaticus,
		48 Nothoceros_canaliculatus,
		49 'Nothoceros canaliculatus_2',
		50 Nothoceros_endiviaefolius,
		51 Nothoceros_fuegiensis,
		52 Nothoceros_giganteus,
		53 Meagaceros_minarum,
		54 Nothoceros_renzagliensis,
		55 Nothoceros_superbus,
		56 Nothoceros_vincentianus,
		57 Notothylas_breutelii,
		58 Notothylas_dissecta,
		59 Notothylas_himalayensis,
		60 Notothylas_indica,
		61 Notothylas_javanica,
		62 Notothylas_levieri,
		63 Notothylas_orbicularis,
		64 Notothylas_pandei,
		65 Notothylas_vitallii,
		66 Paraphymatoceros_diadematus,
		67 Paraphymatoceros_hallii,
		68 Paraphymatoceros_pearsonii,
		69 Paraphymatoceros_proskauerii,
		70 Phaeoceros_brevicapsulus,
		71 Phaeoceros_carolinianus,
		72 Phaeoceros_cf_bolussi,
		73 Phaeoceros_dendroceroides,
		74 Phaeoceros_engellii_,
		75 Phaeoceros_evanidus,
		76 Phaeoceros_flexivalvis,
		77 Phaeoceros_himalayensis,
		78 Phaeoceros_inflatus,
		79 Phaeoceros_laevis,
		80 Phaeoceros_microsporus,
		81 Phaeoceros_minutus,
		82 Phaeoceros_mohrii,
		83 Phaeoceros_oreganus,
		84 Phaeoceros_perpusillus,
		85 Phaeoceros_tenuis,
		86 Phaeomegaceros_chiloensis,
		87 Phaeomegaceros_coriaceus,
		88 Phaeomegaceros_fimbriatus,
		89 Phaeomegaceros_hirticalyx,
		90 Phaeomegaceros_plicatus,
		91 Phaeomegaceros_sp._1,
		92 Phaeomegaceros_skottsbergii,
		93 Phaeomegaceros_sp._2,
		94 Phaeomegaceros_squamuligerus,
		95 Phaeomegaceros_squamuligerus_subsp_hassellii,
		96 Phymatoceros_bulbiculosus,
		97 Phymatoceros_phymatodes,
		98 Sphaerosporoceros_adscendens;
	TREE Imported_tree_0 = (((15:0.0026766380046427387,10:0.008826258995531536):0.00220272841051174,((20:2.26495896995269E-6,(5:2.26495896995269E-6,(3:3.9615459146976104E-4,9:0.002163825407506232):3.905165490174436E-4):0.0038709789165378866):0.008276149172319192,(11:0.007505325639076249,(((36:0.003315521274034219,(((41:0.0012244462102906477,40:2.26495896995269E-6):0.004484476432333646,(37:0.001429218823592499,39:9.873812404638188E-4):0.004341354595703646):0.0031588758658444623,38:0.0021133595822674):0.002560256874205762):0.0011585529551895964,2:0.0028913527884475896):0.0017875595240833366,(((4:0.007051456080251034,22:0.00638556887108657):0.0012743495978547392,(98:0.02244429849515033,(16:0.0029511781512471646,(14:0.001591147008510009,21:0.0035044669429489883):0.003184563747236339):0.002098782456623264):5.801952361016531E-4):0.0013879845709781889,(42:0.06957586744593441,((((66:0.007124568205237402,(68:0.004706853706575339,(67:2.26495896995269E-6,69:2.26495896995269E-6):0.0015349335445041035):0.004528363956770719):0.003884345944154719,(77:0.005166226700186968,((72:0.0021164555319307123,81:0.001535311263989485):0.004251245691106364,(((83:5.663624386302071E-4,82:0.0017073733346685959):2.974533771056277E-4,(79:7.120175672712462E-4,(((85:0.0014990435152627023,((73:0.00303938072813153,71:7.325045755996619E-4):2.26495896995269E-6,76:3.9003463833687185E-4):6.661844053019735E-4):2.26495896995269E-6,(70:0.0022833919471948187,75:2.26495896995269E-6):0.005780065912058641):8.492460050851712E-4,(84:0.0032533691036406354,80:0.003163110199568144):8.706742690864416E-4):5.665226301796976E-4):5.61496522601102E-4):0.0025564499064260303,(74:0.0023667881025508275,78:0.0021502645211927515):5.677778393036716E-4):0.002134275631227802):0.002305149568866249):0.006188731107940035):0.004580021236694242,(((62:0.0028157029296457022,(57:0.0019487299127697736,((59:0.0013077061053211056,63:5.886010555242637E-4):2.26495896995269E-6,60:8.587720375290143E-4):0.0023693616424352725):9.989679917253513E-4):3.6093195580005514E-4,(64:0.005465059335881166,58:0.002867567867340189):0.001195911866304959):5.546358226952287E-4,(61:0.0026592483312072902,65:2.26495896995269E-6):6.568453448080284E-5):0.048494983223191644):0.019527343119360326,((96:0.003947344385432207,97:0.0030404012468454294):0.0353068344702974,(((93:0.004166098758349107,(((91:5.516147627942439E-4,88:0.002613594940586842):2.26495896995269E-6,(90:2.26495896995269E-6,((95:0.0011142408186715562,94:2.26495896995269E-6):0.0010977205058390657,86:4.961140142465333E-4):2.26495896995269E-6):5.457502141437654E-4):2.68733078132396E-4,92:0.0033346548718194324):2.689656904050191E-4):0.0014237570316931222,(87:2.26495896995269E-6,89:8.177083863694124E-4):0.0027067091583543442):0.0010139433103592613,(((27:0.002228526614395983,(((23:0.004049954701656679,30:0.0014969961677642942):0.0010764201498057666,((31:0.005332853537425827,28:0.0020426550173316678):2.26495896995269E-6,(24:2.26495896995269E-6,(25:0.0011714401690701166,34:0.0010634599951187904):2.26495896995269E-6):2.26495896995269E-6):0.001449539987355214):0.0016257483183854061,(33:8.405904298167878E-4,((35:0.003774286651357817,(26:6.435871440565732E-4,29:2.26495896995269E-6):2.26495896995269E-6):4.1785081196759135E-4,32:2.794876740702661E-4):2.26495896995269E-6):0.004270019129030542):0.0028458506468556767):0.007875779170152966,(44:0.010071745814289058,((45:0.0013403754618994644,46:9.127849353805973E-4):7.770886297598012E-4,43:0.002553296706260134):0.009741424246872982):0.003297056317051788):0.005533793173187022,((51:0.0039561784714744605,(52:0.0016782925894182792,50:0.004293973587688871):0.0015335528620444936):0.001810944312967215,(((55:0.0019250864968345927,(49:0.0037037351286207604,48:0.001622275465268898):0.00397917443731579):3.493474799865696E-4,(47:0.002271679980602321,(53:0.005879816406814857,56:0.003151629577005633):5.318502924157904E-4):2.8163740265138874E-4):0.0034686242615581987,54:8.195690850745195E-4):0.005984284273812218):0.006115785614995754):0.0052303790261790575):0.028552827121808802):0.014657519066862155):0.059653581489910436):0.07699089443493447):0.0035789848057969963):8.170361816604867E-4):0.006461254341912298):0.003838815641000643):0.0021117962596577918,((8:6.451513227824891E-4,(((17:3.075617125710617E-4,((7:5.817709529982711E-4,6:3.0188535636094954E-4):2.9077057104143764E-4,12:3.312814614151892E-4):2.9092154893104393E-4):2.90542300073676E-4,19:6.09794780834809E-4):2.9180067158646617E-4,18:0.002265629357592541):2.26495896995269E-6):2.760108468119498E-4,13:0.004555822780157926):6.326193843295177E-4,1:0.010842368273918795):0.0;

END;
